# Supplementary material for: Deciphering the unique cellulose degradation mechanism of the ruminal bacterium Fibrobacter succinogenes S85
Source: Sci Rep. 2019 Nov 12;9:16542. doi: 10.1038/s41598-019-52675-8 (PMC6851124; doi:10.1038/s41598-019-52675-8)
Supplement: Supplementary file 2 [file 41598_2019_52675_MOESM2_ESM.xlsx]

## Sheet: MaxQuant Peptide ID 
Raw file	Uniprot protein IDs	Sequence	Charge	m/z	PEP	Score	Delta score	Missed cleavages	Modified sequence	Reporter intensity 114	Reporter intensity 115	Reporter intensity 116	Reporter intensity 117	Retention time	Protein group IDs
F2	A7UG34	ANAFDQNVMGPAVDGLIYGMK	3	737.691	6.2728e-10	54.834	51.595	0	_ANAFDQNVMGPAVDGLIYGMK_	2845.6	2662.5	5509.1	8177.1	105	0
R22	A7UG34	ANAFDQNVMGPAVDGLIYGMK	3	737.691	1.4679e-09	53.625	51.763	0	_ANAFDQNVMGPAVDGLIYGMK_	2966.3	3160.2	6235.9	8869.2	105.31	0
R44	A7UG34	DMADKKDDAGYPK	3	485.226	0.0452	17.117	13.92	2	_DMADKKDDAGYPK_	4931.5	6148.6	11959	18384	40.567	0
F3	A7UG34	ELVMLQATETMKEK	2	825.926	5.1719e-23	109.83	106.36	1	_ELVMLQATETMKEK_	12348	13592	29504	42030	71.918	0
R44	A7UG34	ELVMLQATETMKEK	2	825.926	1.509e-13	69.92	63.443	1	_ELVMLQATETMKEK_	5158.2	6369.8	12360	17128	72.488	0
R33	A7UG34	IFGLDDVKK	2	517.798	0.0024336	51.949	43.177	1	_IFGLDDVKK_	11186	10641	12771	15861	66.246	0
R44	A7UG34	IFGLDDVKK	2	517.798	0.020237	33.378	19.799	1	_IFGLDDVKK_	7302.9	6811.9	8058.3	9322.8	66.352	0
F4	A7UG34	ITQDNLDFVEQGVK	3	535.942	3.9265e-23	109.83	101.92	0	_ITQDNLDFVEQGVK_	19205	20423	37136	53055	79.445	0
F3	A7UG34	NGMETQLNLLTANMDLR	3	645.649	4.1308e-07	58.246	55.05	0	_N(de)GMETQLNLLTANMDLR_	1495.5	1575.5	3109.4	4532.5	104.59	0
F3	A7UG34	SGLATELDLAR	2	573.312	0.0024252	51.726	23.443	0	_SGLATELDLAR_	14155	11451	20707	28818	73.065	0
R33	A7UG34	SGLATELDLAR	2	573.312	5.5975e-06	84.352	69.891	0	_SGLATELDLAR_	10231	8657.9	14628	21391	73.56	0
R33	A7UG34	SGLATELDLAR	2	573.312	1.7899e-05	77.358	65.118	0	_SGLATELDLAR_	10605	9337.9	16295	20877	74.075	0
R33	A7UG34	SGLATELDLAR	3	382.544	0.0038045	38.238	28.844	0	_SGLATELDLAR_	1930.5	1798.1	4539.2	5961.8	73.827	0
R44	A7UG34	SGLATELDLAR	2	573.312	4.7324e-13	109.72	73.401	0	_SGLATELDLAR_	12940	11443	17696	23988	73.612	0
R44	A7UG34	SGLATELDLAR	2	573.312	2.8406e-08	96.067	66.263	0	_SGLATELDLAR_	9463.6	8581.5	14862	22161	74.115	0
R44	A7UG34	SGLATELDLAR	3	382.544	0.00016759	61.213	53.281	0	_SGLATELDLAR_	1159.8	1105.3	3266.7	4420.9	73.866	0
F3	A7UG34	TTALTDAAK	2	446.243	3.6406e-06	96.342	47.548	0	_TTALTDAAK_	11148	10396	16502	23084	43.153	0
R33	A7UG34	TTALTDAAK	2	446.243	6.4428e-05	93.667	54.362	0	_TTALTDAAK_	12840	13881	21201	26542	43.517	0
R44	A7UG34	TTALTDAAK	2	446.243	0.00070641	85.355	51.977	0	_TTALTDAAK_	12212	11981	20487	27001	43.613	0
F1	A7UG34	VGTAIDIAK	2	444.263	0.0030403	70.028	50.934	0	_VGTAIDIAK_	3947.9	4922	9147.6	13177	60.563	0
R11	A7UG34	VGTAIDIAK	2	444.263	0.0034209	67.334	48.649	0	_VGTAIDIAK_	3130.1	4327.8	8197.7	9201.2	61.056	0
F3	A7UG34	VQIESCAQTLASTER	2	841.398	2.9626e-10	80.545	74.068	0	_VQIESCAQTLASTER_	9316.2	14977	25101	35329	84.52	0
F3	A7UG34	VQIESCAQTLASTER	3	561.268	3.2891e-06	55.011	42.742	0	_VQIESCAQTLASTER_	6284.9	8135.3	15685	25829	84.853	0
R33	A7UG34	VQIESCAQTLASTER	3	561.268	3.1596e-06	53.565	49.186	0	_VQIESCAQTLASTER_	2112.3	2634.6	6287.5	9141.6	84.903	0
R33	A7UG34	VQIESCAQTLASTER	2	841.398	9.6318e-12	87.429	77.075	0	_VQIESCAQTLASTER_	5452.4	9668	15660	22175	84.958	0
R44	A7UG34	VQIESCAQTLASTER	2	841.398	1.1663e-10	84.859	81.229	0	_VQIESCAQTLASTER_	5614.4	9908.1	15135	24973	84.974	0
R44	A7UG34	VQIESCAQTLASTER	3	561.268	2.7139e-06	64.565	56.782	0	_VQIESCAQTLASTER_	2272.9	4581.4	6917.5	10009	85.027	0
R11	A7UG34	VQLSMEALK	2	517.781	0.00060962	56.258	45.094	0	_VQLSM(ox)EALK_	6403.6	5083.2	14044	11739	58.981	0
F4	A7UG34	VQLSMEALKVDR	2	694.882	1.1145e-06	76.357	72.184	1	_VQLSMEALKVDR_	7600.3	6912	13301	18372	69.913	0
F4	A7UG34	VYTRDEAIK	2	547.796	0.00081024	65.157	55.237	1	_VYTRDEAIK_	18371	17881	31114	40883	41.904	0
R22	A7UG34	WQSSVGLTLTQVLYAAGK	3	641.351	3.6504e-06	47.223	43.905	0	_WQSSVGLTLTQVLYAAGK_	2299	3468.8	5101.8	8829	109.72	0
F4	A7UG35	GITHEVLR	3	308.847	0.0010952	67.032	50.105	0	_GITHEVLR_	611.67	482.25	2541	2922.1	42.657	1
F3	A7UG35	LINTAVHEEDRK	2	712.878	2.8489e-05	68.563	60.953	1	_LINTAVHEEDRK_	7073	6025.6	21179	32858	44.344	1
F4	A7UG35	VGDDKPLRR	3	352.537	0.062673	17.819	10.252	2	_VGDDKPLRR_	1864.4	1762	6835.5	9903.8	32.728	1
R11	A7UG35	YGGDEFLISFK	2	638.316	0.050871	31.597	27.256	0	_YGGDEFLISFK_	932.36	1361.4	6247.3	7631.5	92.522	1
F1	A7UG36	AKEAGFSK	2	419.227	0.0086186	44.318	36.75	1	_AKEAGFSK_	1552.9	1486.1	10072	13612	34.702	2
F1	A7UG36	AKEAGFSK	1	837.446	0.014648	59.908	51.567	1	_AKEAGFSK_	1370.6	1245	6525.9	11083	34.739	2
R11	A7UG36	AKEAGFSK	2	419.227	0.0077371	45.598	38.03	1	_AKEAGFSK_	2126	2684.2	10619	17449	35.232	2
R11	A7UG36	AKEAGFSK	1	837.446	0.0040135	83.869	75.528	1	_AKEAGFSK_	1245.6	1457.1	6818.7	11190	35.262	2
F3	A7UG36	APTPGMAVATLQPNSAR	3	561.295	1.9845e-24	99.055	97.12	0	_APTPGMAVATLQPNSAR_	810.49	1009.7	3919.1	5240	68.6	2
F3	A7UG36	APTPGMAVATLQPNSAR	3	561.295	1.3061e-12	79.317	77.004	0	_APTPGMAVATLQPNSAR_	906.37	558.07	3839.4	5620.2	69.116	2
F3	A7UG36	APTPGMAVATLQPNSAR	2	841.438	7.0213e-44	129.36	125.89	0	_APTPGMAVATLQPNSAR_	8713.5	11225	61709	90597	68.628	2
F3	A7UG36	APTPGMAVATLQPNSAR	2	841.438	4.1245e-43	123.14	119.56	0	_APTPGMAVATLQPNSAR_	6157.2	6942.5	35116	57207	69.14	2
F3	A7UG36	APTPGMAVATLQPNSAR	3	561.295	0.00076054	33.682	24.885	0	_APTPGMAVATLQPNSAR_	6626	6689.4	16959	27261	69.719	2
F3	A7UG36	APTPGMAVATLQPNSAR	3	561.295	2.2521e-09	71.781	64.651	0	_APTPGMAVATLQPNSAR_	9271.6	8382	24869	37027	69.792	2
R33	A7UG36	APTPGMAVATLQPNSAR	2	841.438	7.6831e-17	88.565	86.033	0	_APTPGMAVATLQPNSAR_	3153.5	3823.9	16212	26702	69.046	2
R33	A7UG36	APTPGMAVATLQPNSAR	2	841.438	2.5414e-07	66.977	62.461	0	_APTPGMAVATLQPNSAR_	4385.9	4290.5	24396	40146	69.067	2
R33	A7UG36	APTPGMAVATLQPNSAR	2	841.438	1.0574e-17	95.197	91.619	0	_APTPGMAVATLQPNSAR_	2121.5	3427.3	11969	18336	69.572	2
R33	A7UG36	APTPGMAVATLQPNSAR	3	561.295	6.7167e-13	83.37	80.557	0	_APTPGMAVATLQPNSAR_	0	180.48	2519.2	3345.5	69.095	2
R33	A7UG36	APTPGMAVATLQPNSAR	3	561.295	1.4187e-20	96.247	91.152	0	_APTPGMAVATLQPNSAR_	974.99	113.21	2734.8	3808	69.612	2
R44	A7UG36	APTPGMAVATLQPNSAR	2	841.438	2.5653e-30	112.16	108.69	0	_APTPGMAVATLQPNSAR_	3206	5915.5	26342	38031	69.146	2
R44	A7UG36	APTPGMAVATLQPNSAR	2	841.438	1.5037e-29	105.9	102.32	0	_APTPGMAVATLQPNSAR_	2939.6	3527.5	18418	26586	69.652	2
R44	A7UG36	APTPGMAVATLQPNSAR	3	561.295	1.1369e-17	89.358	87.423	0	_APTPGMAVATLQPNSAR_	0	266.16	2426.6	3140	69.156	2
R44	A7UG36	APTPGMAVATLQPNSAR	3	561.295	8.8758e-08	62.813	60.5	0	_APTPGMAVATLQPNSAR_	384.37	280.49	2381.1	3569.6	69.667	2
R44	A7UG36	APTPGMAVATLQPNSAR	3	561.295	0.0015313	31.647	24.479	0	_APTPGMAVATLQPNSAR_	4727.7	6159.8	13767	23271	70.25	2
R44	A7UG36	APTPGMAVATLQPNSAR	3	561.295	7.4922e-08	52.172	40.253	0	_APTPGMAVATLQPNSAR_	4492.1	4724.8	12143	16078	70.594	2
F3	A7UG36	APTPGMAVATLQPNSAR	3	561.623	7.0745e-24	99.747	96.03	0	_APTPGMAVATLQPN(de)SAR_	11710	9938.7	24065	34818	71.032	2
F3	A7UG36	APTPGMAVATLQPNSAR	3	561.623	0.00044862	47	40.301	0	_APTPGMAVATLQ(de)PNSAR_	9521.1	11117	28304	41682	72.178	2
F3	A7UG36	APTPGMAVATLQPNSAR	2	841.93	1.9571e-39	97.502	92.446	0	_APTPGMAVATLQPN(de)SAR_	5384.5	5725.4	22888	33012	71.345	2
R33	A7UG36	APTPGMAVATLQPNSAR	3	561.623	4.5174e-17	89.484	85.907	0	_APTPGMAVATLQPN(de)SAR_	7254.4	5830.9	13074	17898	71.401	2
R33	A7UG36	APTPGMAVATLQPNSAR	3	561.623	6.9322e-06	60.307	55.252	0	_APTPGMAVATLQ(de)PNSAR_	8317.4	8612.7	20422	32451	72.637	2
R44	A7UG36	APTPGMAVATLQPNSAR	3	561.623	1.0363e-08	70.784	65.489	0	_APTPGMAVATLQPN(de)SAR_	6309.7	5245.9	12265	18881	71.613	2
F4	A7UG36	APTPGMAVATLQPNSAR	3	566.626	1.2177e-12	80.488	77.17	0	_APTPGM(ox)AVATLQPNSAR_	6497.6	6717.4	14554	20550	61.325	2
F4	A7UG36	APTPGMAVATLQPNSAR	3	566.626	2.5997e-36	115.38	113.07	0	_APTPGM(ox)AVATLQPNSAR_	3742.2	3656.7	9538.8	13984	62.024	2
F2	A7UG36	EMWTFR	2	435.202	0.013588	75.311	59.157	0	_EMWTFR_	2083.3	1903.5	10847	16411	73.275	2
F4	A7UG36	EMWTFR	2	435.202	0.01402	72.355	56.201	0	_EMWTFR_	2730.7	2421.8	13377	19816	72.934	2
R22	A7UG36	EMWTFR	2	435.202	0.013233	77.748	61.595	0	_EMWTFR_	1723.9	1949.4	8673.9	12545	73.443	2
R22	A7UG36	EMWTFR	2	435.202	0.028745	57.463	43.792	0	_EMWTFR_	2252.8	2075.2	8126.6	12867	73.952	2
F3	A7UG36	EMWTFR	2	443.2	0.051444	52.231	47.815	0	_EM(ox)WTFR_	4425.7	4299.8	13138	17061	62.563	2
R33	A7UG36	EMWTFR	2	443.2	0.036656	56.51	40.356	0	_EM(ox)WTFR_	3506.9	3179	11848	17802	63.015	2
R44	A7UG36	EMWTFR	2	443.2	0.023569	61.997	57.378	0	_EM(ox)WTFR_	4913.5	4331.2	15098	21767	63.199	2
F3	A7UG36	GGFQPNVYFK	2	578.793	2.0062e-09	103.55	91.019	0	_GGFQPNVYFK_	7532.8	7664.5	37392	48562	72.578	2
F3	A7UG36	GGFQPNVYFK	2	578.793	1.3971e-06	93.178	83.173	0	_GGFQPNVYFK_	2551.8	3558.7	17093	22768	73.097	2
F3	A7UG36	GGFQPNVYFK	2	578.793	0.00051931	55.064	45.059	0	_GGFQPNVYFK_	994.39	868.05	6841.7	9577	72.69	2
F3	A7UG36	GGFQPNVYFK	2	578.793	0.001425	46.462	36.457	0	_GGFQPNVYFK_	1849.9	1827.8	7377.3	10770	73.215	2
R33	A7UG36	GGFQPNVYFK	2	578.793	3.5995e-05	80.755	70.524	0	_GGFQPNVYFK_	6905.1	7537.7	31039	40048	73.045	2
R33	A7UG36	GGFQPNVYFK	2	578.793	2.8869e-05	82.287	72.282	0	_GGFQPNVYFK_	2312.8	1881	9636.6	14824	73.549	2
R33	A7UG36	GGFQPNVYFK	2	578.793	7.8193e-05	71.614	61.609	0	_GGFQPNVYFK_	5673	5523.6	16778	24197	74.066	2
R33	A7UG36	GGFQPNVYFK	2	578.793	0.015119	31.494	21.489	0	_GGFQPNVYFK_	1977.1	1976.3	8113.8	13507	73.081	2
R33	A7UG36	GGFQPNVYFK	2	578.793	0.00046587	56.432	46.427	0	_GGFQPNVYFK_	1591.8	1420.1	7625.3	11235	73.609	2
R33	A7UG36	GGFQPNVYFK	2	578.793	0.01954	28.958	18.953	0	_GGFQPNVYFK_	2213	2833.7	7464.4	12060	74.16	2
R44	A7UG36	GGFQPNVYFK	2	578.793	3.6304e-05	80.688	70.684	0	_GGFQPNVYFK_	6795.2	6765.6	30635	38555	73.069	2
R44	A7UG36	GGFQPNVYFK	2	578.793	3.6304e-05	80.688	68.161	0	_GGFQPNVYFK_	2202.2	2318.4	12639	16756	73.587	2
R44	A7UG36	GGFQPNVYFK	2	578.793	2.8869e-05	82.287	72.282	0	_GGFQPNVYFK_	4605	6361.8	19401	26085	74.108	2
R44	A7UG36	GGFQPNVYFK	2	578.793	0.0023095	43.635	33.63	0	_GGFQPNVYFK_	2620	2370.4	9025.7	13871	73.113	2
R44	A7UG36	GGFQPNVYFK	2	578.793	0.0013361	47.187	37.182	0	_GGFQPNVYFK_	1023.6	1005.6	5564.2	7647.8	73.634	2
R44	A7UG36	GGFQPNVYFK	2	578.793	0.059844	21.993	11.988	0	_GGFQPNVYFK_	2904.7	3128	9013	12221	74.266	2
R33	A7UG36	GGFQPNVYFK	2	579.285	0.012551	61.56	55.525	0	_GGFQ(de)PNVYFK_	6712.8	7619.4	26837	38246	75.384	2
R44	A7UG36	GGFQPNVYFK	2	579.285	0.0011936	70.056	59.299	0	_GGFQ(de)PNVYFK_	6877.6	7956.3	28106	40610	75.332	2
F3	A7UG36	IIQLMDR	2	444.752	0.0064316	75.213	43.923	0	_IIQLMDR_	2373.6	2086.7	11063	16942	73.289	2
R33	A7UG36	IIQLMDR	2	444.752	0.0080255	69.198	42.236	0	_IIQLMDR_	1980.1	1611.3	9529.7	14169	73.815	2
R33	A7UG36	IIQLMDR	2	444.752	0.021266	56.014	37.232	0	_IIQLMDR_	1556.2	1391.6	6817.9	11379	74.332	2
R44	A7UG36	IIQLMDR	2	444.752	0.01972	57.177	38.395	0	_IIQLMDR_	2374	2148.4	8295.8	13369	73.815	2
R44	A7UG36	IIQLMDR	2	444.752	0.012221	63.565	41.434	0	_IIQLMDR_	1743	1999.4	8197.3	11698	74.367	2
F3	A7UG36	LAIVEVNLPER	3	418.247	1.6563e-07	88.596	79.824	0	_LAIVEVNLPER_	2513.1	2499.5	7140.4	9484.2	84.177	2
F3	A7UG36	LAIVEVNLPER	3	418.247	6.1522e-06	70.942	63.721	0	_LAIVEVNLPER_	624.89	452.29	1990	3732	84.687	2
F3	A7UG36	LAIVEVNLPER	2	626.867	3.4592e-20	122.7	115.8	0	_LAIVEVNLPER_	3840.4	5066.8	22768	31358	84.235	2
F4	A7UG36	LAIVEVNLPER	2	626.867	3.8385e-07	93.345	84.105	0	_LAIVEVNLPER_	9559.4	12292	34550	51656	84.367	2
R33	A7UG36	LAIVEVNLPER	3	418.247	0.00010741	64.82	61.428	0	_LAIVEVNLPER_	927.78	1304.9	3021.4	4267.4	84.531	2
R33	A7UG36	LAIVEVNLPER	3	418.247	0.0001495	62.466	56.685	0	_LAIVEVNLPER_	601.98	542.34	1997.8	3259.8	85.037	2
R33	A7UG36	LAIVEVNLPER	2	626.867	2.3087e-13	111.63	104.73	0	_LAIVEVNLPER_	3308.2	3797.2	14402	22292	84.571	2
R44	A7UG36	LAIVEVNLPER	2	626.867	7.1782e-06	83.182	73.788	0	_LAIVEVNLPER_	5396.4	6305.4	17560	26190	84.522	2
R44	A7UG36	LAIVEVNLPER	2	626.867	8.1178e-13	107.06	102.41	0	_LAIVEVNLPER_	1636.8	1448.9	8571.3	15146	85.023	2
R44	A7UG36	LAIVEVNLPER	3	418.247	0.00010741	64.82	61.144	0	_LAIVEVNLPER_	1433.8	1436.5	3743.1	5276.8	84.55	2
R44	A7UG36	LAIVEVNLPER	3	418.247	0.0001495	62.466	56.685	0	_LAIVEVNLPER_	544.61	595.17	2483.1	3957.7	85.076	2
F3	A7UG36	SDAQLVTYPMEDVK	3	537.924	2.9478e-05	60.55	56.833	0	_SDAQLVTYPM(ox)EDVK_	2526.8	2703.6	10175	14174	64.675	2
R33	A7UG36	SDAQLVTYPMEDVK	3	537.924	0.0001135	46.318	41.263	0	_SDAQLVTYPM(ox)EDVK_	2614.5	2445.1	9989.1	15353	65.28	2
R44	A7UG36	SDAQLVTYPMEDVK	3	537.924	2.4183e-05	54.09	49.035	0	_SDAQLVTYPM(ox)EDVK_	2600	3699.8	12097	16316	65.18	2
F3	A7UG36	SDAQLVTYPMEDVK	3	532.592	0.00012126	44.925	41.209	0	_SDAQLVTYPMEDVK_	12152	9827.3	23499	45351	75.118	2
F3	A7UG36	SDAQLVTYPMEDVK	3	532.592	0.00010466	46.318	42.601	0	_SDAQLVTYPMEDVK_	4510.1	3994	11695	20434	75.357	2
F3	A7UG36	TMVYPLSAYDLIAK	3	534.281	2.765e-05	58.32	54.458	0	_TM(ox)VYPLSAYDLIAK_	4857	4898.5	14065	17840	91.951	2
F3	A7UG36	TMVYPLSAYDLIAK	3	534.281	7.4962e-05	49.298	43.216	0	_TM(ox)VYPLSAYDLIAK_	6012.2	5446.1	19287	29829	92.473	2
F4	A7UG36	TMVYPLSAYDLIAK	3	534.281	2.6924e-05	57.434	51.539	0	_TM(ox)VYPLSAYDLIAK_	5411.7	5578.8	16661	28033	92.148	2
F4	A7UG36	TMVYPLSAYDLIAK	3	528.95	3.5312e-15	90.412	86.194	0	_TMVYPLSAYDLIAK_	4993.6	5539	16059	22996	98.374	2
F4	A7UG36	TMVYPLSAYDLIAK	3	528.95	7.832e-05	48.527	45.331	0	_TMVYPLSAYDLIAK_	1429	1505.6	9492.1	15124	98.88	2
F4	A7UG36	TMVYPLSAYDLIAK	2	792.921	7.5093e-28	113.54	108.82	0	_TMVYPLSAYDLIAK_	9610.1	11310	57514	87726	98.529	2
F2	A7UG36	VIWAAYK	1	850.482	0.026815	52.683	36.529	0	_VIWAAYK_	2305.5	2052.9	8072	9860.6	72.96	2
F2	A7UG36	VIWAAYK	1	850.482	0.0096365	67.035	50.881	0	_VIWAAYK_	3455.5	3022.3	11731	19180	73.463	2
F3	A7UG36	VIWAAYK	1	850.482	0.032343	50.966	34.812	0	_VIWAAYK_	6249.8	6031.1	20381	29951	72.94	2
R22	A7UG36	VIWAAYK	1	850.482	0.022028	55.441	39.287	0	_VIWAAYK_	5070.6	3850.6	15648	21373	73.226	2
R22	A7UG36	VIWAAYK	1	850.482	0.005372	88.734	63.736	0	_VIWAAYK_	3065.9	3223.7	13952	20256	73.746	2
R44	A7UG36	VIWAAYK	1	850.482	0.032343	50.966	34.812	0	_VIWAAYK_	4188	4400.7	13770	18586	73.555	2
F1	A7UG37	ALSNFTWK	2	483.756	0.0050225	72.928	64.156	0	_ALSNFTWK_	4423.4	4549.2	8696	14037	74.542	3
F2	A7UG37	ALSNFTWK	2	483.756	0.004424	76.679	58.859	0	_ALSNFTWK_	3869.7	3104.1	5959.9	10846	74.927	3
F3	A7UG37	ALSNFTWK	2	483.756	1.6377e-10	124.74	103.77	0	_ALSNFTWK_	15107	12045	29337	48385	73.773	3
F3	A7UG37	ALSNFTWK	2	483.756	1.989e-40	161.79	140.82	0	_ALSNFTWK_	8807.1	7532.6	15115	26142	74.29	3
F3	A7UG37	ALSNFTWK	2	483.756	3.0917e-07	116.05	104.46	0	_ALSNFTWK_	7390.8	5860.5	10207	19151	74.811	3
F3	A7UG37	ALSNFTWK	2	483.756	3.4443e-30	148.52	122.96	0	_ALSNFTWK_	9239.2	8204.5	15827	28028	75.58	3
F3	A7UG37	ALSNFTWK	2	483.756	0.00017497	97.431	85.837	0	_ALSNFTWK_	8075.3	6530.5	13235	23479	76.12	3
F3	A7UG37	ALSNFTWK	2	483.756	0.0085707	61.78	49.586	0	_ALSNFTWK_	14856	12333	26271	44108	78.191	3
F3	A7UG37	ALSNFTWK	2	483.756	0.0029513	57.047	45.978	0	_ALSNFTWK_	6000.4	5376.1	14749	22009	74.255	3
F4	A7UG37	ALSNFTWK	2	483.756	0.0096633	60.717	51.944	0	_ALSNFTWK_	7665.8	6933.7	16075	25549	74.26	3
R11	A7UG37	ALSNFTWK	2	483.756	1.2658e-05	105.52	96.163	0	_ALSNFTWK_	10088	8851.7	16966	28359	74.938	3
R33	A7UG37	ALSNFTWK	2	483.756	0.0074184	64.841	54.554	0	_ALSNFTWK_	10911	9077.3	24120	34063	74.237	3
R33	A7UG37	ALSNFTWK	2	483.756	1.2699e-10	126.07	104.62	0	_ALSNFTWK_	5412.4	5656.2	10492	18530	74.741	3
R33	A7UG37	ALSNFTWK	2	483.756	1.2658e-05	105.52	93.927	0	_ALSNFTWK_	5025	3670.1	6330	12554	75.254	3
R33	A7UG37	ALSNFTWK	2	483.756	3.0917e-07	116.05	107.28	0	_ALSNFTWK_	6818.5	5704.4	11624	19441	75.758	3
R33	A7UG37	ALSNFTWK	2	483.756	0.0024365	85.676	77.335	0	_ALSNFTWK_	6441.1	6177.2	13112	20515	76.499	3
R33	A7UG37	ALSNFTWK	2	483.756	0.0043264	63.816	57.781	0	_ALSNFTWK_	8124	3184.2	5348.1	7621.1	80.001	3
R44	A7UG37	ALSNFTWK	2	483.756	0.015298	55.235	46.276	0	_ALSNFTWK_	11074	8270.3	22382	33257	74.221	3
R44	A7UG37	ALSNFTWK	2	483.756	7.8568e-17	138.98	113.42	0	_ALSNFTWK_	5056.5	5992.9	10637	21473	74.733	3
R44	A7UG37	ALSNFTWK	2	483.756	1.2658e-05	105.52	94.356	0	_ALSNFTWK_	6214.7	4496.7	8412.2	16295	75.242	3
R44	A7UG37	ALSNFTWK	2	483.756	2.1436e-07	117.89	106.3	0	_ALSNFTWK_	6332.1	4544.2	9883	19031	75.75	3
R44	A7UG37	ALSNFTWK	2	483.756	4.3438e-07	113.62	92.922	0	_ALSNFTWK_	11963	10651	19887	36408	76.255	3
R44	A7UG37	ALSNFTWK	2	483.756	1.5967e-22	146.23	124.38	0	_ALSNFTWK_	14277	13039	28858	51676	76.797	3
R44	A7UG37	ALSNFTWK	2	483.756	0.00073235	93.649	82.055	0	_ALSNFTWK_	9751.6	4148.6	7343.4	9556.1	80.033	3
R44	A7UG37	ALSNFTWK	2	483.756	0.0021105	60.478	52.137	0	_ALSNFTWK_	4866.2	5361.8	11508	20657	74.845	3
F1	A7UG37	ASRGDLEFWAK	2	640.325	0.0051631	37.968	28.964	1	_ASRGDLEFWAK_	2853.4	2611.1	5836.3	7877.4	65.949	3
F1	A7UG37	ASRGDLEFWAK	2	640.325	0.0056071	37.18	32.2	1	_ASRGDLEFWAK_	4383.3	3788.4	5549.4	8908.4	66.453	3
F1	A7UG37	ASRGDLEFWAK	2	640.325	0.0012629	45.653	41.137	1	_ASRGDLEFWAK_	5000.1	4153.3	7198.5	11916	68.426	3
F2	A7UG37	ASRGDLEFWAK	2	640.325	0.00094407	48.284	46.13	1	_ASRGDLEFWAK_	2329.1	1926.7	3895.6	5090.3	65.926	3
F2	A7UG37	ASRGDLEFWAK	2	640.325	0.00019692	62.466	58.293	1	_ASRGDLEFWAK_	4034.2	2667.2	4073.2	6390.2	66.43	3
F3	A7UG37	ASRGDLEFWAK	2	640.325	0.0036084	40.727	36.211	1	_ASRGDLEFWAK_	6859.7	7379.8	16315	21088	65.576	3
F4	A7UG37	ASRGDLEFWAK	2	640.325	8.1052e-05	67.385	63.044	1	_ASRGDLEFWAK_	5815.6	5407.3	11023	13899	65.513	3
F4	A7UG37	ASRGDLEFWAK	2	640.325	7.2769e-06	72.2	70.046	1	_ASRGDLEFWAK_	4463.9	2883.6	4724.4	7419.4	66.03	3
F4	A7UG37	ASRGDLEFWAK	2	640.325	0.00034388	53.237	44.233	1	_ASRGDLEFWAK_	12543	11656	18897	28904	66.984	3
F4	A7UG37	ASRGDLEFWAK	2	640.325	1.7819e-62	165.09	151.69	1	_ASRGDLEFWAK_	50031	37733	70401	105230	65.62	3
R11	A7UG37	ASRGDLEFWAK	2	640.325	0.00019692	62.466	50.735	1	_ASRGDLEFWAK_	2912.5	2564.6	6672.6	9742.2	66.341	3
R11	A7UG37	ASRGDLEFWAK	2	640.325	0.0014586	44.543	40.027	1	_ASRGDLEFWAK_	7779	5650.5	10994	17069	68.844	3
R22	A7UG37	ASRGDLEFWAK	2	640.325	2.603e-05	69.721	65.38	1	_ASRGDLEFWAK_	4402.8	4469.6	7178.9	10820	66.167	3
R22	A7UG37	ASRGDLEFWAK	2	640.325	7.2769e-06	72.2	70.046	1	_ASRGDLEFWAK_	3380.3	2633.5	4321.6	8336.5	66.677	3
R33	A7UG37	ASRGDLEFWAK	2	640.325	0.00058029	51.286	42.282	1	_ASRGDLEFWAK_	7969.4	6851.3	16791	24579	66.123	3
R44	A7UG37	ASRGDLEFWAK	2	640.325	0.0051631	37.968	33.452	1	_ASRGDLEFWAK_	7423.1	6196.3	13739	21388	66.14	3
F3	A7UG37	AVGYGSDKPIADNK	3	478.912	0.021019	21.351	14.06	1	_AVGYGSDKPIADNK_	7295.4	8115.1	15995	24722	39.699	3
F3	A7UG37	AVGYGSDKPIADNK	2	717.865	7.4561e-07	72.705	66.99	1	_AVGYGSDKPIADNK_	8666.7	9980.9	25013	40910	44.183	3
F3	A7UG37	AVGYGSDKPIADNK	2	717.865	1.6243e-18	97.631	83.547	1	_AVGYGSDKPIADNK_	18113	17481	63164	100110	44.695	3
F3	A7UG37	AVGYGSDKPIADNK	2	717.865	6.6898e-16	95.417	85.618	1	_AVGYGSDKPIADNK_	3760.3	3225	9136.2	15739	45.201	3
F3	A7UG37	AVGYGSDKPIADNK	2	717.865	0.00015416	45.28	37.915	1	_AVGYGSDKPIADNK_	4815.5	5436.5	12088	19232	45.735	3
F3	A7UG37	AVGYGSDKPIADNK	2	717.865	4.7706e-19	102.73	92.001	1	_AVGYGSDKPIADNK_	15124	13031	40016	62626	46.26	3
F3	A7UG37	AVGYGSDKPIADNK	3	478.912	2.1162e-05	61.423	54.132	1	_AVGYGSDKPIADNK_	5853.7	6702.4	19905	30418	44.739	3
F3	A7UG37	AVGYGSDKPIADNK	3	478.912	0.00047385	37.613	31.718	1	_AVGYGSDKPIADNK_	1998.3	1730.3	3826.6	6498.3	45.251	3
F3	A7UG37	AVGYGSDKPIADNK	2	717.865	9.7222e-108	185.66	166.83	1	_AVGYGSDKPIADNK_	15626	15344	62472	102940	44.801	3
F3	A7UG37	AVGYGSDKPIADNK	2	717.865	1.1097e-35	124.07	109.98	1	_AVGYGSDKPIADNK_	28152	16427	35650	46131	47.293	3
F3	A7UG37	AVGYGSDKPIADNK	2	717.865	6.9954e-05	50.641	41.105	1	_AVGYGSDKPIADNK_	14881	10017	26154	42962	47.812	3
F3	A7UG37	AVGYGSDKPIADNK	2	717.865	0.0072638	31.071	21.272	1	_AVGYGSDKPIADNK_	2324.1	1926.9	5774.9	7644.1	37.416	3
F4	A7UG37	AVGYGSDKPIADNK	3	478.912	0.012274	24.425	14.625	1	_AVGYGSDKPIADNK_	2031.7	2523.3	9772.9	11084	38.434	3
F4	A7UG37	AVGYGSDKPIADNK	3	478.912	8.6895e-05	45.507	37.897	1	_AVGYGSDKPIADNK_	14088	13942	42491	53878	44.64	3
F4	A7UG37	AVGYGSDKPIADNK	3	478.912	1.8285e-05	56.414	50.519	1	_AVGYGSDKPIADNK_	10902	10199	31745	39562	44.663	3
F4	A7UG37	AVGYGSDKPIADNK	2	717.865	5.1399e-19	102.57	92.767	1	_AVGYGSDKPIADNK_	14014	16403	45603	70065	45.154	3
F4	A7UG37	AVGYGSDKPIADNK	2	717.865	1.8867e-18	96.464	85.518	1	_AVGYGSDKPIADNK_	16774	14348	43546	74531	45.687	3
F4	A7UG37	AVGYGSDKPIADNK	3	478.912	5.0866e-05	49.483	41.873	1	_AVGYGSDKPIADNK_	2116	2384.5	6830.8	10085	45.218	3
F4	A7UG37	AVGYGSDKPIADNK	2	717.865	2.9852e-108	189.23	170.4	1	_AVGYGSDKPIADNK_	20669	16400	52529	94536	45.355	3
R22	A7UG37	AVGYGSDKPIADNK	2	717.865	0.046813	19.244	14.728	1	_AVGYGSDKPIADNK_	1271.3	973.04	3225.7	5222.8	45.451	3
R33	A7UG37	AVGYGSDKPIADNK	3	478.912	0.00070546	35.657	25.857	1	_AVGYGSDKPIADNK_	5835.4	4938.6	13340	20343	38.487	3
R33	A7UG37	AVGYGSDKPIADNK	2	717.865	2.471e-05	64.827	55.027	1	_AVGYGSDKPIADNK_	4403.2	5461.6	12349	20927	44.762	3
R33	A7UG37	AVGYGSDKPIADNK	2	717.865	1.1359e-06	70.438	60.638	1	_AVGYGSDKPIADNK_	7233.4	7291.7	17830	32022	45.268	3
R33	A7UG37	AVGYGSDKPIADNK	2	717.865	1.8132e-05	66.393	56.593	1	_AVGYGSDKPIADNK_	4569.4	3478.4	11418	19164	45.781	3
R33	A7UG37	AVGYGSDKPIADNK	2	717.865	3.3364e-05	58.098	50.808	1	_AVGYGSDKPIADNK_	4323.7	3672.3	9171.8	15580	46.286	3
R33	A7UG37	AVGYGSDKPIADNK	2	717.865	1.8359e-10	84.892	75.092	1	_AVGYGSDKPIADNK_	7741.7	7734.6	21748	33219	46.792	3
R33	A7UG37	AVGYGSDKPIADNK	3	478.912	4.5384e-05	50.088	40.288	1	_AVGYGSDKPIADNK_	7503.4	7088.6	20419	31417	45.333	3
R33	A7UG37	AVGYGSDKPIADNK	3	478.912	0.0074753	26.112	21.596	1	_AVGYGSDKPIADNK_	1739.2	1665.8	4669.7	8765.4	45.841	3
R33	A7UG37	AVGYGSDKPIADNK	2	717.865	2.5913e-66	157.2	141.26	1	_AVGYGSDKPIADNK_	7847.2	8424.4	25858	39744	45.433	3
R33	A7UG37	AVGYGSDKPIADNK	2	717.865	1.1359e-06	70.438	60.638	1	_AVGYGSDKPIADNK_	8203.3	6126.2	16085	22282	47.819	3
R33	A7UG37	AVGYGSDKPIADNK	2	717.865	3.5414e-05	60.157	48.786	1	_AVGYGSDKPIADNK_	9109.8	5877.1	14491	22412	48.406	3
R44	A7UG37	AVGYGSDKPIADNK	3	478.912	0.01503	23.456	13.656	1	_AVGYGSDKPIADNK_	4960	4523.8	12158	16906	38.644	3
R44	A7UG37	AVGYGSDKPIADNK	2	717.865	0.00094409	36.292	30.578	1	_AVGYGSDKPIADNK_	5075.3	4871.2	14455	24164	44.723	3
R44	A7UG37	AVGYGSDKPIADNK	3	478.912	1.6581e-05	53.448	45.837	1	_AVGYGSDKPIADNK_	6347.1	6891.8	16797	24786	44.775	3
R44	A7UG37	AVGYGSDKPIADNK	2	717.865	4.0422e-10	81.565	74.275	1	_AVGYGSDKPIADNK_	4860.3	5124.2	15785	25041	45.234	3
R44	A7UG37	AVGYGSDKPIADNK	2	717.865	3.6217e-05	62.088	55.184	1	_AVGYGSDKPIADNK_	2652	2300.8	6881.7	12149	45.749	3
R44	A7UG37	AVGYGSDKPIADNK	2	717.865	3.5414e-05	60.157	53.253	1	_AVGYGSDKPIADNK_	4377.6	4256.9	11632	18941	46.265	3
R44	A7UG37	AVGYGSDKPIADNK	2	717.865	2.3153e-10	84.169	69.378	1	_AVGYGSDKPIADNK_	6868.9	7124.3	19738	33395	46.775	3
R44	A7UG37	AVGYGSDKPIADNK	3	478.912	8.8957e-05	45.28	39.385	1	_AVGYGSDKPIADNK_	2118.2	2234	8007.4	11776	45.282	3
R44	A7UG37	AVGYGSDKPIADNK	3	478.912	0.00039911	39.006	30.596	1	_AVGYGSDKPIADNK_	3279	2519.2	6389.9	12930	45.793	3
R44	A7UG37	AVGYGSDKPIADNK	2	717.865	1.0403e-40	131.35	117.27	1	_AVGYGSDKPIADNK_	8155.9	8305	26731	41943	45.347	3
R44	A7UG37	AVGYGSDKPIADNK	2	717.865	4.8736e-10	80.312	70.512	1	_AVGYGSDKPIADNK_	14533	10605	22566	29712	47.827	3
R44	A7UG37	AVGYGSDKPIADNK	2	717.865	0.019144	26.471	16.671	1	_AVGYGSDKPIADNK_	7353.4	7399.3	19466	27661	48.698	3
R33	A7UG37	AVGYGSDKPIADNK	2	718.357	0.00015038	60.364	52.608	1	_AVGYGSDKPIADN(de)K_	13953	10414	28709	48633	47.311	3
R44	A7UG37	AVGYGSDKPIADNK	2	718.357	1.1578e-06	76.728	67.839	1	_AVGYGSDKPIADN(de)K_	10519	9263.5	23416	40723	47.304	3
F3	A7UG37	AVGYGSDKPIADNKTK	4	416.722	0.017284	20.439	17.964	2	_AVGYGSDKPIADNKTK_	1705.2	2935.5	7941.2	7809.8	36.004	3
F3	A7UG37	AVGYGSDKPIADNKTK	3	555.293	0.00029114	36.597	33.279	2	_AVGYGSDKPIADNKTK_	4643.5	4423.7	13482	12801	36.006	3
F3	A7UG37	AVGYGSDKPIADNKTK	2	832.436	1.3633e-29	104.95	100.73	2	_AVGYGSDKPIADNKTK_	6889.1	6670.5	18141	29447	40.505	3
F3	A7UG37	AVGYGSDKPIADNKTK	2	832.436	4.8306e-30	110.44	106.06	2	_AVGYGSDKPIADNKTK_	6756	6154.9	15044	25056	40.535	3
F3	A7UG37	AVGYGSDKPIADNKTK	3	555.293	2.5929e-06	51.727	45.25	2	_AVGYGSDKPIADNKTK_	7637.3	6908.4	16131	25254	40.521	3
F3	A7UG37	AVGYGSDKPIADNKTK	4	416.722	0.00019701	39.517	36.437	2	_AVGYGSDKPIADNKTK_	6908.4	6810.4	18458	25508	40.527	3
F3	A7UG37	AVGYGSDKPIADNKTK	2	832.436	0.017759	23.527	18.472	2	_AVGYGSDKPIADNKTK_	4260.8	5573.7	14981	15532	40.797	3
F3	A7UG37	AVGYGSDKPIADNKTK	2	832.436	4.654e-30	110.55	106.07	2	_AVGYGSDKPIADNKTK_	8825	7081.7	17373	25242	41.048	3
F3	A7UG37	AVGYGSDKPIADNKTK	2	832.436	1.6264e-13	87.447	84.367	2	_AVGYGSDKPIADNKTK_	7130.8	5545.9	14931	21174	41.559	3
F3	A7UG37	AVGYGSDKPIADNKTK	3	555.293	0.00025079	37.77	35.467	2	_AVGYGSDKPIADNKTK_	3940.1	2938.1	8441.5	13681	41.047	3
F3	A7UG37	AVGYGSDKPIADNKTK	3	555.293	0.0041596	26.49	23.293	2	_AVGYGSDKPIADNKTK_	3637.1	2470.8	9226.7	12347	41.711	3
F3	A7UG37	AVGYGSDKPIADNKTK	4	416.722	0.00092041	33.265	30.962	2	_AVGYGSDKPIADNKTK_	1793.3	1796.3	4147.1	5449.3	41.063	3
F3	A7UG37	AVGYGSDKPIADNKTK	3	555.293	6.9084e-07	53.008	49.03	2	_AVGYGSDKPIADNKTK_	15328	10833	30448	45831	42.944	3
F4	A7UG37	AVGYGSDKPIADNKTK	3	555.293	5.1638e-13	86.497	82.399	2	_AVGYGSDKPIADNKTK_	4518.3	5207	14677	20248	41.476	3
F4	A7UG37	AVGYGSDKPIADNKTK	2	832.436	3.5939e-17	91.789	83.926	2	_AVGYGSDKPIADNKTK_	11988	12756	29555	45871	41.495	3
R22	A7UG37	AVGYGSDKPIADNKTK	3	555.293	2.8895e-07	55.724	53.421	2	_AVGYGSDKPIADNKTK_	3140.6	3272.5	9405.2	12707	41.776	3
R33	A7UG37	AVGYGSDKPIADNKTK	3	555.293	1.6363e-06	52.372	49.053	2	_AVGYGSDKPIADNKTK_	7389.5	8109	17785	29166	41.038	3
R33	A7UG37	AVGYGSDKPIADNKTK	2	832.436	8.0647e-09	73.722	70.642	2	_AVGYGSDKPIADNKTK_	4337.1	3049	10230	15006	41.104	3
R33	A7UG37	AVGYGSDKPIADNKTK	3	555.293	6.824e-09	71.279	68.141	2	_AVGYGSDKPIADNKTK_	6776.5	5522	15769	25137	41.546	3
R33	A7UG37	AVGYGSDKPIADNKTK	3	555.293	5.0506e-05	43.592	40.512	2	_AVGYGSDKPIADNKTK_	4142.8	3025.4	9948	12982	42.058	3
R33	A7UG37	AVGYGSDKPIADNKTK	3	555.293	0.000424	35.527	29.05	2	_AVGYGSDKPIADNKTK_	5213.6	4105.7	11210	17284	42.589	3
R33	A7UG37	AVGYGSDKPIADNKTK	4	416.722	2.9464e-07	58.885	56.582	2	_AVGYGSDKPIADNKTK_	7395.4	6565.6	21319	28783	41.611	3
R33	A7UG37	AVGYGSDKPIADNKTK	2	832.436	8.0683e-52	131.96	127.61	2	_AVGYGSDKPIADNKTK_	7502.6	8081.1	21448	29391	41.637	3
R33	A7UG37	AVGYGSDKPIADNKTK	2	832.436	1.0322e-23	98.676	92.781	2	_AVGYGSDKPIADNKTK_	6292.6	5201	12428	19441	42.156	3
R44	A7UG37	AVGYGSDKPIADNKTK	3	555.293	5.0506e-05	43.592	40.274	2	_AVGYGSDKPIADNKTK_	5496.3	6036.1	14888	21028	41.046	3
R44	A7UG37	AVGYGSDKPIADNKTK	2	832.436	2.9264e-07	65.374	62.294	2	_AVGYGSDKPIADNKTK_	3089.7	2325.5	8874.3	13037	41.1	3
R44	A7UG37	AVGYGSDKPIADNKTK	3	555.293	5.0506e-05	43.592	41.29	2	_AVGYGSDKPIADNKTK_	8694.8	7072.7	16626	25020	41.551	3
R44	A7UG37	AVGYGSDKPIADNKTK	3	555.293	0.0011206	32.152	29.849	2	_AVGYGSDKPIADNKTK_	4097.3	2728.1	9915.9	13287	42.056	3
R44	A7UG37	AVGYGSDKPIADNKTK	3	555.293	0.016904	20.354	15.143	2	_AVGYGSDKPIADNKTK_	3764.3	3256.8	9142.1	11972	42.57	3
R44	A7UG37	AVGYGSDKPIADNKTK	4	416.722	2.9367e-07	59.673	56.593	2	_AVGYGSDKPIADNKTK_	6736.3	6838.5	20693	29038	41.656	3
R44	A7UG37	AVGYGSDKPIADNKTK	4	416.722	0.00021555	38.995	37.509	2	_AVGYGSDKPIADNKTK_	5673.5	4812.3	11195	16832	42.181	3
R44	A7UG37	AVGYGSDKPIADNKTK	2	832.436	8.3177e-32	113.4	107.5	2	_AVGYGSDKPIADNKTK_	7837.8	7444	20427	27266	41.7	3
R44	A7UG37	AVGYGSDKPIADNKTK	2	832.436	2.2167e-12	84.759	81.621	2	_AVGYGSDKPIADNKTK_	6632.9	4648.8	10563	17639	42.217	3
F3	A7UG37	AVGYGSDKPIADNKTK	2	832.928	2.2202e-43	127.07	118.03	2	_AVGYGSDKPIADN(de)KTK_	10426	8404.7	26276	40509	42.471	3
F4	A7UG37	AVGYGSDKPIADNKTK	2	832.928	1.0253e-51	132.65	124.1	2	_AVGYGSDKPIADN(de)KTK_	11160	8495.9	27813	43692	42.889	3
F4	A7UG37	AVGYGSDKPIADNKTK	3	555.621	8.2235e-06	50.305	46.987	2	_AVGYGSDKPIADN(de)KTK_	3832.4	3510.2	9350.9	14857	42.897	3
R33	A7UG37	AVGYGSDKPIADNKTK	2	832.928	8.4564e-17	88.768	83.128	2	_AVGYGSDKPIADN(de)KTK_	6234	5283.6	13548	19817	43.007	3
F2	A7UG37	FHLPANIDIALGLDVGIR	3	645.367	2.3733e-06	49.343	45.191	0	_FHLPANIDIALGLDVGIR_	1636.7	2053.6	5194.4	7313.8	105.77	3
F2	A7UG37	FHLPANIDIALGLDVGIR	3	645.367	0.0032067	26.548	22.57	0	_FHLPANIDIALGLDVGIR_	1554.1	1629.9	6459	8272.5	105.85	3
F1	A7UG37	FNGNVGFVGTVTK	2	670.846	0.00098016	45.28	40.181	0	_FNGN(de)VGFVGTVTK_	1819	1798.1	5609.9	7294.9	76.501	3
F2	A7UG37	FNGNVGFVGTVTK	2	670.846	0.0014541	43.761	38.663	0	_FN(de)GNVGFVGTVTK_	1613.2	1717.4	2893.5	5090.7	76.4	3
F3	A7UG37	FNGNVGFVGTVTK	2	670.846	1.0251e-16	110.25	100.6	0	_FN(de)GNVGFVGTVTK_	21768	18341	42565	78659	75.643	3
F3	A7UG37	FNGNVGFVGTVTK	2	670.846	0.00021906	60.157	55.059	0	_FN(de)GNVGFVGTVTK_	3534.4	2878	7234.1	9382.1	75.872	3
F3	A7UG37	FNGNVGFVGTVTK	2	670.846	1.403e-16	109.07	99.418	0	_FN(de)GNVGFVGTVTK_	14141	14128	37551	60778	76.278	3
F3	A7UG37	FNGNVGFVGTVTK	2	670.846	9.5718e-23	121.45	111.22	0	_FN(de)GNVGFVGTVTK_	29040	25803	66442	110920	76.782	3
F3	A7UG37	FNGNVGFVGTVTK	2	670.846	0.00020876	58.098	53	0	_FN(de)GNVGFVGTVTK_	1323.9	1473.1	4122.9	6433.1	76.39	3
F3	A7UG37	FNGNVGFVGTVTK	2	670.846	0.00020987	58.32	53.222	0	_FN(de)GNVGFVGTVTK_	2041.2	1786.5	4195.8	6736.6	76.914	3
F3	A7UG37	FNGNVGFVGTVTK	2	670.846	0.00066314	48.467	42.173	0	_FN(de)GNVGFVGTVTK_	8165.8	7085.4	15583	24455	77.438	3
F3	A7UG37	FNGNVGFVGTVTK	2	670.846	9.6524e-17	110.44	94.809	0	_FN(de)GNVGFVGTVTK_	21504	10423	24254	32527	77.896	3
F3	A7UG37	FNGNVGFVGTVTK	2	670.846	0.0017835	43.03	37.932	0	_FN(de)GNVGFVGTVTK_	5717.5	1972.2	6214.9	7371	77.953	3
F3	A7UG37	FNGNVGFVGTVTK	2	670.846	3.5215e-11	67.234	57.579	0	_FN(de)GNVGFVGTVTK_	8854.2	8730.9	20806	34176	77.379	3
F4	A7UG37	FNGNVGFVGTVTK	2	670.846	0.00020987	58.32	50.188	0	_FN(de)GNVGFVGTVTK_	4749.3	4755.3	14332	18568	76.514	3
R22	A7UG37	FNGNVGFVGTVTK	2	670.846	0.00025435	52.576	44.444	0	_FN(de)GNVGFVGTVTK_	3446.5	2708.8	6589.9	10587	76.735	3
R33	A7UG37	FNGNVGFVGTVTK	2	670.846	0.00020876	58.098	53	0	_FN(de)GNVGFVGTVTK_	2896	2660	6402.9	8700.8	76.38	3
R33	A7UG37	FNGNVGFVGTVTK	2	670.846	3.8194e-10	94.09	84.435	0	_FN(de)GNVGFVGTVTK_	8682.3	7719.7	21222	31341	76.727	3
R33	A7UG37	FNGNVGFVGTVTK	2	670.846	4.8854e-10	93.478	83.823	0	_FN(de)GNVGFVGTVTK_	15020	11199	30342	50262	77.24	3
R33	A7UG37	FNGNVGFVGTVTK	2	670.846	0.00025435	52.576	47.477	0	_FN(de)GNVGFVGTVTK_	1391.6	1379.5	3024.7	4658.5	76.886	3
R33	A7UG37	FNGNVGFVGTVTK	2	670.846	0.00022384	61.11	56.012	0	_FN(de)GNVGFVGTVTK_	2516.7	1609.2	4083.1	6859.9	77.453	3
R33	A7UG37	FNGNVGFVGTVTK	2	670.846	0.00016706	64.224	59.126	0	_FN(de)GNVGFVGTVTK_	4272.3	3754.2	9391.7	14410	77.98	3
R33	A7UG37	FNGNVGFVGTVTK	2	670.846	0.00066314	48.467	43.368	0	_FN(de)GNVGFVGTVTK_	5312.4	2645.8	7576.4	10273	78.507	3
R44	A7UG37	FNGNVGFVGTVTK	2	670.846	1.0481e-05	78.401	68.746	0	_FN(de)GNVGFVGTVTK_	9909.6	7279.1	18756	35842	76.15	3
R44	A7UG37	FNGNVGFVGTVTK	2	670.846	9.5848e-05	66.989	61.89	0	_FN(de)GNVGFVGTVTK_	3157.3	2502.9	6798	9068.5	76.375	3
R44	A7UG37	FNGNVGFVGTVTK	2	670.846	5.165e-13	103.83	94.179	0	_FN(de)GNVGFVGTVTK_	12365	9841.6	33279	51307	76.789	3
R44	A7UG37	FNGNVGFVGTVTK	2	670.846	3.5798e-12	97.797	78.665	0	_FN(de)GNVGFVGTVTK_	12287	9739.3	24854	45771	77.309	3
R44	A7UG37	FNGNVGFVGTVTK	2	670.846	0.00021441	59.227	54.129	0	_FN(de)GNVGFVGTVTK_	2018.3	1708.7	4525.8	5828.3	76.886	3
R44	A7UG37	FNGNVGFVGTVTK	2	670.846	0.00021077	62.528	57.43	0	_FN(de)GNVGFVGTVTK_	3054.3	2699.6	6627.6	9479.8	77.471	3
R44	A7UG37	FNGNVGFVGTVTK	2	670.846	0.00090164	46.069	40.971	0	_FN(de)GNVGFVGTVTK_	3318.8	3368.4	7798.2	12786	77.989	3
R44	A7UG37	FNGNVGFVGTVTK	2	670.846	0.00012821	70.889	61.233	0	_FN(de)GNVGFVGTVTK_	11715	5149.4	12176	17765	78.408	3
F3	A7UG37	FNGNVGFVGTVTK	2	670.354	9.2407e-07	73.881	65.471	0	_FNGNVGFVGTVTK_	4337.7	2553.7	7480	9435.7	71.465	3
F3	A7UG37	FNGNVGFVGTVTK	2	670.354	0.043203	19.244	10.834	0	_FNGNVGFVGTVTK_	6350.9	6708.5	17247	26261	72.202	3
F3	A7UG37	FNGNVGFVGTVTK	2	670.354	1.1335e-06	72.705	64.295	0	_FNGNVGFVGTVTK_	2782.1	3326.5	6053.1	10963	72.343	3
F3	A7UG37	FNGNVGFVGTVTK	2	670.354	0.01803	24.929	13.336	0	_FNGNVGFVGTVTK_	3610.2	2819.6	5608.4	9203.8	72.852	3
F3	A7UG37	FNGNVGFVGTVTK	2	670.354	5.0148e-33	134.13	121.63	0	_FNGNVGFVGTVTK_	24106	27021	43908	77723	72.42	3
R33	A7UG37	FNGNVGFVGTVTK	2	670.354	4.6439e-05	53.947	43.943	0	_FNGNVGFVGTVTK_	8379.6	5134.6	11716	13891	71.878	3
R33	A7UG37	FNGNVGFVGTVTK	2	670.354	0.045167	18.823	12.518	0	_FNGNVGFVGTVTK_	5116.1	5672.2	14015	17691	72.659	3
R33	A7UG37	FNGNVGFVGTVTK	2	670.354	5.412e-05	60.157	54.843	0	_FNGNVGFVGTVTK_	1978.1	1859.4	4977.3	8288.2	72.813	3
R33	A7UG37	FNGNVGFVGTVTK	2	670.354	0.007891	27.219	17.474	0	_FNGNVGFVGTVTK_	4025.3	3943	6858.1	11369	73.321	3
R33	A7UG37	FNGNVGFVGTVTK	2	670.354	9.6746e-11	88.224	82.444	0	_FNGNVGFVGTVTK_	12364	10781	21000	35800	72.911	3
R44	A7UG37	FNGNVGFVGTVTK	2	670.354	0.00012068	50.222	45.124	0	_FNGNVGFVGTVTK_	5676.1	3463.3	8253	13366	71.775	3
R44	A7UG37	FNGNVGFVGTVTK	2	670.354	5.1848e-05	58.32	52.359	0	_FNGNVGFVGTVTK_	2130.7	2852.7	6065.9	9149.8	72.802	3
R44	A7UG37	FNGNVGFVGTVTK	2	670.354	0.0040052	31.708	19.092	0	_FNGNVGFVGTVTK_	3313.4	2617	5405.1	8576	73.315	3
R44	A7UG37	FNGNVGFVGTVTK	2	670.354	6.6312e-11	90.759	83.48	0	_FNGNVGFVGTVTK_	11928	11233	17922	33620	72.955	3
F4	A7UG37	GCPVDSDNDGVADYLDK	3	610.25	8.5446e-06	44.998	42.137	0	_GCPVDSDNDGVADYLDK_	27195	20408	44897	78704	82.17	3
F1	A7UG37	GDLEFWAK	2	483.24	0.0078725	63.565	45.125	0	_GDLEFWAK_	1420	1693.5	4881.3	7611.7	78.496	3
F1	A7UG37	GDLEFWAK	2	483.24	0.0039438	79.474	46.211	0	_GDLEFWAK_	3006.3	2052.6	7334.6	10844	79.011	3
F1	A7UG37	GDLEFWAK	2	483.24	5.1508e-08	121.05	75.368	0	_GDLEFWAK_	6321.8	4258.6	14966	21378	79.518	3
F1	A7UG37	GDLEFWAK	2	483.24	0.0012079	91.318	58.056	0	_GDLEFWAK_	3526.5	2739.9	8417.3	10184	80.071	3
F1	A7UG37	GDLEFWAK	2	483.24	0.0027067	54.157	41.63	0	_GDLEFWAK_	1590.8	1577	6229.3	7893.4	78.517	3
F1	A7UG37	GDLEFWAK	2	483.24	0.015875	35.295	22.768	0	_GDLEFWAK_	1298	848.13	3436.8	3814.5	79.032	3
F1	A7UG37	GDLEFWAK	2	483.24	0.015875	35.295	22.768	0	_GDLEFWAK_	1104	997.72	2947.1	5299.1	79.596	3
F1	A7UG37	GDLEFWAK	2	483.24	0.00034844	95.531	52.932	0	_GDLEFWAK_	4222.5	3215.5	10209	12226	80.575	3
F1	A7UG37	GDLEFWAK	2	483.24	4.0039e-07	114.28	71.683	0	_GDLEFWAK_	4937.4	4239.7	11990	15606	81.082	3
F1	A7UG37	GDLEFWAK	2	483.24	0.0012079	91.318	58.056	0	_GDLEFWAK_	4276.7	3454.1	9177	15448	81.586	3
F1	A7UG37	GDLEFWAK	2	483.24	0.0078725	63.565	37.181	0	_GDLEFWAK_	4801.7	3748.2	11311	16017	82.114	3
F1	A7UG37	GDLEFWAK	2	483.24	0.0046745	75.109	39.814	0	_GDLEFWAK_	3604.4	3590	10644	14296	84.012	3
F1	A7UG37	GDLEFWAK	2	483.24	0.007274	65.246	43.009	0	_GDLEFWAK_	1880.1	1741.4	4721.5	7219.4	86.776	3
F1	A7UG37	GDLEFWAK	2	483.24	4.3809e-06	79.474	46.211	0	_GDLEFWAK_	2158.4	1672.4	6436.3	9875.3	83.312	3
F1	A7UG37	GDLEFWAK	2	483.24	0.028358	43.808	31.281	0	_GDLEFWAK_	1349.2	950.33	3516.5	4948	88.876	3
F2	A7UG37	GDLEFWAK	2	483.24	8.5616e-05	101.54	58.943	0	_GDLEFWAK_	6539.8	5723.3	14612	20704	78.957	3
F3	A7UG37	GDLEFWAK	2	483.24	0.00013126	99.442	56.843	0	_GDLEFWAK_	9646.8	9417.1	21724	30249	78.511	3
F3	A7UG37	GDLEFWAK	2	483.24	0.015875	35.295	22.768	0	_GDLEFWAK_	2206	1944	4798.9	7125.8	78.534	3
F3	A7UG37	GDLEFWAK	2	483.24	0.0069762	43.808	30.771	0	_GDLEFWAK_	2442.7	2346.1	7891.7	8898.9	79.043	3
F4	A7UG37	GDLEFWAK	2	483.24	0.0012988	63.565	37.181	0	_GDLEFWAK_	3284.2	3860	13496	15116	78.567	3
F4	A7UG37	GDLEFWAK	2	483.24	0.0069762	43.808	31.281	0	_GDLEFWAK_	2720.2	2121.8	6616	9125.3	79.079	3
F4	A7UG37	GDLEFWAK	2	483.24	8.5616e-05	101.54	51.502	0	_GDLEFWAK_	6848.7	5917.1	17718	23876	78.927	3
F4	A7UG37	GDLEFWAK	2	483.24	0.0028966	83.783	57.341	0	_GDLEFWAK_	9328.2	7812.5	20840	33491	79.54	3
F4	A7UG37	GDLEFWAK	2	483.24	0.0099515	60.436	35.661	0	_GDLEFWAK_	10036	7711	21225	31640	79.838	3
F4	A7UG37	GDLEFWAK	2	483.24	0.015875	35.295	22.768	0	_GDLEFWAK_	3796.6	3748.5	8652.3	10893	82.632	3
R11	A7UG37	GDLEFWAK	2	483.24	0.0069762	43.808	31.281	0	_GDLEFWAK_	1315.8	2101	3779.5	6290.7	78.873	3
R11	A7UG37	GDLEFWAK	2	483.24	0.0069762	43.808	31.281	0	_GDLEFWAK_	2023	1690.2	4886.2	8040.4	79.377	3
R11	A7UG37	GDLEFWAK	2	483.24	0.015875	35.295	22.768	0	_GDLEFWAK_	1303.8	991.74	3536	4933.7	79.881	3
R11	A7UG37	GDLEFWAK	2	483.24	9.4934e-06	107.57	57.534	0	_GDLEFWAK_	5681.2	4819.9	17598	23454	78.918	3
R11	A7UG37	GDLEFWAK	2	483.24	2.2563e-10	122.52	79.918	0	_GDLEFWAK_	6759.1	4069	15133	20550	79.435	3
R11	A7UG37	GDLEFWAK	2	483.24	0.0012079	91.318	58.056	0	_GDLEFWAK_	4466.8	3438.3	10274	15168	79.939	3
R11	A7UG37	GDLEFWAK	2	483.24	3.7866e-05	103.74	61.14	0	_GDLEFWAK_	3906.5	3959	9923.6	13824	80.448	3
R11	A7UG37	GDLEFWAK	2	483.24	0.00013126	99.442	49.401	0	_GDLEFWAK_	5019.1	3884.2	12397	14980	80.955	3
R11	A7UG37	GDLEFWAK	2	483.24	3.7866e-05	103.74	51.023	0	_GDLEFWAK_	2791.4	2321	8016.8	11456	81.462	3
R11	A7UG37	GDLEFWAK	2	483.24	8.5616e-05	101.54	51.502	0	_GDLEFWAK_	7180.6	4730	15161	18255	81.971	3
R11	A7UG37	GDLEFWAK	2	483.24	0.0057247	69.598	41.39	0	_GDLEFWAK_	4827.4	4405.7	13874	17464	82.476	3
R11	A7UG37	GDLEFWAK	2	483.24	2.7551e-06	111.95	61.907	0	_GDLEFWAK_	4102.5	4140	10822	13229	82.985	3
R11	A7UG37	GDLEFWAK	2	483.24	0.0019989	87.476	54.214	0	_GDLEFWAK_	3572.2	3157.7	8245.2	11261	83.775	3
R11	A7UG37	GDLEFWAK	2	483.24	0.0049714	73.248	40.778	0	_GDLEFWAK_	3476.5	3355.9	9256.7	13386	84.408	3
R11	A7UG37	GDLEFWAK	2	483.24	0.0046745	75.109	39.814	0	_GDLEFWAK_	2292.3	1834.5	5920.1	9088.4	87.083	3
R11	A7UG37	GDLEFWAK	2	483.24	0.0019329	66.073	39.689	0	_GDLEFWAK_	3704.5	2825.5	8888.1	11719	84.937	3
R11	A7UG37	GDLEFWAK	2	483.24	0.00029589	73.248	36.691	0	_GDLEFWAK_	2572.8	1849.2	7609.5	9192.7	85.475	3
R11	A7UG37	GDLEFWAK	2	483.24	0.0045926	63.565	37.181	0	_GDLEFWAK_	2978	2513.7	8734.5	10703	86.285	3
R11	A7UG37	GDLEFWAK	2	483.24	0.028358	43.808	25.368	0	_GDLEFWAK_	2073.6	2414.1	5758.4	8383.5	88.682	3
R11	A7UG37	GDLEFWAK	2	483.24	0.011953	55.531	32.75	0	_GDLEFWAK_	1299.4	1374.9	4934.8	6796.2	89.92	3
R11	A7UG37	GDLEFWAK	2	483.24	0.0079108	60.436	35.661	0	_GDLEFWAK_	1498.2	1634.7	3318.5	4622.9	94.052	3
R22	A7UG37	GDLEFWAK	2	483.24	9.7593e-08	120.15	70.114	0	_GDLEFWAK_	6165.1	6177	16518	23003	78.984	3
R33	A7UG37	GDLEFWAK	2	483.24	0.0062141	68.224	43.448	0	_GDLEFWAK_	5801.8	5308	15367	18936	79.098	3
R33	A7UG37	GDLEFWAK	2	483.24	0.0027067	54.157	41.63	0	_GDLEFWAK_	1300.6	1239.5	3321.3	4993.3	79.101	3
R44	A7UG37	GDLEFWAK	2	483.24	0.0039438	79.474	46.211	0	_GDLEFWAK_	4326.2	3712.4	8745.1	12608	78.992	3
R44	A7UG37	GDLEFWAK	2	483.24	0.015875	35.295	22.768	0	_GDLEFWAK_	1510.6	1254.2	2876.6	4692.8	79.195	3
F3	A7UG37	GGETHPYGLR	4	272.389	0.03321	23.373	15.486	0	_GGETHPYGLR_	910.81	808.99	2066.2	2424.7	32.669	3
F3	A7UG37	GGETHPYGLR	3	362.849	1.3507e-05	70.816	61.111	0	_GGETHPYGLR_	1153.2	1041.2	2980.9	4554.6	36.802	3
F3	A7UG37	GGETHPYGLR	3	362.849	5.8975e-05	68.846	62.156	0	_GGETHPYGLR_	3366.9	2832.4	6578.8	7726.8	37.306	3
F3	A7UG37	GGETHPYGLR	2	543.77	1.2752e-12	110.53	99.314	0	_GGETHPYGLR_	5940.6	4961.6	11881	17580	36.833	3
F4	A7UG37	GGETHPYGLR	2	543.77	0.022624	41.399	36.984	0	_GGETHPYGLR_	7329.4	6055.9	11868	17563	37.258	3
F4	A7UG37	GGETHPYGLR	2	543.77	1.426e-40	154.81	143.46	0	_GGETHPYGLR_	10749	8879	20652	32391	37.362	3
F4	A7UG37	GGETHPYGLR	3	362.849	0.00038766	58.433	48.429	0	_GGETHPYGLR_	1993.1	1477.9	4979.7	5850.9	37.298	3
F4	A7UG37	GGETHPYGLR	3	362.849	0.0013361	47.187	41.403	0	_GGETHPYGLR_	9166.4	8050.2	19958	23649	37.83	3
R33	A7UG37	GGETHPYGLR	3	362.849	0.00017419	64.711	58.407	0	_GGETHPYGLR_	2815.6	1939.3	6081	8693.4	37.218	3
R33	A7UG37	GGETHPYGLR	3	362.849	0.00017419	64.711	56.824	0	_GGETHPYGLR_	1484	945.42	3200.6	5325.2	37.727	3
R33	A7UG37	GGETHPYGLR	2	543.77	8.9625e-09	99.013	83.398	0	_GGETHPYGLR_	2776.2	2115.8	5848.4	8963.4	37.26	3
R33	A7UG37	GGETHPYGLR	2	543.77	0.0020006	59.908	55.492	0	_GGETHPYGLR_	2118.6	1945.9	4531	7302.9	37.772	3
R44	A7UG37	GGETHPYGLR	3	362.849	0.0023095	43.635	37.465	0	_GGETHPYGLR_	1964.4	1426.1	4634.3	6197.4	37.249	3
R44	A7UG37	GGETHPYGLR	3	362.849	0.0010624	49.418	42.018	0	_GGETHPYGLR_	1383.4	784.06	3535.3	5275.3	37.762	3
R44	A7UG37	GGETHPYGLR	3	362.849	0.0035262	41.724	35.411	0	_GGETHPYGLR_	4482.9	4186.6	7398.9	8470.4	38.288	3
R44	A7UG37	GGETHPYGLR	2	543.77	4.4436e-05	78.939	71.567	0	_GGETHPYGLR_	2587.8	2170.4	4968.6	7664.8	37.295	3
R44	A7UG37	GGETHPYGLR	2	543.77	0.01095	44.425	40.009	0	_GGETHPYGLR_	2069.6	1961.8	3941.9	6353.4	37.809	3
F4	A7UG37	GIDSERLR	3	315.842	0.0025019	58.917	21.19	1	_GIDSERLR_	2991.8	2154.5	6647.8	8659.1	38.041	3
F4	A7UG37	GIDSERLR	3	315.842	0.0037452	53.351	21.397	1	_GIDSERLR_	2742.1	2522.5	6004.7	8764.4	42.588	3
F3	A7UG37	HAWFLSAK	2	480.259	0.024579	32.355	25.135	0	_HAWFLSAK_	3178.1	2221.8	6638.3	9124.8	61.672	3
F3	A7UG37	HAWFLSAK	2	480.259	0.007568	64.42	56.489	0	_HAWFLSAK_	10850	5948.9	17358	24526	61.77	3
F4	A7UG37	HAWFLSAK	2	480.259	0.0024491	55.676	41.673	0	_HAWFLSAK_	7569	3886.1	12728	17868	61.633	3
F4	A7UG37	HAWFLSAK	2	480.259	0.0060771	45.081	37.194	0	_HAWFLSAK_	4699.2	1615.2	4436	6269.2	62.158	3
F4	A7UG37	HAWFLSAK	2	480.259	0.0086742	61.679	54.459	0	_HAWFLSAK_	15451	7769.4	19062	27111	61.872	3
R22	A7UG37	HAWFLSAK	2	480.259	0.015875	35.295	28.075	0	_HAWFLSAK_	3013.9	1569.4	3867.9	5012.5	62.655	3
R33	A7UG37	HAWFLSAK	2	480.259	0.0037758	80.165	68.434	0	_HAWFLSAK_	19542	10131	31324	41887	62.459	3
R44	A7UG37	HAWFLSAK	2	480.259	0.0041309	78.516	61.976	0	_HAWFLSAK_	21687	11860	30527	42963	62.484	3
F3	A7UG37	KGIDSERLR	3	358.54	0.061493	18.336	12.301	2	_KGIDSERLR_	2779.2	1799.4	5542.8	6731.9	34.134	3
F3	A7UG37	KGIDSERLR	2	537.307	0.0028557	51.949	42.153	2	_KGIDSERLR_	6592.4	4731	12813	18327	34.146	3
F3	A7UG37	KGIDSERLR	2	537.307	0.00025252	93.598	71.018	2	_KGIDSERLR_	6333.2	3906.9	10823	14880	34.197	3
F4	A7UG37	KGIDSERLR	3	358.54	0.01178	34.387	29.691	2	_KGIDSERLR_	3830.6	2531.7	7434	9472.7	34.609	3
F4	A7UG37	KGIQFK	2	360.724	0.059753	27.317	8.632	1	_KGIQFK_	1928.4	946.59	4612	7254.6	41.972	3
F2	A7UG37	KLPAVNLEVQGHTDDTGSEEK	3	756.377	0.03631	14.105	12.179	1	_KLPAVNLEVQGHTDDTGSEEK_	702.27	494.46	1618.8	2327.2	57.346	3
F3	A7UG37	KLPAVNLEVQGHTDDTGSEEK	3	756.377	5.1194e-52	117.84	111.99	1	_KLPAVNLEVQGHTDDTGSEEK_	9030.6	9549.8	29443	47241	56.862	3
F4	A7UG37	KLPAVNLEVQGHTDDTGSEEK	3	756.377	6.2968e-18	71.309	68.07	1	_KLPAVNLEVQGHTDDTGSEEK_	10707	11244	26663	41509	57.112	3
R22	A7UG37	KLPAVNLEVQGHTDDTGSEEK	3	756.377	6.1189e-05	37.4	34.254	1	_KLPAVNLEVQGHTDDTGSEEK_	1842.3	1319.3	5100.9	8107.1	57.571	3
R33	A7UG37	KLPAVNLEVQGHTDDTGSEEK	3	756.377	2.1595e-33	101.38	92.536	1	_KLPAVNLEVQGHTDDTGSEEK_	4459.1	4894.1	12590	19275	57.305	3
R33	A7UG37	KLPAVNLEVQGHTDDTGSEEK	3	756.377	4.9257e-07	49.592	40.916	1	_KLPAVNLEVQGHTDDTGSEEK_	3683.3	3440.4	9624.8	14264	58.092	3
R44	A7UG37	KLPAVNLEVQGHTDDTGSEEK	3	756.377	3.388e-33	99.409	93.563	1	_KLPAVNLEVQGHTDDTGSEEK_	5026.5	4904.3	15934	24875	57.393	3
F3	A7UG37	KLPAVNLEVQGHTDDTGSEEKNK	4	628.069	1.8308e-05	34.839	30.741	2	_KLPAVNLEVQGHTDDTGSEEKNK_	9789.1	9220.4	29043	42644	51.829	3
F3	A7UG37	KLPAVNLEVQGHTDDTGSEEKNK	4	628.069	1.4547e-16	66.467	62.935	2	_KLPAVNLEVQGHTDDTGSEEKNK_	5761.8	5269.5	17264	26788	52.332	3
F4	A7UG37	KLPAVNLEVQGHTDDTGSEEKNK	4	628.069	9.4003e-13	61.616	58.085	2	_KLPAVNLEVQGHTDDTGSEEKNK_	4021.2	4025.3	11728	18681	51.906	3
F4	A7UG37	KLPAVNLEVQGHTDDTGSEEKNK	4	628.069	6.557e-44	112.58	108.5	2	_KLPAVNLEVQGHTDDTGSEEKNK_	4367	3384.2	13400	22881	52.426	3
F4	A7UG37	KLPAVNLEVQGHTDDTGSEEKNK	3	837.089	2.7651e-96	155.76	152.14	2	_KLPAVNLEVQGHTDDTGSEEKNK_	9197.1	9060.1	36899	63546	51.973	3
F4	A7UG37	KLPAVNLEVQGHTDDTGSEEKNK	5	502.656	0.0017918	24.552	21.583	2	_KLPAVNLEVQGHTDDTGSEEKNK_	2047.3	1506.3	6796.9	11001	52.031	3
F4	A7UG37	KLPAVNLEVQGHTDDTGSEEKNK	4	628.069	8.5899e-07	43.349	41.125	2	_KLPAVNLEVQGHTDDTGSEEKNK_	4846.6	5111.4	12282	21617	53.028	3
F4	A7UG37	KLPAVNLEVQGHTDDTGSEEKNK	4	628.069	8.07e-35	101.6	97.523	2	_KLPAVNLEVQGHTDDTGSEEKNK_	12082	10825	25168	35676	53.538	3
R22	A7UG37	KLPAVNLEVQGHTDDTGSEEKNK	4	628.069	0.0036971	21.569	20.342	2	_KLPAVNLEVQGHTDDTGSEEKNK_	1107.5	878.87	3964.8	5685.5	52.49	3
R22	A7UG37	KLPAVNLEVQGHTDDTGSEEKNK	4	628.069	0.047682	13.367	12.435	2	_KLPAVNLEVQGHTDDTGSEEKNK_	1244	947.21	2590.8	3500.8	53.001	3
R33	A7UG37	KLPAVNLEVQGHTDDTGSEEKNK	4	628.069	9.8543e-17	67.76	61.8	2	_KLPAVNLEVQGHTDDTGSEEKNK_	6596.6	6432.1	18275	27376	52.404	3
R33	A7UG37	KLPAVNLEVQGHTDDTGSEEKNK	4	628.069	6.3811e-12	60.133	56.601	2	_KLPAVNLEVQGHTDDTGSEEKNK_	3398.3	3837.4	14242	22907	52.906	3
R44	A7UG37	KLPAVNLEVQGHTDDTGSEEKNK	4	628.069	2.8878e-11	53.998	50.466	2	_KLPAVNLEVQGHTDDTGSEEKNK_	6547.2	6651.1	19874	31538	52.366	3
R44	A7UG37	KLPAVNLEVQGHTDDTGSEEKNK	4	628.069	6.3811e-12	60.133	56.818	2	_KLPAVNLEVQGHTDDTGSEEKNK_	4890.6	4724.2	15949	23835	52.885	3
R44	A7UG37	KLPAVNLEVQGHTDDTGSEEKNK	4	628.069	3.0281e-06	39.68	36.148	2	_KLPAVNLEVQGHTDDTGSEEKNK_	3723.6	4248.5	13237	21245	52.894	3
R44	A7UG37	KLPAVNLEVQGHTDDTGSEEKNK	3	837.089	2.0913e-16	64.522	62.703	2	_KLPAVNLEVQGHTDDTGSEEKNK_	2206.6	2123.8	6936.7	10487	52.438	3
F3	A7UG37	LPAVNLEVQGHTDDTGSEEK	3	713.678	8.9385e-05	39.825	36.391	0	_LPAVNLEVQGHTDDTGSEEK_	9860.4	11963	25252	39120	66.349	3
F3	A7UG37	LPAVNLEVQGHTDDTGSEEK	3	713.678	1.2549e-37	106.57	102.59	0	_LPAVNLEVQGHTDDTGSEEK_	11105	10404	26045	46955	66.364	3
F3	A7UG37	LPAVNLEVQGHTDDTGSEEK	4	535.51	1.9813e-46	117.65	113.68	0	_LPAVNLEVQGHTDDTGSEEK_	10673	9350.6	23583	37916	66.495	3
R33	A7UG37	LPAVNLEVQGHTDDTGSEEK	3	713.678	1.2594e-14	77.08	73.102	0	_LPAVNLEVQGHTDDTGSEEK_	5943	6726.1	14511	23272	66.792	3
R33	A7UG37	LPAVNLEVQGHTDDTGSEEK	3	713.678	2.5725e-46	117.65	113.01	0	_LPAVNLEVQGHTDDTGSEEK_	6402.9	6010.8	17117	30859	66.816	3
R33	A7UG37	LPAVNLEVQGHTDDTGSEEK	4	535.51	3.6239e-29	96.447	91.807	0	_LPAVNLEVQGHTDDTGSEEK_	7201.2	6493.1	15206	23884	66.902	3
R44	A7UG37	LPAVNLEVQGHTDDTGSEEK	4	535.51	1.942e-10	60.062	56.527	0	_LPAVNLEVQGHTDDTGSEEK_	3962.9	4165.7	10055	13972	66.82	3
R44	A7UG37	LPAVNLEVQGHTDDTGSEEK	4	535.51	0.0023892	25.916	21.938	0	_LPAVNLEVQGHTDDTGSEEK_	7146.4	8403.6	13421	20825	67.346	3
R44	A7UG37	LPAVNLEVQGHTDDTGSEEK	3	713.678	8.2745e-18	85.087	81.551	0	_LPAVNLEVQGHTDDTGSEEK_	5255.3	5429.5	13687	20088	66.823	3
R44	A7UG37	LPAVNLEVQGHTDDTGSEEK	3	713.678	5.2128e-14	70.837	67.302	0	_LPAVNLEVQGHTDDTGSEEK_	7215.2	6106.7	17991	29195	66.885	3
F4	A7UG37	LPAVNLEVQGHTDDTGSEEKNK	3	794.391	0.0051921	20.491	15.734	1	_LPAVNLEVQGHTDDTGSEEKNK_	22448	24175	58100	97723	59.064	3
F4	A7UG37	LPAVNLEVQGHTDDTGSEEKNK	3	794.391	1.8364e-15	65.184	63.621	1	_LPAVNLEVQGHTDDTGSEEKNK_	3963.2	3484.2	10287	15409	59.363	3
R22	A7UG37	LPAVNLEVQGHTDDTGSEEKNK	3	794.391	0.018142	17.146	15.583	1	_LPAVNLEVQGHTDDTGSEEKNK_	1949.2	1481.5	4858.1	6219	59.645	3
F4	A7UG37	LPAVNLEVQGHTDDTGSEEKNKTMSEQR	4	779.126	5.5999e-49	101.66	97.986	2	_LPAVNLEVQGHTDDTGSEEKNKTMSEQR_	13548	11399	25991	34124	57.943	3
F1	A7UG37	LTASSNKTLNNIAK	2	737.915	3.051e-05	55.232	48.755	1	_LTASSNKTLNNIAK_	16009	8724.1	24880	30850	51.578	3
F1	A7UG37	LTASSNKTLNNIAK	3	492.279	0.052667	13.865	6.735	1	_LTASSNKTLNNIAK_	6646.3	4836.1	12143	15835	51.67	3
F3	A7UG37	LTASSNKTLNNIAK	2	737.915	7.6054e-09	59.116	53.396	1	_LTASSNKTLNNIAK_	16527	10531	26094	37852	51.601	3
R11	A7UG37	LTASSNKTLNNIAK	2	737.915	0.00056981	40.315	34.942	1	_LTASSNKTLNNIAK_	9868.2	4868	11363	15076	52.066	3
F4	A7UG37	NGCPNKNQDLDK	2	696.798	1.6302e-12	98.105	92.21	1	_N(de)GCPNKNQDLDK_	7542.3	8390.4	31674	73404	44.362	3
F4	A7UG37	NGEGDMWK	2	477.187	0.019741	65.224	52.413	0	_N(de)GEGDM(ox)WK_	16591	16142	44539	62834	46.126	3
F4	A7UG37	NGEGDMWK	2	477.187	0.01299	74.376	67.156	0	_N(de)GEGDM(ox)WK_	21725	23380	51000	77624	47.291	3
F4	A7UG37	NGEGDMWK	2	477.187	0.030007	59.35	55.958	0	_N(de)GEGDM(ox)WK_	7216.7	8453	21994	30741	48.329	3
F4	A7UG37	NGEGDMWK	2	477.187	0.013925	43.635	36.415	0	_N(de)GEGDM(ox)WK_	14251	15216	34703	54724	51.018	3
F4	A7UG37	NGEGDMWK	2	468.698	0.014096	56.404	54.006	0	_NGEGDMWK_	24054	24411	60352	80029	49.726	3
F4	A7UG37	NGEGDMWK	2	469.19	0.025895	88.495	85.5	0	_N(de)GEGDMWK_	11778	10773	31426	42813	53.313	3
F4	A7UG37	NGEGDMWK	2	469.19	1.7444e-09	126.31	120	0	_N(de)GEGDMWK_	21683	18894	47638	66951	53.828	3
F4	A7UG37	NGEGDMWK	2	469.19	0.018756	90.906	88.372	0	_N(de)GEGDMWK_	5676.3	7095.9	17974	26996	55.559	3
F4	A7UG37	NGEGDMWK	2	469.19	0.005144	95.502	88.606	0	_N(de)GEGDMWK_	8302.6	8042.3	20908	31069	56.079	3
F2	A7UG37	RVELVPFEK	2	558.824	0.013905	35.541	28.321	1	_RVELVPFEK_	886.78	523.12	1515.7	1985.1	64.787	3
F2	A7UG37	RVELVPFEK	2	558.824	0.018781	33.875	26.308	1	_RVELVPFEK_	791.33	574.41	1632.9	2519.6	64.823	3
F4	A7UG37	RVELVPFEK	2	558.824	0.0055733	43.77	28.509	1	_RVELVPFEK_	4659.8	2691.7	6235.4	9311.9	64.17	3
F4	A7UG37	RVELVPFEK	2	558.824	0.0022595	52.49	45.27	1	_RVELVPFEK_	1294.2	862.13	2451.1	3034.3	64.684	3
F4	A7UG37	RVELVPFEK	2	558.824	0.001101	59.908	52.687	1	_RVELVPFEK_	3133.6	1719.4	4828.8	7105.5	65.205	3
F4	A7UG37	RVELVPFEK	2	558.824	0.001101	59.908	50.949	1	_RVELVPFEK_	4732.9	4088	10009	14224	65.716	3
F4	A7UG37	RVELVPFEK	2	558.824	7.3399e-12	120.77	88.45	1	_RVELVPFEK_	22647	19700	48265	72787	64.337	3
F4	A7UG37	RVELVPFEK	2	558.824	0.002493	69.672	42.882	1	_RVELVPFEK_	32748	27501	62041	92241	64.865	3
F4	A7UG37	RVELVPFEK	3	372.885	0.0011174	53.751	47.716	1	_RVELVPFEK_	4793.3	3110.8	8894.4	11364	64.482	3
F4	A7UG37	RVELVPFEK	2	558.824	0.039596	34.755	23.161	1	_RVELVPFEK_	5837.2	5359.3	10902	14125	69.224	3
R22	A7UG37	RVELVPFEK	2	558.824	0.01358	35.652	29.617	1	_RVELVPFEK_	1117.8	852.15	2572.8	3579.1	64.968	3
F3	A7UG37	TLNNIAK	2	387.229	0.025065	33.55	23.632	0	_TLNNIAK_	3397.1	3325.2	9029.4	13781	45.195	3
F3	A7UG37	TLNNIAK	1	773.452	0.0039029	91.9	79.373	0	_TLNNIAK_	3118	2510.9	8168.4	13656	45.247	3
F3	A7UG37	TLNNIAK	1	773.452	0.0066981	73.26	58.595	0	_TLNNIAK_	21855	17045	45954	73821	46.098	3
R33	A7UG37	TLNNIAK	1	773.452	0.0064316	75.213	62.685	0	_TLNNIAK_	2460.1	2345	8964.4	15282	45.52	3
R44	A7UG37	TLNNIAK	1	773.452	0.015064	60.682	49.085	0	_TLNNIAK_	5390.4	4753.4	14244	20348	45.441	3
F3	A7UG37	TLNNIAK	1	774.436	0.046732	93.374	65.156	0	_TLN(de)NIAK_	19669	19895	60563	98226	46.781	3
F4	A7UG37	TMSEQRAQAVVK	2	674.356	0.00041971	49.448	30.316	1	_TMSEQRAQAVVK_	18311	9802.4	24873	29700	40.395	3
F4	A7UG37	VELVPFEK	2	480.774	0.006288	68.016	48.239	0	_VELVPFEK_	14986	12529	23433	34730	77.697	3
F4	A7UG37	VELVPFEK	2	480.774	0.014068	56.432	43.904	0	_VELVPFEK_	17533	12028	20969	30121	78.204	3
F4	A7UG37	VELVPFEK	2	480.774	0.0031685	52.482	38.364	0	_VELVPFEK_	12226	7042.2	14189	20305	77.829	3
F4	A7UG37	VGAPLRFNGNVGFVGTVTK	3	645.027	6.1414e-11	61.87	53.746	1	_VGAPLRFNGNVGFVGTVTK_	37123	29595	51476	79689	77.623	3
F4	A7UG37	VGAPLRFNGNVGFVGTVTK	3	645.355	8.3721e-13	77.969	66.364	1	_VGAPLRFN(de)GNVGFVGTVTK_	30783	22764	44975	63490	81.033	3
F4	A7UG37	VGAPLRFNGNVGFVGTVTK	3	645.355	4.224e-10	60.093	48.175	1	_VGAPLRFN(de)GNVGFVGTVTK_	17386	11782	26212	36546	81.081	3
F4	A7UG37	VGAPLRFNGNVGFVGTVTK	3	645.355	3.13e-15	79.565	70.287	1	_VGAPLRFN(de)GNVGFVGTVTK_	62029	39391	67438	94213	82.719	3
F4	A7UG37	VGAPLRFNGNVGFVGTVTK	3	645.355	1.0263e-06	52.866	44.552	1	_VGAPLRFN(de)GNVGFVGTVTK_	27140	15331	28911	40930	83.23	3
F4	A7UG37	VGAPLRFNGNVGFVGTVTK	3	645.355	4.4863e-13	75.143	66.286	1	_VGAPLRFN(de)GNVGFVGTVTK_	9624.7	5062.5	7722.7	11707	82.88	3
F4	A7UG37	YKDEMKDADK	2	621.787	1.872e-05	71.153	58.537	2	_YKDEMKDADK_	11656	13381	26656	49313	38.752	3
R22	A7UG37	YQLYYTDK	2	547.264	0.014247	56.258	46.936	0	_YQLYYTDK_	3261.9	3469	8276.9	14044	63.304	3
R22	A7UG37	YQLYYTDKNGK	2	697.335	0.00022774	68.536	63.033	1	_YQLYYTDKN(de)GK_	6828.3	5383.5	14735	26951	55.945	3
F4	A7UG39	LLEITDTDFKR	2	675.867	0.00029644	54.267	41.692	1	_LLEITDTDFKR_	5951.4	5939	22076	30425	73.519	4
F1	A7UG39	MELTQLK	1	862.47	0.00011819	80.229	34.213	0	_MELTQLK_	2814.1	3658.5	10176	13705	64.361	4
R11	A7UG39	MELTQLK	1	862.47	0.00042217	75.213	33.56	0	_MELTQLK_	6618.8	6258.6	20823	25027	64.628	4
R22	A7UG39	TYANYRPELDNTESDETFVHSEK	4	687.062	8.4888e-06	35.676	31.777	1	_TYANYRPELDNTESDETFVHSEK_	1987.9	1535.4	3892.6	7350.5	62.715	4
F1	A7UG43	ENPEPVLTDK	2	571.29	0.0026478	57.175	51.14	0	_ENPEPVLTDK_	2205.7	4184.7	6226	8462.8	51.756	5
F4	A7UG43	ENPEPVLTDK	2	571.29	0.0067381	36.679	30.375	0	_ENPEPVLTDK_	8717.3	9066.4	17998	24309	52.108	5
F4	A7UG43	ENPEPVLTDK	2	571.29	4.155e-13	112.5	101.33	0	_ENPEPVLTDK_	14192	21566	39154	55816	52.119	5
R11	A7UG43	ENPEPVLTDK	2	571.29	5.8811e-05	75.819	69.784	0	_ENPEPVLTDK_	4624.7	6964	11341	16247	52.266	5
F4	A7UG43	EVVTVVMR	2	466.765	0.0031475	82.75	59.731	0	_EVVTVVMR_	6197.9	6671.2	18989	28132	62.131	5
F1	A7UG43	GAQGGENALFVLVDDGVK	3	596.976	0.0026751	26.837	25.102	0	_GAQGGENALFVLVDDGVK_	352.24	911.87	1702.6	2319.4	96.236	5
F3	A7UG43	GAQGGENALFVLVDDGVK	3	596.976	7.3896e-13	76.378	72.029	0	_GAQGGENALFVLVDDGVK_	3340.2	4063	9947.9	13065	93.156	5
F3	A7UG43	GAQGGENALFVLVDDGVK	3	596.976	1.6288e-12	73.138	69.16	0	_GAQGGENALFVLVDDGVK_	2468.7	2719.5	8995.7	11168	95.953	5
F3	A7UG43	GAQGGENALFVLVDDGVK	3	596.976	1.8207e-27	97.352	90.402	0	_GAQGGENALFVLVDDGVK_	4021.5	5810.5	10656	14857	96.468	5
R33	A7UG43	GAQGGENALFVLVDDGVK	3	596.976	2.4461e-10	61.477	56.266	0	_GAQGGENALFVLVDDGVK_	2233.1	2228.7	6936.7	7164.3	93.44	5
R33	A7UG43	GAQGGENALFVLVDDGVK	3	596.976	0.0009232	31.41	26.198	0	_GAQGGENALFVLVDDGVK_	1280.7	901.78	3530	4962.6	96.204	5
R33	A7UG43	GAQGGENALFVLVDDGVK	3	596.976	1.8207e-27	97.352	92.631	0	_GAQGGENALFVLVDDGVK_	2300.2	3314.4	6578.6	9213.4	96.71	5
R44	A7UG43	GAQGGENALFVLVDDGVK	3	596.976	3.3752e-06	47.68	44.921	0	_GAQGGENALFVLVDDGVK_	2034.2	2353.1	7234	7490.3	93.439	5
R44	A7UG43	GAQGGENALFVLVDDGVK	3	596.976	3.1911e-11	67.645	62.434	0	_GAQGGENALFVLVDDGVK_	1283.3	1544.6	3802.9	5613	96.334	5
R44	A7UG43	GAQGGENALFVLVDDGVK	3	596.976	1.5031e-22	96.143	91.617	0	_GAQGGENALFVLVDDGVK_	2728.7	3650.3	7290.2	9669.9	96.839	5
F3	A7UG43	GAQGGENALFVLVDDGVK	3	597.304	4.2742e-09	59.372	51.663	0	_GAQGGEN(de)ALFVLVDDGVK_	2721.7	3556.5	7266.6	10402	97.661	5
R33	A7UG43	GAQGGENALFVLVDDGVK	3	597.304	1.9101e-05	41.513	37.45	0	_GAQGGEN(de)ALFVLVDDGVK_	1596.6	1637.3	3085.1	4285.7	97.737	5
F3	A7UG43	GAQGGENALFVLVDDGVKSNGESLQVK	3	911.463	5.2262e-57	106.88	102.57	1	_GAQGGENALFVLVDDGVKSN(de)GESLQVK_	5491.1	4757.7	13179	20879	92.921	5
R33	A7UG43	GAQGGENALFVLVDDGVKSNGESLQVK	3	911.463	1.431e-15	56.688	52.382	1	_GAQGGENALFVLVDDGVKSN(de)GESLQVK_	2999.7	1947.2	6553	9749.2	93.216	5
R44	A7UG43	GAQGGENALFVLVDDGVKSNGESLQVK	3	911.463	1.1187e-35	80.944	76.638	1	_GAQGGENALFVLVDDGVKSN(de)GESLQVK_	3660.5	2881.4	7438.7	10849	93.277	5
F3	A7UG43	GFRLEVR	3	292.84	0.0092787	47.75	32.31	1	_GFRLEVR_	3835.1	3646	6606.5	8973.2	52.067	5
F3	A7UG43	GFRLEVR	3	292.84	0.017509	39.957	28.308	1	_GFRLEVR_	3903.9	3601.2	5318.2	8161	52.583	5
F3	A7UG43	GFRLEVR	2	438.756	0.04476	48.756	15.785	1	_GFRLEVR_	10943	10925	23468	38460	52.269	5
R33	A7UG43	GFRLEVR	3	292.84	0.010585	45.882	37.109	1	_GFRLEVR_	694.72	1176.3	849.49	2182.1	52.791	5
R33	A7UG43	GFRLEVR	3	292.84	0.043585	31.004	24.39	1	_GFRLEVR_	1256.6	1241.2	2316.3	3318.3	53.327	5
R44	A7UG43	GFRLEVR	3	292.84	0.031926	33.813	25.04	1	_GFRLEVR_	778.46	1021.2	1488.3	1558.5	52.735	5
F1	A7UG43	GGGYTYQYPR	3	387.849	0.015119	31.494	28.814	0	_GGGYTYQYPR_	2335.2	2897.9	5499.6	7508.6	41.331	5
F1	A7UG43	GGGYTYQYPR	2	581.27	0.00038941	68.657	59.963	0	_GGGYTYQYPR_	4528.1	4215.1	9742.8	11783	50.191	5
F1	A7UG43	GGGYTYQYPR	2	581.27	9.7037e-10	104.22	95.263	0	_GGGYTYQYPR_	3764.8	3811.8	4804.7	7588.7	50.698	5
F1	A7UG43	GGGYTYQYPR	3	387.849	9.5168e-06	76.064	69.374	0	_GGGYTYQYPR_	1475.2	1397.1	3441	5045.8	50.383	5
F4	A7UG43	GGGYTYQYPR	3	387.849	1.9695e-05	70.256	63.953	0	_GGGYTYQYPR_	2705.1	2605.1	5792.8	8844	50.808	5
F4	A7UG43	GGGYTYQYPR	2	581.27	4.7728e-13	112.36	100.12	0	_GGGYTYQYPR_	7544.7	8462.8	12478	19295	50.835	5
R11	A7UG43	GGGYTYQYPR	3	387.849	0.018129	29.767	21.585	0	_GGGYTYQYPR_	7446.7	7030.3	12562	14630	41.82	5
R11	A7UG43	GGGYTYQYPR	2	581.27	7.3456e-20	125.75	122.14	0	_GGGYTYQYPR_	11123	12591	18937	28078	50.727	5
R11	A7UG43	GGGYTYQYPR	2	581.27	2.4767e-12	107.79	106	0	_GGGYTYQYPR_	4386.8	3709.6	5327.3	9599.1	51.231	5
R11	A7UG43	GGGYTYQYPR	3	387.849	0.0001599	65.224	59.189	0	_GGGYTYQYPR_	1472.9	1313.3	3514.9	3768.5	50.911	5
R22	A7UG43	GGGYTYQYPR	2	581.27	1.0443e-08	98.048	89.09	0	_GGGYTYQYPR_	3769.2	4085.9	5838.7	9561.7	50.947	5
R22	A7UG43	GGGYTYQYPR	3	387.849	0.0012851	47.603	44.211	0	_GGGYTYQYPR_	669.44	676.37	1084.2	2232.3	51.014	5
F1	A7UG43	GGGYTYQYPR	2	581.762	0.00016725	83.883	79.542	0	_GGGYTYQ(de)YPR_	9521.7	8868.7	17261	26517	52.063	5
R11	A7UG43	GGGYTYQYPR	2	581.762	0.00030675	80.037	75.697	0	_GGGYTYQ(de)YPR_	14443	14888	34000	49137	52.524	5
F3	A7UG43	HFSIPLK	2	421.25	0.010318	43	32.082	0	_HFSIPLK_	8409	6385.1	15426	27909	58.901	5
F4	A7UG43	HFSIPLK	2	421.25	0.031461	33.358	22.439	0	_HFSIPLK_	5098.6	4312	10625	14301	59.071	5
R33	A7UG43	HFSIPLK	2	421.25	0.063931	23.019	12.101	0	_HFSIPLK_	3024.2	2803.4	6651.7	8198.8	51.374	5
R33	A7UG43	HFSIPLK	2	421.25	0.059717	23.972	13.054	0	_HFSIPLK_	3280.9	2628.9	6698.1	9745.2	59.471	5
R44	A7UG43	HFSIPLK	2	421.25	0.010318	43	32.082	0	_HFSIPLK_	3444.2	2486.8	7394.6	11751	59.536	5
F4	A7UG43	SKSLGEITTEWK	2	689.864	0.00030738	50.897	46.723	1	_SKSLGEITTEWK_	11514	12118	25687	37174	64.511	5
F4	A7UG43	SLGEITTEWK	2	582.301	0.00042289	57.532	49.122	0	_SLGEITTEWK_	5143.7	6121.4	11850	18765	76.095	5
F4	A7UG43	SLGEITTEWK	2	582.301	2.1802e-31	139.86	121.72	0	_SLGEITTEWK_	11125	16759	27353	43745	76.229	5
F2	A7UG43	SLGEITTEWKHFSIPLK	3	662.695	0.039401	14.88	12.81	1	_SLGEITTEWKHFSIPLK_	2221.5	3248.8	3967.5	7690.2	90.011	5
F2	A7UG43	SLGEITTEWKHFSIPLK	3	662.695	0.00040447	34.928	28.812	1	_SLGEITTEWKHFSIPLK_	1875.6	2524.4	3476.9	6801.2	90.035	5
R22	A7UG43	SLGEITTEWKHFSIPLK	3	662.695	0.0010807	30.072	28.075	1	_SLGEITTEWKHFSIPLK_	3167.8	3804.4	5510.3	10776	90.167	5
F1	A7UG43	VWIDDIVIK	2	550.821	0.0080505	56.258	45.5	0	_VWIDDIVIK_	1439.6	2240.7	4936.2	6953.2	93.082	5
R11	A7UG43	VWIDDIVIK	2	550.821	0.043151	40.352	33.131	0	_VWIDDIVIK_	1369	1955.5	4482	6077.4	93.313	5
R11	A7UG43	VWIDDIVIK	2	550.821	0.032822	40.352	34.317	0	_VWIDDIVIK_	1627.4	1982.1	4738.4	6297.1	93.824	5
F3	A7UG43	VWIDDIVIKK	2	614.869	0.0019517	44.863	36.453	1	_VWIDDIVIKK_	2801.7	2859.1	8322.1	10672	79.518	5
R33	A7UG43	VWIDDIVIKK	2	614.869	0.00049722	57.785	43.106	1	_VWIDDIVIKK_	3568.5	4499.7	11943	16184	79.827	5
R44	A7UG43	VWIDDIVIKK	2	614.869	0.00012174	67.334	55.603	1	_VWIDDIVIKK_	4019.4	3472.5	9988.9	14892	79.848	5
F3	A7UG44	FFYIEPTNK	2	579.795	0.003101	69.598	59.952	0	_FFYIEPTNK_	3861.4	5097.7	9616.9	15535	78.6	6
R33	A7UG44	FFYIEPTNK	2	579.795	8.1514e-15	128.38	114.15	0	_FFYIEPTNK_	5175.9	5779.2	15277	26093	78.978	6
R44	A7UG44	FFYIEPTNK	2	579.795	2.8829e-07	104.2	99.497	0	_FFYIEPTNK_	7574.6	7559.4	19357	28940	78.909	6
R44	A7UG44	FFYIEPTNK	2	579.795	0.0097695	53.756	33.42	0	_FFYIEPTNK_	8574.1	8704.5	17515	24091	78.96	6
R44	A7UG44	FFYIEPTNK	2	579.795	0.0018788	52.482	47.168	0	_FFYIEPTNK_	4066.7	5541.2	12329	19225	78.936	6
F4	A7UG44	FVSFNNETEVDGDVEK	3	610.279	3.9484e-12	80.361	75.066	0	_FVSFNNETEVDGDVEK_	23184	23291	57081	89586	74.514	6
F4	A7UG44	FVSFNNETEVDGDVEK	3	610.279	1.3306e-05	46.121	39.347	0	_FVSFNNETEVDGDVEK_	15273	14607	30950	51480	74.841	6
F3	A7UG44	GGLSVLENENAR	2	629.823	1.9836e-83	177.83	170.61	0	_GGLSVLENENAR_	14551	13108	33158	48142	61.363	6
F3	A7UG44	GGLSVLENENAR	2	629.823	1.2946e-83	179.35	176.27	0	_GGLSVLENENAR_	3938.7	3592.1	8091.7	12135	61.87	6
F3	A7UG44	GGLSVLENENAR	3	420.218	1.7396e-17	107.11	98.704	0	_GGLSVLENENAR_	1053	1092.7	3258.8	3178.4	61.696	6
R33	A7UG44	GGLSVLENENAR	2	629.823	1.8792e-27	128.36	115.35	0	_GGLSVLENENAR_	8748.1	8162.9	18498	27036	61.833	6
R33	A7UG44	GGLSVLENENAR	2	629.823	5.2297e-17	110.31	100.12	0	_GGLSVLENENAR_	2818.7	1757.4	4680.9	6494.6	62.348	6
R33	A7UG44	GGLSVLENENAR	3	420.218	8.1316e-28	124.67	116.26	0	_GGLSVLENENAR_	768.62	931.52	3083	2887.1	62.226	6
R33	A7UG44	GGLSVLENENAR	3	420.218	0.062357	16.619	11.521	0	_GGLSVLENENAR_	1964.7	2522.7	5501.6	8466.7	62.858	6
R44	A7UG44	GGLSVLENENAR	2	629.823	2.974e-58	163.51	143.3	0	_GGLSVLENENAR_	8054.4	7744.4	18767	25473	61.882	6
R44	A7UG44	GGLSVLENENAR	2	629.823	5.5234e-27	123.95	110.94	0	_GGLSVLENENAR_	2817.6	2292.8	5050.1	9110.4	62.399	6
R44	A7UG44	GGLSVLENENAR	2	629.823	1.3567e-05	71.888	66.107	0	_GGLSVLENENAR_	5543.2	6463.6	14255	23268	62.952	6
R44	A7UG44	GGLSVLENENAR	3	420.218	7.6501e-13	96.229	87.819	0	_GGLSVLENENAR_	929.8	889.55	2555.8	2751.5	62.281	6
R44	A7UG44	GGLSVLENENAR	3	420.218	0.062357	16.619	10.315	0	_GGLSVLENENAR_	4374.1	4385.6	10974	15595	62.968	6
F3	A7UG44	GGLSVLENENAR	2	630.315	2.293e-16	112.5	108.15	0	_GGLSVLENEN(de)AR_	17750	17004	41364	60780	64.005	6
F3	A7UG44	GGLSVLENENAR	2	630.315	0.00014244	73.877	69.829	0	_GGLSVLEN(de)ENAR_	16047	15573	34211	56088	64.613	6
F3	A7UG44	GGLSVLENENAR	2	630.315	4.989e-21	117.93	111.25	0	_GGLSVLENEN(de)AR_	15776	14936	29201	43223	65.152	6
R33	A7UG44	GGLSVLENENAR	2	630.315	1.7376e-15	106.26	101.91	0	_GGLSVLENEN(de)AR_	9964.3	8871.5	22533	33039	64.584	6
R33	A7UG44	GGLSVLENENAR	2	630.315	8.0185e-26	123.95	111.53	0	_GGLSVLENEN(de)AR_	8986.9	8557.2	16790	23266	65.486	6
R44	A7UG44	GGLSVLENENAR	2	630.315	5.3158e-12	103.46	100.47	0	_GGLSVLENEN(de)AR_	11185	9761.7	24573	36478	64.555	6
R44	A7UG44	GGLSVLENENAR	2	630.315	1.4214e-21	120.87	112.28	0	_GGLSVLENEN(de)AR_	11298	9572.1	18180	27608	65.503	6
F3	A7UG44	ILIGGAAIVSYR	2	616.872	0.016921	36.107	17.013	0	_ILIGGAAIVSYR_	13406	11487	26253	41645	84.862	6
F4	A7UG44	ILIGGAAIVSYR	3	411.584	2.5952e-05	68.355	54.776	0	_ILIGGAAIVSYR_	6501.9	5008.3	11466	18173	84.88	6
R22	A7UG44	ILIGGAAIVSYR	2	616.872	0.011306	39.73	13.346	0	_ILIGGAAIVSYR_	7109.2	5844.9	11540	18414	85.185	6
R22	A7UG44	ILIGGAAIVSYR	3	411.584	0.00016968	51.979	44.047	0	_ILIGGAAIVSYR_	1501.4	768.16	2393.6	4188.4	85.256	6
F4	A7UG44	KFFYIEPTNK	2	643.843	0.0056638	39.873	31.277	1	_KFFYIEPTNK_	11012	11220	24303	34228	64.689	6
F4	A7UG44	KFFYIEPTNK	2	643.843	0.0011494	50.297	27.719	1	_KFFYIEPTNK_	14174	12866	33561	47103	65.206	6
F3	A7UG44	MMDVMNSVNASVGFR	3	553.255	0.00018139	41.743	37.399	0	_MMDVMNSVNASVGFR_	3647.3	4741.7	10778	14967	91.89	6
F4	A7UG44	NFTWTLGAR	2	533.277	0.00062788	85.716	76.953	0	_NFTWTLGAR_	8520.7	7795.9	17201	27528	77.551	6
F4	A7UG44	NSNMAAANNTDLLLK	3	530.603	0.00066685	35.473	23.554	0	_NSNMAAANNTDLLLK_	15615	17378	38071	52970	68.726	6
F3	A7UG44	RTPFNAILHGK	3	418.575	0.0027164	37.968	31.933	1	_RTPFNAILHGK_	3483.2	2783.1	7396.6	10630	55.189	6
F3	A7UG44	RTPFNAILHGK	3	418.575	0.0031763	36.417	30.382	1	_RTPFNAILHGK_	5478.5	4705.5	10900	15234	55.712	6
F3	A7UG44	RTPFNAILHGK	2	627.359	0.013427	31.597	20.433	1	_RTPFNAILHGK_	1893.8	2313	4799	6993.6	55.402	6
R33	A7UG44	RTPFNAILHGK	3	418.575	0.0029501	37.18	30.876	1	_RTPFNAILHGK_	3135.8	2581.7	5674.8	9361.2	56.228	6
R44	A7UG44	RTPFNAILHGK	3	418.575	0.0031763	36.417	30.382	1	_RTPFNAILHGK_	3074.2	2222.1	6079.3	8365.6	56.282	6
F2	A7UG44	SFLGMNVAADVDWLTTK	3	628.645	2.8187e-06	50.831	45.776	0	_SFLGM(ox)NVAADVDWLTTK_	4403.6	3466.2	5358.2	9983.2	103.54	6
R22	A7UG44	SFLGMNVAADVDWLTTK	3	628.645	2.7701e-09	70.802	65.747	0	_SFLGM(ox)NVAADVDWLTTK_	5659	4113.3	8841.4	13582	103.72	6
F2	A7UG44	SFLGMNVAADVDWLTTKK	3	666.012	5.0799e-11	63.691	61.304	1	_SFLGMNVAADVDWLTTKK_	2356.4	2094.9	4153.5	6062.1	99.658	6
F2	A7UG44	SFLGMNVAADVDWLTTKK	3	666.012	1.2961e-06	50.178	44.215	1	_SFLGMNVAADVDWLTTKK_	1757.7	1654	3358.9	5663.3	100.16	6
F2	A7UG44	SFLGMNVAADVDWLTTKK	2	998.514	1.6835e-27	99.092	95.556	1	_SFLGMNVAADVDWLTTKK_	7682.2	6746.4	14917	25069	99.682	6
F2	A7UG44	SFLGMNVAADVDWLTTKK	2	998.514	0.0017449	27.678	22.55	1	_SFLGMNVAADVDWLTTKK_	4809.3	4476.3	12035	18003	100.15	6
R22	A7UG44	SFLGMNVAADVDWLTTKK	3	666.012	9.7414e-05	40.186	38.117	1	_SFLGMNVAADVDWLTTKK_	1665.1	1523.1	3722.9	6984.3	99.76	6
R22	A7UG44	SFLGMNVAADVDWLTTKK	3	666.012	1.8267e-06	48.907	44.686	1	_SFLGMNVAADVDWLTTKK_	3522.4	1995.6	6410.7	11256	100.27	6
R22	A7UG44	SFLGMNVAADVDWLTTKK	2	998.514	5.4534e-36	107.72	105.37	1	_SFLGMNVAADVDWLTTKK_	8374.7	8370.2	17423	29734	99.831	6
R22	A7UG44	SFLGMNVAADVDWLTTKK	2	998.514	0.010748	23.435	19.184	1	_SFLGMNVAADVDWLTTKK_	5516.5	4615.9	12824	21402	100.33	6
R22	A7UG44	SFLGMNVAADVDWLTTKK	2	1006.51	2.8168e-06	47.68	45.818	1	_SFLGM(ox)NVAADVDWLTTKK_	4980.4	5960.2	9973.9	17858	92.682	6
R22	A7UG44	SFLGMNVAADVDWLTTKK	2	1006.51	2.1998e-06	48.907	46.194	1	_SFLGM(ox)NVAADVDWLTTKK_	5002.8	4125.3	8493.8	13629	92.79	6
F3	A7UG44	TPFNAILHGK	2	549.309	0.00046693	56.404	43.368	0	_TPFNAILHGK_	2578.2	3316	7492.4	12390	64.902	6
F3	A7UG44	TPFNAILHGK	2	549.309	0.00046133	56.548	43.511	0	_TPFNAILHGK_	2562.9	1812	3750.2	7011.2	65.407	6
R33	A7UG44	TPFNAILHGK	2	549.309	0.0043075	40.496	33.276	0	_TPFNAILHGK_	2738.6	2561.7	8114	11958	65.465	6
R33	A7UG44	TPFNAILHGK	2	549.309	0.010968	33.875	26.655	0	_TPFNAILHGK_	1763.1	1113.9	3050.5	4103.4	65.977	6
R44	A7UG44	TPFNAILHGK	2	549.309	0.0012015	48.284	35.247	0	_TPFNAILHGK_	2764.2	2900	7533.9	10999	65.499	6
R44	A7UG44	TPFNAILHGK	2	549.309	0.010968	33.875	26.655	0	_TPFNAILHGK_	1387.1	1463.6	3090.7	4201.4	66.016	6
R44	A7UG44	TPFNAILHGK	2	549.309	0.010942	33.89	26.411	0	_TPFNAILHGK_	3709.6	4206.2	10121	14811	67.021	6
R44	A7UG44	TPFNAILHGK	2	549.309	0.021506	41.689	34.41	0	_TPFNAILHGK_	8854.2	8186.9	19321	30693	65.919	6
F3	A7UG44	TPFNAILHGK	2	549.801	0.00086198	63.32	52.563	0	_TPFN(de)AILHGK_	9074.6	7416.4	18214	27039	74.648	6
F4	A7UG44	YPNLFANR	2	497.759	0.0049695	73.26	60.223	0	_YPNLFANR_	7068.6	7001.3	16360	25573	72.773	6
F3	A7UG44	YPNLFANRK	2	561.806	0.0032471	49.423	41.188	1	_YPNLFANRK_	3127.7	2725.4	9254.7	13647	59.438	6
F3	A7UG44	YPNLFANRK	2	561.806	0.0001773	84.498	72.262	1	_YPNLFANRK_	3828.4	3616.5	9283	14692	59.952	6
R33	A7UG44	YPNLFANRK	2	561.806	0.00081387	62.546	51.382	1	_YPNLFANRK_	2650.3	1815.1	8495.2	11685	60.014	6
R33	A7UG44	YPNLFANRK	2	561.806	0.00081387	62.546	51.382	1	_YPNLFANRK_	3494.6	3230.5	9081.6	13052	60.527	6
R44	A7UG44	YPNLFANRK	2	561.806	0.014187	35.445	26.486	1	_YPNLFANRK_	2791.3	2183.9	8227.8	11947	60.05	6
R44	A7UG44	YPNLFANRK	2	561.806	0.00081387	62.546	51.382	1	_YPNLFANRK_	3552.8	3123.2	8218.9	13250	60.561	6
F3	A7UG44	YPNLFANRK	2	562.298	0.029662	46.129	40.094	1	_YPNLFAN(de)RK_	8720.4	8704.7	22231	30615	63.116	6
F2	A7UG44	YQYKDFLAVELGLGEK	3	624.996	0.001712	28.627	24.765	1	_YQYKDFLAVELGLGEK_	1446	1160.8	2976.6	4429.5	93.446	6
F4	A7UG44	YQYKDFLAVELGLGEK	3	624.996	0.00016081	40.014	32.1	1	_YQYKDFLAVELGLGEK_	8336.2	7364	20799	32115	93.46	6
F4	A7UG44	YQYKDFLAVELGLGEK	2	936.991	9.3321e-09	72.433	61.058	1	_YQYKDFLAVELGLGEK_	7443.1	8630	19504	29146	93.658	6
R22	A7UG44	YQYKDFLAVELGLGEK	3	624.996	0.00010724	41.695	35.98	1	_YQYKDFLAVELGLGEK_	2472.8	2141.5	5343	7509.9	93.622	6
R22	A7UG44	YQYKDFLAVELGLGEK	2	936.991	3.1993e-07	64.454	58.338	1	_YQYKDFLAVELGLGEK_	6331.3	6131.4	14999	22893	93.685	6
F4	A7UG45	AFFTLDAINGELVPALNLK	3	682.714	3.0786e-37	112.67	108.19	0	_AFFTLDAINGELVPALNLK_	2227.1	3315	7595.6	12052	117.42	7
F4	A7UG45	AFFTLDAINGELVPALNLK	3	682.714	9.4029e-45	114.63	110.15	0	_AFFTLDAINGELVPALNLK_	3171.7	4128.6	11825	19496	117.92	7
F4	A7UG45	AFFTLDAINGELVPALNLK	3	682.714	2.4035e-06	46.249	41.768	0	_AFFTLDAINGELVPALNLK_	1297.5	893.37	2592.8	4440.8	117.46	7
F4	A7UG45	AFFTLDAINGELVPALNLK	2	1023.57	1.5623e-20	92.38	88.739	0	_AFFTLDAINGELVPALNLK_	3425.2	2525.3	9404.1	15724	117.58	7
F4	A7UG45	AFFTLDAINGELVPALNLK	2	1023.57	2.0211e-08	53.565	51.178	0	_AFFTLDAINGELVPALNLK_	2426	1555.3	4116.8	9295.1	117.67	7
R22	A7UG45	AFFTLDAINGELVPALNLK	3	682.714	7.7668e-06	45.618	43.82	0	_AFFTLDAINGELVPALNLK_	1890.1	1426.6	2399.8	3546.4	117.82	7
F1	A7UG45	AHDWIFDAISK	2	651.827	0.033024	24.071	15.661	0	_AHDWIFDAISK_	1132	1653.9	5021.4	6189.6	80.926	7
F1	A7UG45	AHDWIFDAISK	2	651.827	0.0045834	36.417	31.523	0	_AHDWIFDAISK_	2219.4	2299.7	8419.7	7876.2	81.564	7
F1	A7UG45	AHDWIFDAISK	2	651.827	0.00052634	50.354	42.787	0	_AHDWIFDAISK_	0	724.84	5106.6	5554.4	82.073	7
F1	A7UG45	AHDWIFDAISK	2	651.827	0.0045834	36.417	31.523	0	_AHDWIFDAISK_	727.06	883.63	4903.7	5635.5	82.58	7
F1	A7UG45	AHDWIFDAISK	2	651.827	0.0059072	43.68	38.786	0	_AHDWIFDAISK_	832.84	1953.8	7393.6	9008.7	81.704	7
F2	A7UG45	AHDWIFDAISK	2	651.827	0.0017776	42.976	38.082	0	_AHDWIFDAISK_	648.8	728.05	4505.9	5500.1	81.622	7
R11	A7UG45	AHDWIFDAISK	2	651.827	0.044324	21.656	14.609	0	_AHDWIFDAISK_	1860.5	3253.4	11002	12833	81.319	7
R11	A7UG45	AHDWIFDAISK	2	651.827	0.033024	24.071	10.262	0	_AHDWIFDAISK_	1940	2281.3	9630.7	8726.5	81.905	7
R11	A7UG45	AHDWIFDAISK	2	651.827	0.00044056	51.286	43.719	0	_AHDWIFDAISK_	0	760.71	5422.7	6493.2	82.41	7
R11	A7UG45	AHDWIFDAISK	2	651.827	0.00017843	60.255	52.688	0	_AHDWIFDAISK_	849.32	1377	8892.4	9446.9	82.922	7
R22	A7UG45	AHDWIFDAISK	2	651.827	0.0001904	59.198	51.632	0	_AHDWIFDAISK_	1494.2	1823.8	8181.8	11042	81.828	7
R44	A7UG45	AHDWIFDAISK	2	651.827	0.0017743	42.843	37.529	0	_AHDWIFDAISK_	1943.2	2881.4	10466	13279	82.133	7
F3	A7UG45	FIDAPGLDEK	2	552.782	4.1092e-05	79.659	54.038	0	_FIDAPGLDEK_	16567	14708	46767	76744	72.597	7
F3	A7UG45	FIDAPGLDEK	2	552.782	3.8342e-16	113.69	81.272	0	_FIDAPGLDEK_	20055	20527	63796	97953	73.11	7
R33	A7UG45	FIDAPGLDEK	2	552.782	8.5488e-09	99.283	68.719	0	_FIDAPGLDEK_	8516.1	9053.6	27520	44209	73.064	7
R33	A7UG45	FIDAPGLDEK	2	552.782	8.5488e-09	99.283	67.861	0	_FIDAPGLDEK_	6796.4	6704.9	24653	36227	73.576	7
R44	A7UG45	FIDAPGLDEK	2	552.782	0.0012394	63.624	40.983	0	_FIDAPGLDEK_	5443.5	6367.5	19837	28802	73.055	7
R44	A7UG45	FIDAPGLDEK	2	552.782	1.3393e-12	110.39	78.965	0	_FIDAPGLDEK_	9428.8	9834	32331	51903	73.569	7
F1	A7UG45	INTELFQYLPDVVIGDNGSK	3	741.383	3.6572e-14	73.294	70.65	0	_INTELFQYLPDVVIGDNGSK_	996.94	905.13	2413.1	5215.1	112.76	7
F4	A7UG45	INTELFQYLPDVVIGDNGSK	3	741.383	1.0133e-14	77.469	73.491	0	_INTELFQYLPDVVIGDNGSK_	3518.2	4549	11000	19203	112.7	7
F1	A7UG45	INTELFQYLPDVVIGDNGSK	3	741.711	6.202e-06	48.053	43.053	0	_INTELFQYLPDVVIGDN(de)GSK_	322.69	311.99	1849.8	3312.4	115.17	7
F1	A7UG45	INTELFQYLPDVVIGDNGSK	3	741.711	4.009e-18	87.352	82.352	0	_INTELFQYLPDVVIGDN(de)GSK_	2380.7	1560	5132.9	8613.1	115.67	7
R22	A7UG45	INTELFQYLPDVVIGDNGSK	3	741.711	1.7758e-09	58.712	53.711	0	_INTELFQYLPDVVIGDN(de)GSK_	3336.4	3391.4	7327.7	11886	115.61	7
R22	A7UG45	INTELFQYLPDVVIGDNGSK	3	741.711	4.6246e-17	84.107	79.106	0	_INTELFQYLPDVVIGDN(de)GSK_	3377.3	2262.7	5758.3	9787	115.65	7
F4	A7UG45	ISATYSF	2	394.695	0.023245	54.525	54.525	0	_ISATYSF_	7112.6	5633.3	15198	23433	82.001	7
F3	A7UG45	ISIGGLFGR	2	460.272	0.0028774	71.425	40.122	0	_ISIGGLFGR_	3285.2	2133.5	7941.4	12722	89.224	7
F3	A7UG45	ISIGGLFGR	2	460.272	3.6677e-07	104.01	59.041	0	_ISIGGLFGR_	4496.6	4201.7	10645	18488	89.741	7
F4	A7UG45	ISIGGLFGR	2	460.272	0.0028125	72.042	36.408	0	_ISIGGLFGR_	13760	12560	33568	52468	88.845	7
F4	A7UG45	ISIGGLFGR	2	460.272	0.00016122	89.542	33.032	0	_ISIGGLFGR_	5362.7	5345.4	13614	19643	89.382	7
R33	A7UG45	ISIGGLFGR	2	460.272	0.037092	41.724	27.311	0	_ISIGGLFGR_	2614.4	1877.4	6125.9	10271	89.501	7
R33	A7UG45	ISIGGLFGR	2	460.272	0.0040957	62.558	28.819	0	_ISIGGLFGR_	3585.2	3323.9	8742	15156	90.009	7
F2	A7UG45	KAHDWIFDAISK	3	477.586	0.064008	10.946	7.2296	1	_KAHDWIFDAISK_	258.27	218.35	2786	4510.6	72.495	7
F2	A7UG45	KAHDWIFDAISK	2	715.875	0.00016195	52.576	45.121	1	_KAHDWIFDAISK_	1290.6	1136.6	6953.4	13990	72.633	7
R11	A7UG45	KAHDWIFDAISK	2	715.875	0.0089676	31.675	28.357	1	_KAHDWIFDAISK_	1721.7	1320	5032.7	8240.7	73.325	7
R22	A7UG45	KAHDWIFDAISK	3	477.586	0.0068949	29.303	23.588	1	_KAHDWIFDAISK_	920.62	650.28	3695.9	6857.4	72.341	7
R22	A7UG45	KAHDWIFDAISK	2	715.875	0.010374	30.567	26.989	1	_KAHDWIFDAISK_	2701	2404.8	8868	13607	72.365	7
R22	A7UG45	KAHDWIFDAISK	2	715.875	0.00077394	44.511	40.17	1	_KAHDWIFDAISK_	2409	1914.5	11321	20357	72.597	7
F3	A7UG45	SILYTK	1	724.424	0.01392	73.039	45.722	0	_SILYTK_	8183.9	6817.2	22231	30499	53.077	7
F3	A7UG45	SILYTK	1	724.424	0.01392	73.039	45.722	0	_SILYTK_	4025.2	2725.6	12464	20148	53.588	7
R33	A7UG45	SILYTK	1	724.424	0.018988	63.148	35.831	0	_SILYTK_	11017	9079.3	28480	39849	53.674	7
R33	A7UG45	SILYTK	1	724.424	0.01116	86.086	58.77	0	_SILYTK_	3198.4	2130.3	10341	16107	54.177	7
R44	A7UG45	SILYTK	1	724.424	0.018106	64.523	46.756	0	_SILYTK_	10150	9316.4	29216	38241	53.618	7
R44	A7UG45	SILYTK	1	724.424	0.01392	73.039	45.722	0	_SILYTK_	3208.3	2479.4	10380	17303	54.126	7
R33	A7UG45	TWTYDSR	2	464.712	0.048263	46.021	42.629	0	_TWTYDSR_	11450	10852	26286	40075	50.606	7
F2	A7UG45	VEVGANRDPQHPNFGGIFSIAIGGDNNPDPR	4	815.901	7.323e-17	50.58	48.858	1	_VEVGANRDPQHPNFGGIFSIAIGGDNNPDPR_	1109.1	1597.3	3285.2	4729.3	86.742	7
F2	A7UG45	VEVGANRDPQHPNFGGIFSIAIGGDNNPDPR	4	815.901	1.167e-20	54.003	50.687	1	_VEVGANRDPQHPNFGGIFSIAIGGDNNPDPR_	1753.9	1585.2	3895.3	5323.7	86.789	7
R22	A7UG45	VEVGANRDPQHPNFGGIFSIAIGGDNNPDPR	4	815.901	0.0002835	25.933	21.03	1	_VEVGANRDPQHPNFGGIFSIAIGGDNNPDPR_	3380.9	2809	5670	8740.6	86.97	7
F3	A7UG46	AEFDAYANAQTGDNQK	3	581.592	5.8524e-13	86.578	84.434	0	_AEFDAYANAQTGDNQK_	10698	12030	46476	83103	57.25	8
F4	A7UG46	AEFDAYANAQTGDNQK	3	581.592	7.5723e-78	159.18	156.87	0	_AEFDAYANAQTGDNQK_	9063.5	9353.9	38358	66179	57.359	8
R33	A7UG46	AEFDAYANAQTGDNQK	3	581.592	3.5063e-07	56.768	55.899	0	_AEFDAYANAQTGDNQK_	8616.3	9429.9	33478	58177	57.752	8
R44	A7UG46	AEFDAYANAQTGDNQK	3	581.592	2.7329e-17	91.457	89.154	0	_AEFDAYANAQTGDNQK_	6517.7	6327	24144	40341	57.705	8
F4	A7UG46	AIIPVGDDWKK	2	621.348	0.00029655	54.259	49.279	1	_AIIPVGDDWKK_	4673.6	5137.5	16707	28032	66.453	8
F4	A7UG46	AIIPVGDDWKK	3	414.568	0.002475	38.783	31.417	1	_AIIPVGDDWKK_	7221.3	8654.6	25608	41090	66.554	8
R22	A7UG46	AIIPVGDDWKKDGHEK	3	603.316	0.034464	16.529	8.8199	2	_AIIPVGDDWKKDGHEK_	1308.2	1073.1	4790.5	6966.1	55.102	8
F2	A7UG46	ALDVFTVGLIGEWHTNTLDNSK	4	608.313	5.455e-11	60.325	57.757	0	_ALDVFTVGLIGEWHTNTLDNSK_	1316.9	676.66	3483.4	5553.3	104.23	8
F2	A7UG46	ALDVFTVGLIGEWHTNTLDNSK	4	608.313	1.6249e-15	65.855	60.978	0	_ALDVFTVGLIGEWHTNTLDNSK_	852.98	801.86	4100.6	6347.1	104.76	8
R22	A7UG46	ALDVFTVGLIGEWHTNTLDNSK	4	608.313	1.2906e-24	87.654	81.84	0	_ALDVFTVGLIGEWHTNTLDNSK_	1449.2	1587.5	7053.4	11076	104.39	8
R22	A7UG46	ALDVFTVGLIGEWHTNTLDNSK	4	608.313	1.1428e-15	67.227	62.35	0	_ALDVFTVGLIGEWHTNTLDNSK_	1498.2	1470.2	3926.8	6817.7	104.93	8
R22	A7UG46	ALDVFTVGLIGEWHTNTLDNSK	3	810.748	1.1594e-10	59.339	56.193	0	_ALDVFTVGLIGEWHTNTLDNSK_	3650.4	3018.5	12665	22895	104.42	8
R22	A7UG46	ALDVFTVGLIGEWHTNTLDNSK	3	810.748	3.8459e-18	72.568	70	0	_ALDVFTVGLIGEWHTNTLDNSK_	2444.5	2550.2	8470.6	14137	104.44	8
F2	A7UG46	AYVQYNRGDNFTLR	3	572.953	0.018783	24.929	21.213	1	_AYVQYNRGDNFTLR_	1117.5	1094.3	4259.2	8376.5	62.06	8
R22	A7UG46	AYVQYNRGDNFTLR	3	572.953	0.00038354	42.317	37.801	1	_AYVQYNRGDNFTLR_	2095.6	1674.9	7552	12540	62.317	8
F3	A7UG46	FAYGEVDFK	2	538.258	0.0060614	59.153	51.425	0	_FAYGEVDFK_	2257.1	2446.8	14419	26453	75.173	8
R33	A7UG46	FAYGEVDFK	2	538.258	0.014844	34.186	29.292	0	_FAYGEVDFK_	2118.9	2469.5	11902	18481	75.576	8
R33	A7UG46	FAYGEVDFK	2	538.258	0.0018199	80.231	70.743	0	_FAYGEVDFK_	3673.3	3588	20220	37116	75.666	8
R44	A7UG46	FAYGEVDFK	2	538.258	0.0042565	61.78	47.319	0	_FAYGEVDFK_	3239.8	3143.6	19468	33794	75.701	8
F4	A7UG46	LYFNPVK	2	440.75	0.0062086	76.847	52.874	0	_LYFNPVK_	5767.6	6176.2	33042	53122	71.315	8
F4	A7UG46	LYFNPVK	2	440.75	0.010318	43	33.76	0	_LYFNPVK_	5458.1	5361.9	18541	31342	71.49	8
F3	A7UG46	SYPNATHALLAEPTLNLGR	3	680.029	3.244e-21	91.378	88.702	0	_SYPNATHALLAEPTLNLGR_	3113.3	3435.8	10749	19649	76.975	8
F3	A7UG46	SYPNATHALLAEPTLNLGR	4	510.273	0.00060637	31.138	25.001	0	_SYPNATHALLAEPTLNLGR_	5727.3	5026	13310	23057	76.99	8
R33	A7UG46	SYPNATHALLAEPTLNLGR	3	680.029	9.1778e-28	97.271	92.299	0	_SYPNATHALLAEPTLNLGR_	1452.9	1631.2	7281.3	10444	77.536	8
R44	A7UG46	SYPNATHALLAEPTLNLGR	3	680.029	9.5025e-45	114.55	109.58	0	_SYPNATHALLAEPTLNLGR_	1675.5	2651.9	8279.4	14155	77.514	8
F1	A7UG47	AGADVGGLVK	2	443.753	0.0067976	36.585	25.421	0	_AGADVGGLVK_	5067.6	4235.8	12046	19882	53.815	9
F3	A7UG47	AGADVGGLVK	2	443.753	4.9941e-05	77.744	46.25	0	_AGADVGGLVK_	20289	19879	70132	104470	53.727	9
F3	A7UG47	AGADVGGLVK	2	443.753	0.0054192	38.75	24.452	0	_AGADVGGLVK_	4961.5	5610.7	13975	21221	53.731	9
R11	A7UG47	AGADVGGLVK	2	443.753	0.0068998	36.424	29.145	0	_AGADVGGLVK_	2960	3017.9	8539.6	14219	54.369	9
R33	A7UG47	AGADVGGLVK	2	443.753	1.0803e-08	97.813	66.319	0	_AGADVGGLVK_	6002.2	7608.1	22359	37447	54.27	9
R33	A7UG47	AGADVGGLVK	2	443.753	0.0018749	44.318	26.498	0	_AGADVGGLVK_	1357.4	1592.7	4988.7	7487.7	54.353	9
R44	A7UG47	AGADVGGLVK	2	443.753	4.3062e-06	87.568	50.224	0	_AGADVGGLVK_	5864.1	6457	24573	35853	54.224	9
R44	A7UG47	AGADVGGLVK	2	443.753	0.041477	36.514	19.974	0	_AGADVGGLVK_	14325	13353	34032	55580	54.658	9
R44	A7UG47	AGADVGGLVK	2	443.753	0.0018749	44.318	32.724	0	_AGADVGGLVK_	784.14	591.9	3408.6	4934.6	54.318	9
F3	A7UG47	ALEFSGSFK	2	493.253	2.0233e-09	111.61	70.159	0	_ALEFSGSFK_	4750.1	5132.9	18921	32982	71.025	9
F3	A7UG47	ALEFSGSFK	2	493.253	0.00049628	70.256	58.209	0	_ALEFSGSFK_	3433.8	3227.6	11482	18420	71.158	9
R33	A7UG47	ALEFSGSFK	2	493.253	4.0947e-09	109.66	77.344	0	_ALEFSGSFK_	3634.8	3905	15182	24848	71.496	9
R44	A7UG47	ALEFSGSFK	2	493.253	2.1585e-06	99.815	67.495	0	_ALEFSGSFK_	4007.7	3858.8	15127	25118	71.587	9
F3	A7UG47	ALEFSGSFKR	2	571.304	0.0012965	49.3	28.78	1	_ALEFSGSFKR_	2295.6	1713.4	5591.7	9895.4	59.084	9
R22	A7UG47	ALEFSGSFKR	2	571.304	1.0653e-05	76.943	46.847	1	_ALEFSGSFKR_	3140.8	2773	8377	13027	59.615	9
F1	A7UG47	EQLLEGNKR	2	543.799	3.303e-09	109.66	77.193	1	_EQLLEGNKR_	1462.9	1759.9	7736.5	12423	39.499	9
F1	A7UG47	EQLLEGNKR	2	543.799	0.001101	59.908	54.809	1	_EQLLEGNKR_	1816.5	1442.6	4190.9	8183.9	39.792	9
F3	A7UG47	EQLLEGNKR	2	543.799	7.4396e-05	86.882	75.16	1	_EQLLEGNKR_	9969	8416.6	26180	39076	39.676	9
F4	A7UG47	EQLLEGNKR	2	543.799	0.00054013	72.928	64.156	1	_EQLLEGNKR_	5158.9	4610.9	16438	23340	40.147	9
R11	A7UG47	EQLLEGNKR	2	543.799	0.0047154	44.863	34.106	1	_EQLLEGNKR_	2930.3	4156.5	11525	15567	39.9	9
R11	A7UG47	EQLLEGNKR	2	543.799	0.0018337	54.539	45.767	1	_EQLLEGNKR_	2785.1	2577.8	10161	15025	40.411	9
R11	A7UG47	EQLLEGNKR	2	543.799	0.0024524	70.028	47.009	1	_EQLLEGNKR_	1786.6	2523	8193.9	12949	39.967	9
R33	A7UG47	EQLLEGNKR	2	543.799	0.023306	32.329	27.435	1	_EQLLEGNKR_	5576.5	3810.2	12937	19091	40.146	9
F4	A7UG47	FTPVAR	2	345.7	0.05526	42.124	26.212	0	_FTPVAR_	3787.2	3175.8	10500	14646	46.184	9
F3	A7UG47	GVEIGGSIR	2	444.251	0.0037732	64.841	10.873	0	_GVEIGGSIR_	2575.3	2271.3	8412.3	14832	52.748	9
R33	A7UG47	GVEIGGSIR	2	444.251	3.1185e-06	97.565	57.498	0	_GVEIGGSIR_	1491.2	1579.3	5394.4	8814.4	53.558	9
R44	A7UG47	GVEIGGSIR	2	444.251	0.0014416	81.972	36.292	0	_GVEIGGSIR_	2382.5	1581.7	5476.9	11750	53.311	9
F3	A7UG47	HMAQKEQLLEGNKR	3	561.298	5.9704e-07	70.889	61.853	2	_HMAQKEQLLEGNKR_	11236	7275.9	20314	29933	41.491	9
F4	A7UG47	HMAQKEQLLEGNKR	3	561.298	0.013251	24.425	15.389	2	_HMAQKEQLLEGNKR_	11139	8483.4	19179	27069	41.906	9
F4	A7UG47	HMAQKEQLLEGNKR	3	566.63	6.6346e-05	48.532	42.212	2	_HM(ox)AQKEQLLEGNKR_	10949	6670	15072	21027	36.376	9
F2	A7UG47	HPNRDPQGFVPGDAENAYER	4	568.015	0.00061343	29.172	26.204	1	_HPNRDPQGFVPGDAENAYER_	902.32	513.76	2167.2	3114.7	51.909	9
F2	A7UG47	HPNRDPQGFVPGDAENAYER	4	568.015	0.03757	14.623	12.625	1	_HPNRDPQGFVPGDAENAYER_	333.35	226.18	1335.5	1554.2	52.414	9
R22	A7UG47	HPNRDPQGFVPGDAENAYER	4	568.015	0.00018503	35.159	31.182	1	_HPNRDPQGFVPGDAENAYER_	1282.8	752.47	3162.9	4781	52.044	9
R22	A7UG47	HPNRDPQGFVPGDAENAYER	4	568.015	1.381e-06	47.082	41.825	1	_HPNRDPQGFVPGDAENAYER_	1081.4	940.75	2457.8	3570.7	52.549	9
F3	A7UG47	LGGGMQEYFAAAAK	2	715.343	9.3783e-06	67.997	64.8	0	_LGGGM(ox)QEYFAAAAK_	8095.9	6620.7	15546	20950	65.486	9
F4	A7UG47	LGGGMQEYFAAAAK	2	715.343	5.4292e-05	50.897	44.21	0	_LGGGM(ox)QEYFAAAAK_	12424	14317	27293	44010	65.499	9
R44	A7UG47	LGGGMQEYFAAAAK	2	715.343	4.3572e-05	51.726	48.529	0	_LGGGM(ox)QEYFAAAAK_	5588	5080.7	12593	17772	66.177	9
F4	A7UG47	LGGGMQEYFAAAAK	2	707.345	4.0179e-05	51.726	48.009	0	_LGGGMQEYFAAAAK_	5426.6	5630.1	13922	22939	80.839	9
F4	A7UG47	LGGGMQEYFAAAAK	2	707.345	8.871e-10	84.753	79.859	0	_LGGGMQEYFAAAAK_	28340	25357	63054	107930	81.079	9
F4	A7UG47	MAGFSK	1	640.312	0.013233	77.748	73.333	0	_MAGFSK_	7093.9	7118.2	22048	33475	48.596	9
F3	A7UG47	NDYNTTVVGEEAR	2	734.339	2.0672e-58	157.09	136.7	0	_NDYNTTVVGEEAR_	6130.8	6820.9	21207	32724	50.509	9
F4	A7UG47	NDYNTTVVGEEAR	2	734.339	2.105e-71	172.85	141.13	0	_NDYNTTVVGEEAR_	9445	9760.5	25059	43702	50.845	9
R33	A7UG47	NDYNTTVVGEEAR	2	734.339	4.7732e-28	98.943	70.319	0	_NDYNTTVVGEEAR_	3705.8	3449.3	9954.8	16512	51.216	9
R44	A7UG47	NDYNTTVVGEEAR	2	734.339	6.6489e-18	110.44	92.235	0	_NDYNTTVVGEEAR_	3619.1	3834.2	12862	22140	51.113	9
R44	A7UG47	NDYNTTVVGEEAR	2	734.831	0.0016384	46.318	42.601	0	_N(de)DYNTTVVGEEAR_	3015.5	2172.6	8268.6	10346	54.889	9
F2	A7UG47	NLPDYYSATDGAFGTYEHK	4	537.993	0.033774	15.441	14.296	0	_NLPDYYSATDGAFGTYEHK_	1272.7	1447	3207.3	5007	65.279	9
F2	A7UG47	NLPDYYSATDGAFGTYEHK	4	537.993	0.0042404	24.793	23.335	0	_NLPDYYSATDGAFGTYEHK_	1505.2	1766.4	7264.5	9453.9	65.787	9
F2	A7UG47	NLPDYYSATDGAFGTYEHK	3	716.988	7.1877e-06	45.916	42.054	0	_NLPDYYSATDGAFGTYEHK_	2318.2	2100.8	4581.8	8466.6	75.005	9
R22	A7UG47	NLPDYYSATDGAFGTYEHK	4	537.993	0.0042404	24.793	23.648	0	_NLPDYYSATDGAFGTYEHK_	2913.7	4027.6	7294.1	11209	65.488	9
F3	A7UG47	NLQGINLQFR	3	401.56	0.00029845	60.717	51.062	0	_NLQGINLQFR_	5354.4	5168.3	13794	18906	77.125	9
R33	A7UG47	NLQGINLQFR	3	401.56	0.00029845	60.717	51.062	0	_NLQGINLQFR_	3193.5	3467.3	7889.7	11655	77.676	9
R44	A7UG47	NLQGINLQFR	3	401.56	0.00021977	63.076	53.42	0	_NLQGINLQFR_	2268.7	2285.6	6975.2	10032	77.731	9
R44	A7UG47	NLQGINLQFR	3	401.56	0.00048221	56.013	43.005	0	_NLQGINLQFR_	4996.1	3439.3	9072.1	13190	77.741	9
F4	A7UG47	NVYVGVTPMLIFDNENSK	3	680.675	4.1923e-16	84.653	66.073	0	_NVYVGVTPMLIFDNENSK_	6010	5658	16171	25613	100.34	9
F4	A7UG47	NVYVGVTPMLIFDNENSK	3	680.675	1.7616e-36	111.22	87.168	0	_NVYVGVTPMLIFDNENSK_	6767.2	6426.5	16127	25447	100.85	9
F3	A7UG47	RGVEIGGSIR	3	348.537	0.00087315	52.167	44.974	1	_RGVEIGGSIR_	283.72	481.35	1103.9	1402.7	42.311	9
F3	A7UG47	RGVEIGGSIR	3	348.537	0.00013562	66.92	58.989	1	_RGVEIGGSIR_	1195.1	1343.6	2917.4	2695.6	42.826	9
F3	A7UG47	RGVEIGGSIR	2	522.301	2.4189e-07	95.618	43.882	1	_RGVEIGGSIR_	3072.4	2280.8	6073.4	9879.1	42.361	9
F4	A7UG47	RGVEIGGSIR	3	348.537	0.0010763	50.791	37.524	1	_RGVEIGGSIR_	5442.1	4298.1	10242	14195	42.82	9
R33	A7UG47	RGVEIGGSIR	3	348.537	0.0015116	47.844	37.134	1	_RGVEIGGSIR_	2068.8	2366.7	5458.8	7166.3	42.786	9
R33	A7UG47	RGVEIGGSIR	3	348.537	0.00054709	56.725	48.793	1	_RGVEIGGSIR_	1925.5	1460.9	3521	4744.6	43.291	9
R33	A7UG47	RGVEIGGSIR	2	522.301	9.5483e-13	110.74	57.876	1	_RGVEIGGSIR_	4718.9	3930.7	8688.8	13900	42.949	9
R44	A7UG47	RGVEIGGSIR	2	522.301	9.8472e-20	122.51	81.484	1	_RGVEIGGSIR_	4097.7	3670.1	8657.2	13925	43.043	9
R44	A7UG47	RGVEIGGSIR	3	348.537	0.0015042	47.894	40.223	1	_RGVEIGGSIR_	1478.1	1605.4	3053.6	3544	43.382	9
F3	A7UG47	SSFSTDQDVHSVNK	3	517.574	0.020128	23.362	22.374	0	_SSFSTDQDVHSVNK_	2081.7	2151.1	5647.8	8510.8	36.662	9
F3	A7UG47	SSFSTDQDVHSVNK	3	517.574	0.055587	13.418	10.338	0	_SSFSTDQDVHSVNK_	3445.3	3905.9	8620.4	11253	36.666	9
F3	A7UG47	SSFSTDQDVHSVNK	3	517.574	1.629e-36	129.37	121.05	0	_SSFSTDQDVHSVNK_	2930	2352.8	9709.8	19147	43.628	9
F4	A7UG47	SSFSTDQDVHSVNK	3	517.574	0.010983	24.929	22.616	0	_SSFSTDQDVHSVNK_	1695.3	1440.5	5323.8	7252.4	37.097	9
F4	A7UG47	SSFSTDQDVHSVNK	3	517.574	2.5497e-05	58.32	56.693	0	_SSFSTDQDVHSVNK_	3820.5	4647.9	13512	17419	37.104	9
F4	A7UG47	SSFSTDQDVHSVNK	3	517.574	9.4407e-36	123.28	116.8	0	_SSFSTDQDVHSVNK_	11232	10418	30322	51701	44.138	9
R33	A7UG47	SSFSTDQDVHSVNK	3	517.574	0.030769	18.413	15.655	0	_SSFSTDQDVHSVNK_	2612.4	2814.3	7556.7	8890.8	37.319	9
R33	A7UG47	SSFSTDQDVHSVNK	3	517.574	2.4174e-05	56.569	47.287	0	_SSFSTDQDVHSVNK_	885.69	1198.1	3298.2	6824.8	44.436	9
R33	A7UG47	SSFSTDQDVHSVNK	3	517.574	0.023948	23.398	15.787	0	_SSFSTDQDVHSVNK_	4291.7	3090.3	6614.1	9942.4	43.93	9
R44	A7UG47	SSFSTDQDVHSVNK	3	517.574	0.057166	13.101	12.112	0	_SSFSTDQDVHSVNK_	2657.1	2051.7	6521.8	8747.9	37.458	9
R44	A7UG47	SSFSTDQDVHSVNK	3	517.574	5.8227e-36	126.1	117.78	0	_SSFSTDQDVHSVNK_	4977.5	6210.7	16846	29383	44.208	9
F3	A7UG47	SYNIAPYNK	2	535.269	0.00012922	90.906	78.29	0	_SYNIAPYNK_	11272	11990	31188	55679	54.723	9
F3	A7UG47	SYNIAPYNK	2	535.269	0.003489	46.462	34.868	0	_SYNIAPYNK_	9092.7	8929.5	22473	31544	54.742	9
R33	A7UG47	SYNIAPYNK	2	535.269	0.0038741	45.022	31.903	0	_SYNIAPYNK_	7981.9	7364.3	18657	26896	55.32	9
R33	A7UG47	SYNIAPYNK	2	535.269	1.652e-14	126.07	111.06	0	_SYNIAPYNK_	14647	12386	37092	63155	55.546	9
R44	A7UG47	SYNIAPYNK	2	535.269	0.0027192	72.928	57.299	0	_SYNIAPYNK_	8270.2	7620	18847	28194	55.166	9
R44	A7UG47	SYNIAPYNK	2	535.269	8.5115e-09	105.52	90.377	0	_SYNIAPYNK_	12967	11068	29037	46100	55.674	9
R44	A7UG47	SYNIAPYNK	2	535.269	0.003489	46.462	33.886	0	_SYNIAPYNK_	6481.5	6476.2	16219	23373	55.228	9
F3	A7UG47	TLGTDDNAFMDGQSK	3	539.235	2.2947e-11	84.58	77.748	0	_TLGTDDNAFM(ox)DGQSK_	31232	25197	33576	51923	55.946	9
F4	A7UG47	TLGTDDNAFMDGQSK	3	539.235	4.1351e-06	62.077	60.215	0	_TLGTDDNAFM(ox)DGQSK_	21563	16326	42951	67571	56.254	9
F4	A7UG47	TLGTDDNAFMDGQSK	3	539.235	3.5184e-16	92.265	88.37	0	_TLGTDDNAFM(ox)DGQSK_	20275	18207	40707	63211	56.286	9
R33	A7UG47	TLGTDDNAFMDGQSK	3	539.235	2.2274e-06	66.059	59.285	0	_TLGTDDNAFM(ox)DGQSK_	13734	10058	14419	24401	56.376	9
R44	A7UG47	TLGTDDNAFMDGQSK	3	539.235	2.5553e-06	65.374	59.659	0	_TLGTDDNAFM(ox)DGQSK_	9344.9	7909.5	10043	16630	56.438	9
F4	A7UG47	TLGTDDNAFMDGQSK	3	533.903	5.6413e-07	69.431	65.258	0	_TLGTDDNAFMDGQSK_	18529	18498	44907	67367	64.886	9
F4	A7UG47	TLGTDDNAFMDGQSK	2	800.351	5.4555e-188	217.39	215.25	0	_TLGTDDNAFMDGQSK_	21628	22689	59086	94819	64.997	9
F1	A7UG47	VLNSDKDGNTVK	2	645.338	0.00048796	48.568	44.052	1	_VLNSDKDGNTVK_	3901.2	3663.9	11189	17211	39.035	9
F1	A7UG47	VLNSDKDGNTVK	2	645.338	0.0052472	34.96	32.202	1	_VLNSDKDGNTVK_	3858.7	2233.7	6827.5	12753	39.537	9
F1	A7UG47	VLNSDKDGNTVK	1	1289.67	0.0039747	46.88	42.364	1	_VLNSDKDGNTVK_	3481.8	3035.7	7727.8	13693	39.19	9
F3	A7UG47	VLNSDKDGNTVK	2	645.338	2.1514e-05	69.229	62.542	1	_VLNSDKDGNTVK_	12303	10448	27615	43592	39.265	9
R11	A7UG47	VLNSDKDGNTVK	2	645.338	5.8734e-05	66.663	56.31	1	_VLNSDKDGNTVK_	5751.4	6447.3	18334	30694	39.582	9
R11	A7UG47	VLNSDKDGNTVK	2	645.338	0.012131	30.004	26.426	1	_VLNSDKDGNTVK_	4926.6	3390.5	7199.7	12291	40.092	9
R11	A7UG47	VLNSDKDGNTVK	1	1289.67	4.4378e-22	118.24	113.72	1	_VLNSDKDGNTVK_	7360.2	6099.6	19385	33596	39.669	9
R11	A7UG47	VLNSDKDGNTVK	2	645.338	0.0010535	43.897	39.556	1	_VLNSDKDGNTVK_	4720	3261.8	9890.7	17772	40.599	9
R33	A7UG47	VLNSDKDGNTVK	2	645.338	0.01366	28.903	25.133	1	_VLNSDKDGNTVK_	4680.1	4625.8	11406	15908	39.75	9
R44	A7UG47	VLNSDKDGNTVK	2	645.338	0.010542	31.148	27.432	1	_VLNSDKDGNTVK_	6016.8	5183.8	13804	20718	39.873	9
F1	A7UG47	VLNSDKDGNTVK	2	645.83	0.0014755	50.354	43.063	1	_VLN(de)SDKDGNTVK_	3417	3571.8	8598.7	14297	41.532	9
R11	A7UG47	VLNSDKDGNTVK	2	645.83	0.00053684	60.161	45.37	1	_VLN(de)SDKDGNTVK_	8130.7	6755.7	20798	32349	42.004	9
R11	A7UG47	VLNSDKDGNTVK	2	645.83	1.268e-06	78.342	72.26	1	_VLN(de)SDKDGNTVK_	7724.1	5929.6	15310	26185	42.523	9
F4	A7UG47	WLNVEGNIGK	2	565.304	6.9799e-05	73.435	55.77	0	_WLNVEGNIGK_	18273	17898	60377	92845	75.548	9
F4	A7UG47	WLNVEGNIGK	2	565.304	2.7836e-21	96.229	86.574	0	_WLNVEGNIGK_	22992	24098	49126	79471	76.065	9
F4	A7UG47	WLVGGNIELLPVQK	3	522.64	2.2491e-05	54.343	51.024	0	_WLVGGNIELLPVQK_	4055	3901.3	11283	17663	100.22	9
F3	A7UG48	ADVNWADK	2	459.719	0.0060598	68.657	33.212	0	_ADVNWADK_	7493.3	9348.6	26848	45557	54.315	10
R33	A7UG48	ADVNWADK	2	459.719	0.00092254	68.557	30.83	0	_ADVNWADK_	11423	11796	40359	64045	54.828	10
R44	A7UG48	ADVNWADK	2	459.719	0.0085707	61.78	27.527	0	_ADVNWADK_	5650.4	5959.9	21163	35809	54.788	10
F1	A7UG48	ADVNWADKVTFNAR	3	536.271	0.00091579	36.597	26.243	1	_ADVNWADKVTFNAR_	8837.2	4910.9	19263	27547	71.831	10
F1	A7UG48	ADVNWADKVTFNAR	3	536.271	7.2937e-06	68.972	58.328	1	_ADVNWADKVTFNAR_	2628.7	2680.1	7793.5	11721	72.336	10
F1	A7UG48	ADVNWADKVTFNAR	3	536.271	0.028339	22.991	12.638	1	_ADVNWADKVTFNAR_	3176.1	3049.1	7643.3	11610	72.846	10
F2	A7UG48	ADVNWADKVTFNAR	3	536.271	9.1261e-07	71.279	55.735	1	_ADVNWADKVTFNAR_	3818.5	4628.4	10327	14625	72	10
F3	A7UG48	ADVNWADKVTFNAR	3	536.271	0.0051741	29.124	18.973	1	_ADVNWADKVTFNAR_	6192.1	7115.8	19422	31970	71.809	10
F4	A7UG48	ADVNWADKVTFNAR	3	536.271	0.0017098	34.851	28.575	1	_ADVNWADKVTFNAR_	5488.2	6178.7	15110	22289	71.785	10
R11	A7UG48	ADVNWADKVTFNAR	3	536.271	0.0013012	35.527	23.081	1	_ADVNWADKVTFNAR_	9100.5	5579.9	16793	22144	72.178	10
R11	A7UG48	ADVNWADKVTFNAR	3	536.271	0.00020351	44.252	33.899	1	_ADVNWADKVTFNAR_	4281.5	4722.7	12215	19786	72.686	10
R22	A7UG48	ADVNWADKVTFNAR	3	536.271	3.5912e-05	60.657	48.599	1	_ADVNWADKVTFNAR_	5333.4	5726.4	12470	21180	72.24	10
R33	A7UG48	ADVNWADKVTFNAR	3	536.271	0.00080665	37.77	30.404	1	_ADVNWADKVTFNAR_	8307.5	8697.8	20862	33520	72.316	10
R44	A7UG48	ADVNWADKVTFNAR	3	536.271	0.016636	25.365	15.565	1	_ADVNWADKVTFNAR_	7902.1	9620	22584	31465	72.352	10
R22	A7UG48	ADVNWADKVTFNAR	3	536.599	0.00062869	45.614	42.236	1	_ADVNWADKVTFN(de)AR_	3592.7	3711.9	8661.6	14269	74.365	10
F3	A7UG48	ATEMLALGGAR	2	545.29	3.8096e-05	70.675	55.467	0	_ATEMLALGGAR_	13739	17432	39539	57685	67.648	10
F3	A7UG48	ATEMLALGGAR	2	545.29	8.5573e-07	89.731	78.018	0	_ATEMLALGGAR_	7720.4	9027.3	22026	36827	68.173	10
F3	A7UG48	ATEMLALGGAR	3	363.862	0.018562	27.163	12.489	0	_ATEMLALGGAR_	3299.4	2507.7	7589.5	9421	67.956	10
R33	A7UG48	ATEMLALGGAR	2	545.29	0.0075833	44.207	38.341	0	_ATEMLALGGAR_	6397.3	6869.4	16879	24244	68.089	10
R33	A7UG48	ATEMLALGGAR	2	545.29	5.8058e-06	84.198	72.976	0	_ATEMLALGGAR_	4387.8	6506.7	11544	20682	68.612	10
R33	A7UG48	ATEMLALGGAR	2	545.29	0.023833	37.94	32.298	0	_ATEMLALGGAR_	9463	9676.8	21674	31817	69.191	10
R44	A7UG48	ATEMLALGGAR	2	545.29	0.00035532	67.548	61.003	0	_ATEMLALGGAR_	8041.7	8981.4	22828	34221	68.139	10
R44	A7UG48	ATEMLALGGAR	2	545.29	2.4822e-09	99.283	82.052	0	_ATEMLALGGAR_	4014.6	4938.2	10925	19626	68.648	10
R11	A7UG48	ATEMLALGGAR	2	553.287	0.00060043	66.19	62.172	0	_ATEM(ox)LALGGAR_	2575.1	2133.1	5540.3	10287	54.62	10
F1	A7UG48	ATPDRKGITAK	3	386.559	0.062123	14.9	10.559	2	_ATPDRKGITAK_	6446.2	2547.2	3855.7	6137.5	32.256	10
F3	A7UG48	AVTTYTNEDYADVDGK	2	881.394	3.0433e-51	132.84	129.92	0	_AVTTYTNEDYADVDGK_	13010	14141	45547	87412	62.153	10
F3	A7UG48	AVTTYTNEDYADVDGK	3	587.932	1.3948e-36	120.92	120.1	0	_AVTTYTNEDYADVDGK_	4490.2	4299.5	13583	22252	62.303	10
R33	A7UG48	AVTTYTNEDYADVDGK	2	881.394	1.7929e-51	135.47	132.6	0	_AVTTYTNEDYADVDGK_	8094.6	10028	26995	52149	62.585	10
R44	A7UG48	AVTTYTNEDYADVDGK	2	881.394	3.2938e-68	156.17	154.44	0	_AVTTYTNEDYADVDGK_	7381.1	8424.3	28440	51418	62.609	10
R44	A7UG48	AVTTYTNEDYADVDGK	2	881.394	4.8985e-43	128.06	127.07	0	_AVTTYTNEDYADVDGK_	5360.9	6658.1	17090	32197	62.672	10
F4	A7UG48	EFGNGYAVAAAAVTK	3	490.581	1.3795e-05	56.339	48.207	0	_EFGN(de)GYAVAAAAVTK_	16670	17945	49928	67738	78.821	10
F4	A7UG48	EFGNGYAVAAAAVTK	3	490.581	5.3165e-07	70.41	62.278	0	_EFGN(de)GYAVAAAAVTK_	14091	15748	43244	58750	78.881	10
F4	A7UG48	ENQTSYNAMAGKEDGK	2	871.886	4.1349e-52	135.23	130.02	1	_ENQTSYNAMAGKEDGK_	7361.1	9818.7	30951	54487	42.766	10
F2	A7UG48	FTEFAAGLGVDAGALAGLDR	3	651.002	6.0095e-10	57.537	52.326	0	_FTEFAAGLGVDAGALAGLDR_	1536.5	1249.7	2834.6	4745.2	109.81	10
R22	A7UG48	FTEFAAGLGVDAGALAGLDR	3	651.002	1.1413e-09	53.625	47.91	0	_FTEFAAGLGVDAGALAGLDR_	1852.4	1563.5	3489.8	6014	109.96	10
R22	A7UG48	FTEFAAGLGVDAGALAGLDR	3	651.002	1.0584e-09	54.225	45.883	0	_FTEFAAGLGVDAGALAGLDR_	1854.8	2137.2	4542.2	7692.7	110.14	10
R33	A7UG48	GNISDIDFK	2	504.753	1.0779e-17	96.342	83.305	0	_GNISDIDFK_	5914.8	5839.7	23679	32770	65.41	10
R44	A7UG48	GNISDIDFK	2	504.753	5.6153e-55	130.98	117.95	0	_GNISDIDFK_	8155.3	9025.2	30536	45113	65.449	10
F3	A7UG48	HVDFNLGYMR	3	417.869	0.0054192	38.75	34.874	0	_HVDFNLGYMR_	2510.1	2434	7174.6	9482	68.008	10
F4	A7UG48	HVDFNLGYMR	3	417.869	1.3437e-05	70.908	64.873	0	_HVDFNLGYMR_	3219.4	2549.2	8496.8	13399	68.139	10
R33	A7UG48	HVDFNLGYMR	3	417.869	0.0078709	35.652	30.554	0	_HVDFNLGYMR_	7398.4	6324.5	14721	24191	68.423	10
R44	A7UG48	HVDFNLGYMR	3	417.869	0.0060901	37.696	32.598	0	_HVDFNLGYMR_	3976.6	3117.5	9566.4	14041	68.492	10
F4	A7UG48	KLLPELPVTFGLTGEFAMSK	3	732.066	1.6485e-06	45.885	44.267	1	_KLLPELPVTFGLTGEFAM(ox)SK_	5611.1	6111.4	13712	20248	98.863	10
F3	A7UG48	LTARPSSETMIDVQLR	3	606.324	6.9301e-09	74.141	57.959	1	_LTARPSSETMIDVQLR_	8312.1	8289.1	18381	27554	69.005	10
R33	A7UG48	LTARPSSETMIDVQLR	3	606.324	0.0012289	33.872	17.343	1	_LTARPSSETMIDVQLR_	8239.3	8519.8	18438	26107	69.415	10
R33	A7UG48	LTARPSSETMIDVQLR	3	606.324	9.3374e-05	43.37	35.908	1	_LTARPSSETMIDVQLR_	8976.5	9105.1	19509	29992	69.921	10
R44	A7UG48	LTARPSSETMIDVQLR	3	606.324	0.00018584	41.695	30.32	1	_LTARPSSETMIDVQLR_	6139.2	6290.2	10976	18644	69.521	10
R44	A7UG48	LTARPSSETMIDVQLR	3	606.324	0.064224	15.627	8.2617	1	_LTARPSSETMIDVQLR_	3689	4858	8412.8	12403	70.033	10
F3	A7UG48	QILLQGSYSHGEEDSYLKR	4	556.531	0.035142	14.623	11.902	1	_QILLQGSYSHGEEDSYLKR_	9188.3	10934	31657	40021	60.873	10
R33	A7UG48	QILLQGSYSHGEEDSYLKR	4	556.531	0.034503	14.733	11.932	1	_QILLQGSYSHGEEDSYLKR_	5105.6	5729.4	15853	21229	61.309	10
R44	A7UG48	QILLQGSYSHGEEDSYLKR	4	556.531	0.0042408	24.407	21.686	1	_QILLQGSYSHGEEDSYLKR_	4968.5	5681.4	14040	22625	61.403	10
F1	A7UG48	SFYADLFVK	2	545.284	0.00018577	88.495	75.968	0	_SFYADLFVK_	2991.7	4586.8	12804	20654	89.923	10
F1	A7UG48	SFYADLFVK	2	545.284	0.00014694	90.15	79.393	0	_SFYADLFVK_	4292.8	4832.3	14428	26583	90.435	10
F1	A7UG48	SFYADLFVK	2	545.284	0.0060086	41.876	34.656	0	_SFYADLFVK_	1282.6	1628	5689.9	7835.7	90.01	10
R11	A7UG48	SFYADLFVK	2	545.284	0.0020553	79.148	68.391	0	_SFYADLFVK_	3374.5	4341.1	12340	21733	90.202	10
R11	A7UG48	SFYADLFVK	2	545.284	0.0020553	79.148	68.391	0	_SFYADLFVK_	3683.1	4272.8	11997	18610	90.707	10
R11	A7UG48	SFYADLFVK	2	545.284	0.0078817	39.305	32.084	0	_SFYADLFVK_	1077.1	1501.8	3527.1	5735.2	90.221	10
F4	A7UG48	VGADAYGAHLGVNFVNLMDR	3	707.018	4.5763e-14	71.842	66.028	0	_VGADAYGAHLGVNFVNLMDR_	9482.2	10094	33362	40901	91.497	10
F1	A7UG48	VGADAYGAHLGVNFVNLMDRK	4	562.539	0.00015925	34.174	32.377	1	_VGADAYGAHLGVNFVNLMDRK_	2235.3	1211.9	4593	6201.9	83.24	10
F1	A7UG48	VGADAYGAHLGVNFVNLMDRK	4	562.539	0.00022209	32.797	31.178	1	_VGADAYGAHLGVNFVNLMDRK_	1265.3	1174.5	3046.3	4216.9	83.252	10
F4	A7UG48	VGADAYGAHLGVNFVNLMDRK	4	562.539	2.1736e-21	82.265	76.451	1	_VGADAYGAHLGVNFVNLMDRK_	5493.9	5411.8	13188	20434	82.918	10
R22	A7UG48	VGADAYGAHLGVNFVNLMDRK	4	562.539	9.2673e-06	43.696	37.733	1	_VGADAYGAHLGVNFVNLMDRK_	2958.6	3440.2	5885.3	9830.1	83.37	10
R22	A7UG48	VGADAYGAHLGVNFVNLMDRK	4	562.539	4.4803e-05	39.387	36.052	1	_VGADAYGAHLGVNFVNLMDRK_	2403.4	2910.5	4450.8	7225.2	83.447	10
F1	A7UG48	VGYTPLTIYTPQTEILQEPEILAEK	4	712.382	0.011291	17.734	15.967	0	_VGYTPLTIYTPQTEILQEPEILAEK_	339.2	743.13	2323.4	2149.4	95.193	10
F1	A7UG48	VGYTPLTIYTPQTEILQEPEILAEK	4	712.382	0.002204	21.647	19.568	0	_VGYTPLTIYTPQTEILQEPEILAEK_	898.29	1133.4	2851.8	3415.5	95.226	10
F2	A7UG48	VGYTPLTIYTPQTEILQEPEILAEK	3	949.507	2.9558e-33	88.627	83.87	0	_VGYTPLTIYTPQTEILQEPEILAEK_	4120.7	2643.3	7130	12724	108.02	10
F2	A7UG48	VGYTPLTIYTPQTEILQEPEILAEK	3	949.507	7.9323e-59	114.63	109.42	0	_VGYTPLTIYTPQTEILQEPEILAEK_	6338	4552.9	10580	19605	108.53	10
F2	A7UG48	VGYTPLTIYTPQTEILQEPEILAEK	4	712.382	3.54e-29	86.557	82.158	0	_VGYTPLTIYTPQTEILQEPEILAEK_	2840	2555.3	4833.9	9832	108.07	10
F2	A7UG48	VGYTPLTIYTPQTEILQEPEILAEK	4	712.382	6.9883e-09	47.371	45.604	0	_VGYTPLTIYTPQTEILQEPEILAEK_	1725.9	1520.1	3819.5	5655.9	108.61	10
R22	A7UG48	VGYTPLTIYTPQTEILQEPEILAEK	3	949.507	3.2362e-40	99.93	94.92	0	_VGYTPLTIYTPQTEILQEPEILAEK_	2772.4	2977.8	6216.9	10412	108.22	10
R22	A7UG48	VGYTPLTIYTPQTEILQEPEILAEK	3	949.507	7.9323e-59	114.63	106.61	0	_VGYTPLTIYTPQTEILQEPEILAEK_	11069	9519.6	22108	37725	108.74	10
R22	A7UG48	VGYTPLTIYTPQTEILQEPEILAEK	4	712.382	7.9584e-25	78.272	73.873	0	_VGYTPLTIYTPQTEILQEPEILAEK_	2735.6	2574.7	7040.2	10785	108.28	10
R22	A7UG48	VGYTPLTIYTPQTEILQEPEILAEK	4	712.382	6.1008e-24	72.99	68.591	0	_VGYTPLTIYTPQTEILQEPEILAEK_	2327.7	1625.1	4774.3	9054	108.78	10
R22	A7UG48	VGYTPLTIYTPQTEILQEPEILAEK	3	949.835	7.9147e-24	78.976	76.621	0	_VGYTPLTIYTPQTEILQ(de)EPEILAEK_	2984.4	2240	5944	6962.2	110.2	10
F4	A7UG48	YLLGAR	2	346.708	0.014123	71.649	39.88	0	_YLLGAR_	4570	3783.8	10540	18492	58.431	10
F3	A7UG49	GIFNPNQDGQTR	2	673.826	2.9273e-11	73.881	68.1	0	_GIFNPNQDGQTR_	6646.9	6505.7	20958	31410	53.744	11
F2	A7UG49	GVDLPSAFHLNNPHQLEIPFFQR	4	669.847	0.0037577	20.847	19.621	0	_GVDLPSAFHLNNPHQLEIPFFQR_	1301.7	1317.7	3116.7	4704.5	97.405	11
R22	A7UG49	GVDLPSAFHLNNPHQLEIPFFQR	4	669.847	8.9441e-09	52.09	50.863	0	_GVDLPSAFHLNNPHQLEIPFFQR_	2166.1	1705	4813	6317.7	97.656	11
F3	A7UG50	ASEVGPAAGTYVK	2	625.325	1.3464e-39	140.33	124.38	0	_ASEVGPAAGTYVK_	7598	8396.4	26500	32329	52.577	12
F3	A7UG50	ASEVGPAAGTYVK	2	625.325	5.016e-05	56.956	48.546	0	_ASEVGPAAGTYVK_	2633.2	2375.2	9064.2	11552	52.592	12
F3	A7UG50	ASEVGPAAGTYVK	2	625.325	0.051308	20.928	9.335	0	_ASEVGPAAGTYVK_	14256	12045	22900	29037	41.863	12
F4	A7UG50	ASEVGPAAGTYVK	2	625.325	5.3278e-05	62.338	53.742	0	_ASEVGPAAGTYVK_	5632.8	5316	11718	17834	41.656	12
F4	A7UG50	ASEVGPAAGTYVK	2	625.325	0.00082451	39.581	33.103	0	_ASEVGPAAGTYVK_	3414.2	3371.5	8840	11357	52.433	12
F4	A7UG50	ASEVGPAAGTYVK	2	625.325	7.3721e-10	81.709	73.299	0	_ASEVGPAAGTYVK_	962.91	976.07	3419.5	5317.9	52.941	12
F4	A7UG50	ASEVGPAAGTYVK	2	625.325	1.3238e-99	184.11	168.16	0	_ASEVGPAAGTYVK_	25304	17263	43140	54293	52.467	12
F4	A7UG50	ASEVGPAAGTYVK	2	625.325	1.9445e-58	157.56	135.5	0	_ASEVGPAAGTYVK_	3260.1	4863.1	15644	24817	52.974	12
F4	A7UG50	ASEVGPAAGTYVK	2	625.325	3.8055e-84	175.88	153.83	0	_ASEVGPAAGTYVK_	10914	11807	30547	48496	53.476	12
F4	A7UG50	ASEVGPAAGTYVK	2	625.325	1.1692e-13	75.088	66.491	0	_ASEVGPAAGTYVK_	9298.4	10215	24556	37131	54.283	12
F4	A7UG50	ASEVGPAAGTYVK	2	625.325	0.01901	27.33	20.426	0	_ASEVGPAAGTYVK_	4292.6	5463.7	15334	21124	54.807	12
R33	A7UG50	ASEVGPAAGTYVK	2	625.325	6.0315e-07	75.683	67.284	0	_ASEVGPAAGTYVK_	9347.8	10725	26497	42206	53.042	12
R33	A7UG50	ASEVGPAAGTYVK	2	625.325	3.9674e-28	127.02	110.67	0	_ASEVGPAAGTYVK_	4857.9	5488	18272	22566	53.143	12
R44	A7UG50	ASEVGPAAGTYVK	2	625.325	4.7791e-05	55.04	44.094	0	_ASEVGPAAGTYVK_	4155.7	5420.7	11964	19851	52.996	12
R44	A7UG50	ASEVGPAAGTYVK	2	625.325	1.6563e-17	105.95	91.32	0	_ASEVGPAAGTYVK_	4428.8	5304.6	18630	21179	53.082	12
F4	A7UG50	DLTANTTTLAGLSAK	3	492.935	0.0027698	29.124	23.409	0	_DLTANTTTLAGLSAK_	18234	21089	53024	73921	72.843	12
F4	A7UG50	DLTANTTTLAGLSAK	2	738.899	1.2604e-67	160.63	136.95	0	_DLTANTTTLAGLSAK_	34885	42160	66126	98196	72.983	12
R22	A7UG50	DSEWDISISEAGTDDASK	3	642.613	2.9385e-13	63.691	57.255	0	_DSEWDISISEAGTDDASK_	2774.2	1893.3	8014.7	8783.6	78.332	12
F2	A7UG50	DSEWDISISEAGTDDASKGSPIAYSATTPSK	4	797.37	0.00023088	26.224	25.043	1	_DSEWDISISEAGTDDASKGSPIAYSATTPSK_	1400.9	1303.1	4703.7	7167.5	79.888	12
F4	A7UG50	DSEWDISISEAGTDDASKGSPIAYSATTPSK	4	797.37	7.2275e-26	65.765	61.505	1	_DSEWDISISEAGTDDASKGSPIAYSATTPSK_	4905.6	6164.2	21723	32538	80.303	12
F3	A7UG50	GSPIAYSATTPSK	2	640.33	0.0063358	28.053	23.88	0	_GSPIAYSATTPSK_	4696.8	4130.1	13241	17967	41.299	12
F3	A7UG50	GSPIAYSATTPSK	2	640.33	1.1087e-70	169.6	154.01	0	_GSPIAYSATTPSK_	13669	16582	42338	56277	53.386	12
F3	A7UG50	GSPIAYSATTPSK	2	640.33	4.2315e-35	139.19	126.07	0	_GSPIAYSATTPSK_	2813.6	2725.3	15050	18884	53.891	12
F3	A7UG50	GSPIAYSATTPSK	2	640.33	6.7098e-28	124.51	109.62	0	_GSPIAYSATTPSK_	6919.3	7391	25221	34402	54.412	12
F3	A7UG50	GSPIAYSATTPSK	2	640.33	0.0044579	30.998	26.824	0	_GSPIAYSATTPSK_	698.66	627.09	3172.8	5144.7	53.587	12
F3	A7UG50	GSPIAYSATTPSK	2	640.33	0.00014253	49.333	42.897	0	_GSPIAYSATTPSK_	944.26	1098.8	4361.6	6051.3	54.102	12
F3	A7UG50	GSPIAYSATTPSK	2	640.33	0.047437	18.432	12.555	0	_GSPIAYSATTPSK_	4660.8	4575.4	12832	20496	54.696	12
F3	A7UG50	GSPIAYSATTPSK	2	640.33	0.0014425	38.674	33.575	0	_GSPIAYSATTPSK_	13705	13864	34461	50497	53.084	12
F4	A7UG50	GSPIAYSATTPSK	2	640.33	7.1996e-28	124.07	115.18	0	_GSPIAYSATTPSK_	8991.2	11066	35797	44082	53.749	12
R33	A7UG50	GSPIAYSATTPSK	2	640.33	0.020264	24.425	18.39	0	_GSPIAYSATTPSK_	3345.4	2855.8	9592.9	13783	41.865	12
R33	A7UG50	GSPIAYSATTPSK	2	640.33	0.00035925	43.761	38.467	0	_GSPIAYSATTPSK_	8421.1	7742.5	27680	31027	53.133	12
R33	A7UG50	GSPIAYSATTPSK	2	640.33	1.2052e-99	184.71	169.08	0	_GSPIAYSATTPSK_	11576	12493	34935	47246	53.91	12
R33	A7UG50	GSPIAYSATTPSK	2	640.33	6.2849e-10	86.944	79.579	0	_GSPIAYSATTPSK_	2035.9	2000.6	10442	13820	54.416	12
R33	A7UG50	GSPIAYSATTPSK	2	640.33	0.00022804	64.798	58.612	0	_GSPIAYSATTPSK_	4503.3	3774.8	13474	19545	54.956	12
R33	A7UG50	GSPIAYSATTPSK	2	640.33	0.0038945	31.881	27.708	0	_GSPIAYSATTPSK_	297.59	722.72	2745.3	3795.9	54.155	12
R33	A7UG50	GSPIAYSATTPSK	2	640.33	0.0010434	37.613	31.177	0	_GSPIAYSATTPSK_	754.13	1310.5	3836.7	5559.8	54.659	12
R33	A7UG50	GSPIAYSATTPSK	2	640.33	0.031255	21.942	16.962	0	_GSPIAYSATTPSK_	6446.4	5228.5	16202	24813	55.252	12
R33	A7UG50	GSPIAYSATTPSK	2	640.33	0.013368	25.982	20.033	0	_GSPIAYSATTPSK_	7125.8	7239.1	15583	21444	56.047	12
R33	A7UG50	GSPIAYSATTPSK	2	640.33	0.04807	21.351	15.57	0	_GSPIAYSATTPSK_	5599.6	4744.1	11487	17981	53.648	12
R44	A7UG50	GSPIAYSATTPSK	2	640.33	5.297e-05	59.227	55.054	0	_GSPIAYSATTPSK_	7351.7	8060.5	21076	32130	53.803	12
R44	A7UG50	GSPIAYSATTPSK	2	640.33	0.00012068	50.222	43.786	0	_GSPIAYSATTPSK_	672.15	204.33	2798.7	3860.4	54.315	12
R44	A7UG50	GSPIAYSATTPSK	2	640.33	0.0011179	36.944	29.579	0	_GSPIAYSATTPSK_	2316.3	1916.4	8264.1	11281	54.819	12
R44	A7UG50	GSPIAYSATTPSK	2	640.33	9.9593e-71	170	154.38	0	_GSPIAYSATTPSK_	11767	12264	32392	43992	53.868	12
R44	A7UG50	GSPIAYSATTPSK	2	640.33	8.8099e-14	102.33	89.24	0	_GSPIAYSATTPSK_	1539.1	2224.5	10509	14450	54.38	12
R44	A7UG50	GSPIAYSATTPSK	2	640.33	3.7577e-06	75.589	69.403	0	_GSPIAYSATTPSK_	3466.9	3269.4	11799	16578	54.961	12
F3	A7UG50	GSPIAYSATTPSKSGDDDTSDCAALTPNFTK	4	791.856	3.1889e-59	100.95	99.832	1	_GSPIAYSATTPSKSGDDDTSDCAALTPNFTK_	3526.5	5560.1	24459	36333	80.378	12
F3	A7UG50	GSPIAYSATTPSKSGDDDTSDCAALTPNFTK	4	791.856	1.4883e-16	47.795	46.68	1	_GSPIAYSATTPSKSGDDDTSDCAALTPNFTK_	5275.4	8217.1	38738	54781	80.56	12
R33	A7UG50	GSPIAYSATTPSKSGDDDTSDCAALTPNFTK	4	791.856	2.5055e-41	83.236	82.733	1	_GSPIAYSATTPSKSGDDDTSDCAALTPNFTK_	946.36	2434.3	11154	14216	80.775	12
R33	A7UG50	GSPIAYSATTPSKSGDDDTSDCAALTPNFTK	4	791.856	1.9165e-67	106.43	105.44	1	_GSPIAYSATTPSKSGDDDTSDCAALTPNFTK_	3106.2	6406	20086	30083	80.867	12
R33	A7UG50	GSPIAYSATTPSKSGDDDTSDCAALTPNFTK	4	791.856	4.5604e-11	40.849	40.41	1	_GSPIAYSATTPSKSGDDDTSDCAALTPNFTK_	2196.4	2129.6	6206	10289	82.676	12
R44	A7UG50	GSPIAYSATTPSKSGDDDTSDCAALTPNFTK	4	791.856	3.7679e-59	100.24	99.734	1	_GSPIAYSATTPSKSGDDDTSDCAALTPNFTK_	2429.6	3761.2	17049	22188	80.805	12
F3	A7UG50	LFGMIAK	1	779.448	0.0064182	75.311	50.228	0	_LFGMIAK_	4665.7	5619.5	18184	27466	78.749	12
F4	A7UG50	LFGMIAK	1	779.448	0.0064182	75.311	50.228	0	_LFGMIAK_	9556.4	11501	32838	52025	78.755	12
R33	A7UG50	LFGMIAK	1	779.448	0.022028	55.441	26.803	0	_LFGMIAK_	5375.9	6686.1	17947	25999	79.078	12
R33	A7UG50	LFGMIAK	1	779.448	0.005372	88.734	70.05	0	_LFGMIAK_	7306.1	8828.6	23592	33604	79.587	12
R44	A7UG50	LFGMIAK	1	779.448	0.012855	62.714	34.076	0	_LFGMIAK_	5623.8	6420.2	20073	27011	79.137	12
R44	A7UG50	LFGMIAK	1	779.448	0.0096365	67.035	48.35	0	_LFGMIAK_	5836.2	6392.8	15984	24774	79.657	12
F1	A7UG50	LNDCVKDSEWDISISEAGTDDASK	3	882.051	7.8666e-29	86.182	83.827	1	_LNDCVKDSEWDISISEAGTDDASK_	1845.1	2284	9960.6	16369	86.029	12
F1	A7UG50	LNDCVKDSEWDISISEAGTDDASK	3	882.051	1.013e-58	114.63	108.4	1	_LNDCVKDSEWDISISEAGTDDASK_	1954.9	2250.1	8389.8	12688	86.545	12
F1	A7UG50	LNDCVKDSEWDISISEAGTDDASK	3	882.051	1.194e-08	49.765	47.894	1	_LNDCVKDSEWDISISEAGTDDASK_	1206.6	1579.6	7762	11286	86.048	12
F1	A7UG50	LNDCVKDSEWDISISEAGTDDASK	3	882.051	6.2419e-33	88.976	82.75	1	_LNDCVKDSEWDISISEAGTDDASK_	1442.5	2610.1	10478	15397	86.096	12
F1	A7UG50	LNDCVKDSEWDISISEAGTDDASK	3	882.051	1.3723e-06	36.935	34.953	1	_LNDCVKDSEWDISISEAGTDDASK_	692.65	1474.1	3777.3	7238.1	87.052	12
F1	A7UG50	LNDCVKDSEWDISISEAGTDDASK	3	882.051	6.6343e-07	40.986	39.115	1	_LNDCVKDSEWDISISEAGTDDASK_	953.94	1022.5	5102.7	7471.5	87.069	12
F2	A7UG50	LNDCVKDSEWDISISEAGTDDASK	3	882.051	3.2668e-12	57.802	55.82	1	_LNDCVKDSEWDISISEAGTDDASK_	1510.4	1594.9	7601.9	10223	86.047	12
F2	A7UG50	LNDCVKDSEWDISISEAGTDDASK	3	882.051	4.1665e-12	56.681	54.699	1	_LNDCVKDSEWDISISEAGTDDASK_	1578.6	2538.5	8105.3	11156	86.139	12
R22	A7UG50	LNDCVKDSEWDISISEAGTDDASK	3	882.051	5.0152e-07	41.911	38.2	1	_LNDCVKDSEWDISISEAGTDDASK_	2881.8	2709	8226.6	10577	86.323	12
R22	A7UG50	LNDCVKDSEWDISISEAGTDDASK	3	882.051	3.5945e-59	119.41	113.19	1	_LNDCVKDSEWDISISEAGTDDASK_	2506.7	3871.5	16590	24513	86.566	12
R22	A7UG50	LNDCVKDSEWDISISEAGTDDASK	3	882.051	6.4129e-23	67.217	63.506	1	_LNDCVKDSEWDISISEAGTDDASK_	2628.9	2354.1	9791.4	13474	86.518	12
F3	A7UG50	SGDDDTSDCAALTPNFTK	3	635.589	7.7679e-11	68.861	67.125	0	_SGDDDTSDCAALTPN(de)FTK_	5333.4	6324.5	16655	25428	82.689	12
R33	A7UG50	SGDDDTSDCAALTPNFTK	3	635.589	9.4365e-16	85.988	84.253	0	_SGDDDTSDCAALTPN(de)FTK_	3786.4	3989.7	10408	17306	83.047	12
R44	A7UG50	SGDDDTSDCAALTPNFTK	3	635.589	2.2648e-35	106.38	104.64	0	_SGDDDTSDCAALTPN(de)FTK_	3081.2	3420.8	9219.9	14863	83.077	12
F4	A7UG50	SGDDDTSDCAALTPNFTK	3	635.261	7.9795e-17	87.088	85.352	0	_SGDDDTSDCAALTPNFTK_	6466.9	6547.9	17890	30145	82.381	12
F4	A7UG50	SGDDDTSDCAALTPNFTK	3	635.261	4.3427e-71	140.77	136.79	0	_SGDDDTSDCAALTPNFTK_	6770.1	7393	23491	36479	82.911	12
F4	A7UG50	SGDDDTSDCAALTPNFTK	2	952.388	1.3233e-168	207.92	206.19	0	_SGDDDTSDCAALTPNFTK_	11283	26091	106700	165630	82.41	12
F4	A7UG50	SGDDDTSDCAALTPNFTK	2	952.388	7.7078e-188	213.02	211.28	0	_SGDDDTSDCAALTPNFTK_	11438	24842	90129	136810	82.47	12
F4	A7UG50	SGDDDTSDCAALTPNFTK	3	635.261	1.2884e-52	128.45	126.72	0	_SGDDDTSDCAALTPNFTK_	9551.2	10457	30610	51476	85.161	12
F4	A7UG50	SGDDDTSDCAALTPNFTK	3	635.261	1.1171e-26	81.346	79.611	0	_SGDDDTSDCAALTPNFTK_	10892	12014	29534	45525	84.643	12
F3	A7UG50	SKASEVGPAAGTYVK	3	488.928	0.018332	20.524	13.159	1	_SKASEVGPAAGTYVK_	3650.2	4592.8	13550	15292	40.161	12
F4	A7UG50	SKASEVGPAAGTYVK	3	488.928	0.0003112	37.177	29.811	1	_SKASEVGPAAGTYVK_	16868	11795	29415	39305	46.172	12
F4	A7UG50	SKASEVGPAAGTYVK	2	732.888	5.3657e-24	110.35	102.22	1	_SKASEVGPAAGTYVK_	9576.3	10786	29273	41825	46.519	12
F4	A7UG50	SKASEVGPAAGTYVK	2	732.888	1.202e-29	116.86	112.38	1	_SKASEVGPAAGTYVK_	10231	10251	25260	38589	47.024	12
F4	A7UG50	SKASEVGPAAGTYVK	3	488.928	0.0002181	39.629	35.289	1	_SKASEVGPAAGTYVK_	865.06	832.1	2285.2	3506	46.683	12
R33	A7UG50	SKASEVGPAAGTYVK	3	488.928	0.05953	11.918	3.0285	1	_SKASEVGPAAGTYVK_	2980.8	2801.8	10153	10521	40.676	12
R44	A7UG50	SKASEVGPAAGTYVK	3	488.928	0.05953	11.918	8.0561	1	_SKASEVGPAAGTYVK_	2994.2	3538.3	9392.2	11266	40.68	12
F1	A7UG50	TIGYNMPGSNNFTYAEK	3	636.293	1.9217e-06	51.495	49.193	0	_TIGYNMPGSNNFTYAEK_	2929.8	2922.8	11360	16965	74.691	12
F1	A7UG50	TIGYNMPGSNNFTYAEK	3	636.293	7.9134e-06	45.618	42.756	0	_TIGYNMPGSNNFTYAEK_	4485.2	3696.8	12816	19236	75.204	12
F4	A7UG50	TIGYNMPGSNNFTYAEK	3	636.293	0.00066519	34.202	32.058	0	_TIGYNMPGSNNFTYAEK_	3384.4	3994.2	11134	18368	74.771	12
F4	A7UG50	TIGYNMPGSNNFTYAEK	2	953.936	1.5248e-16	69.979	62.743	0	_TIGYNMPGSNNFTYAEK_	8865.3	10089	28518	45764	74.845	12
R11	A7UG50	TIGYNMPGSNNFTYAEK	3	636.293	1.0259e-07	57.525	55.222	0	_TIGYNMPGSNNFTYAEK_	5085.8	5796.3	15789	25182	75.074	12
R11	A7UG50	TIGYNMPGSNNFTYAEK	3	636.293	0.0003069	36.451	33.977	0	_TIGYNMPGSNNFTYAEK_	5166.5	5524	15594	23061	75.689	12
F1	A7UG50	TIGYNMPGSNNFTYAEK	3	636.621	4.1085e-07	58.98	53.925	0	_TIGYNMPGSN(de)NFTYAEK_	1731.4	2216.1	6164.8	10744	77.091	12
F4	A7UG50	TIGYNMPGSNNFTYAEK	3	636.621	7.2413e-09	73.279	68.224	0	_TIGYNMPGSN(de)NFTYAEK_	13553	14397	40728	58336	77.088	12
R11	A7UG50	TIGYNMPGSNNFTYAEK	3	636.621	3.2031e-05	45.618	40.562	0	_TIGYNMPGSN(de)NFTYAEK_	2581.5	2439.1	8809.5	13682	77.027	12
F3	A7UG50	TIGYNMPGSNNFTYAEK	3	641.624	1.3283e-12	79.837	74.183	0	_TIGYNM(ox)PGSNNFTYAEK_	13955	12517	32470	50436	65.052	12
F4	A7UG50	TIGYNMPGSNNFTYAEK	3	641.624	2.1023e-05	44.391	37.259	0	_TIGYNM(ox)PGSNNFTYAEK_	32164	32650	24973	44341	65.175	12
R33	A7UG50	TIGYNMPGSNNFTYAEK	3	641.624	3.9008e-13	85.362	84.002	0	_TIGYNM(ox)PGSNNFTYAEK_	7671.2	6464.8	16280	24424	65.468	12
R33	A7UG50	TIGYNMPGSNNFTYAEK	3	641.624	5.7342e-07	52.862	50.734	0	_TIGYNM(ox)PGSNNFTYAEK_	4811.9	3514.7	9780.7	16233	66.002	12
R44	A7UG50	TIGYNMPGSNNFTYAEK	3	641.624	1.1125e-07	57.525	54.47	0	_TIGYNM(ox)PGSNNFTYAEK_	8744.3	7964.9	19031	29474	65.567	12
F1	A7UG50	TIGYNMPGSNNFTYAEKDLTANTTTLAGLSAK	4	841.915	1.2168e-06	29.64	28.919	1	_TIGYNMPGSNNFTYAEKDLTANTTTLAGLSAK_	2763.2	2665	4388.4	4800.6	92.206	12
F1	A7UG50	TIGYNMPGSNNFTYAEKDLTANTTTLAGLSAK	4	841.915	1.5625e-16	45.748	43.94	1	_TIGYNMPGSNNFTYAEKDLTANTTTLAGLSAK_	10932	11929	11873	20858	92.425	12
F1	A7UG50	TIGYNMPGSNNFTYAEKDLTANTTTLAGLSAK	4	841.915	0.037118	14.125	13.715	1	_TIGYNMPGSNNFTYAEKDLTANTTTLAGLSAK_	3219.6	2713.1	5722.7	8147.8	92.315	12
F3	A7UG50	VGWKATNNSK	2	552.793	0.0046609	41.704	32.192	1	_VGWKATNNSK_	7930.2	4975	11242	16508	39.555	12
F4	A7UG50	VGWKATNNSK	2	552.793	0.0014184	49.3	38.136	1	_VGWKATNNSK_	7747.1	3931.9	11459	14566	39.864	12
R33	A7UG50	VGWKATNNSK	2	552.793	0.017997	32.329	26.548	1	_VGWKATNNSK_	5947.2	3776.1	9267.1	12342	39.978	12
F4	A7UG51	AAAEKAYAELDEMD	3	509.561	0.00063363	39.629	35.912	1	_AAAEKAYAELDEMD_	27020	17193	17790	25773	74.273	13
F4	A7UG51	AAAEKAYAELDEMD	2	763.838	0.0001836	53.3	46.17	1	_AAAEKAYAELDEMD_	74162	29899	17031	18507	74.336	13
F1	A7UG51	ADQNARVDLAK	2	600.82	0.029078	26.412	20.377	1	_ADQNARVDLAK_	10028	8626.2	6753.4	8571.3	41.113	13
F1	A7UG51	ADQNARVDLAK	2	600.82	0.014914	31.478	25.443	1	_ADQNARVDLAK_	8020.3	6701.8	4185.9	6469.9	41.62	13
R11	A7UG51	ADQNARVDLAK	2	600.82	0.00023503	60.255	49.497	1	_ADQNARVDLAK_	15784	11095	9175	7428.7	41.608	13
R11	A7UG51	ADQNARVDLAK	2	600.82	0.0014467	44.564	33.806	1	_ADQNARVDLAK_	17643	10987	7131.4	9583.8	42.123	13
R11	A7UG51	ADQNARVDLAK	2	600.82	3.9423e-07	94.122	82.539	1	_ADQNARVDLAK_	13147	9436.7	3419.4	4532	41.801	13
R33	A7UG51	ALIKNFKEEVSDEIAEHFQSTSK	3	884.117	2.7699e-16	62.589	61.442	2	_ALIKNFKEEVSDEIAEHFQSTSK_	10834	8061	3609.2	5892.7	91.394	13
R44	A7UG51	ALIKNFKEEVSDEIAEHFQSTSK	3	884.117	7.2775e-05	29.447	29.008	2	_ALIKNFKEEVSDEIAEHFQSTSK_	14598	10717	5870.4	10782	91.449	13
R44	A7UG51	ALIKNFKEEVSDEIAEHFQSTSK	3	884.117	2.6696e-06	40.137	38.516	2	_ALIKNFKEEVSDEIAEHFQSTSK_	9357	6875.8	4221.6	8129.4	91.509	13
F4	A7UG51	AYAELDEMD	2	536.711	0.0032088	73.248	73.248	0	_AYAELDEM(ox)D_	18153	20943	20928	28962	63.776	13
F4	A7UG51	AYAELDEMD	2	536.711	0.0034285	71.501	71.501	0	_AYAELDEM(ox)D_	11956	10257	5150	7490	64.303	13
F4	A7UG51	AYAELDEMD	2	536.711	0.037149	43.083	43.083	0	_AYAELDEM(ox)D_	32907	26341	37184	56004	67.366	13
F4	A7UG51	AYAELDEMD	2	528.713	0.0028694	71.501	64.91	0	_AYAELDEMD_	7021.2	10451	3690.7	5893.7	78.185	13
F4	A7UG51	AYAELDEMD	2	528.713	0.031091	43.083	39.691	0	_AYAELDEMD_	25527	31519	44964	65739	78.734	13
F2	A7UG51	FKVYGVMTLDSDLVSEYIK	3	736.382	8.8914e-10	57.525	54.091	1	_FKVYGVMTLDSDLVSEYIK_	2233.8	2862.2	2509.5	4078.9	101.9	13
R22	A7UG51	FKVYGVMTLDSDLVSEYIK	3	741.713	7.4559e-12	69.188	66.133	1	_FKVYGVM(ox)TLDSDLVSEYIK_	14900	11624	9895.8	13693	94.012	13
R22	A7UG51	FKVYGVMTLDSDLVSEYIK	3	741.713	1.6216e-09	55.437	52.942	1	_FKVYGVM(ox)TLDSDLVSEYIK_	9727.6	7215.4	7901	10003	94.065	13
F1	A7UG51	LNGATLNDVK	2	523.28	0.00012447	61.235	42.141	0	_LN(de)GATLNDVK_	11038	14100	13954	19330	60.941	13
F4	A7UG51	LNGATLNDVKVETTADGKFK	3	708.039	5.1684e-18	86.539	77.682	2	_LN(de)GATLNDVKVETTADGKFK_	24882	28776	18780	24661	68.708	13
F3	A7UG51	MLEQQEKKEEAEK	3	540.603	4.5376e-05	61.11	50.164	2	_MLEQQEKKEEAEK_	11515	15210	7141.6	10961	39.921	13
F3	A7UG51	MLEQQEKKEEAEK	2	810.401	1.6781e-28	124.07	108.52	2	_MLEQQEKKEEAEK_	20810	28256	14024	20777	39.941	13
F4	A7UG51	MLEQQEKKEEAEK	2	810.401	0.0056455	31.722	18.622	2	_MLEQQEKKEEAEK_	15595	19522	28653	38971	40.39	13
R33	A7UG51	MLEQQEKKEEAEK	3	540.603	5.966e-07	74.987	59.442	2	_MLEQQEKKEEAEK_	21314	25730	15176	21699	40.523	13
R33	A7UG51	MLEQQEKKEEAEK	2	810.401	0.00031471	46.069	39.295	2	_MLEQQEKKEEAEK_	7067.4	10513	6259	8806.3	40.539	13
R44	A7UG51	MLEQQEKKEEAEK	2	810.401	8.8779e-05	52.576	46.099	2	_MLEQQEKKEEAEK_	9787.6	11922	7409.2	10786	40.52	13
R44	A7UG51	MLEQQEKKEEAEK	3	540.603	0.0035443	31.215	26.493	2	_MLEQQEKKEEAEK_	8501.8	11197	5740.4	8453.6	40.523	13
F4	A7UG51	MLEQQEKKEEAEK	3	545.935	8.8259e-05	50.897	38.696	2	_M(ox)LEQQEKKEEAEK_	19426	19912	15190	18324	35.238	13
F1	A7UG51	SASLLVEMQMQK	2	698.844	7.7469e-05	68.355	60.468	0	_SASLLVEM(ox)QM(ox)QK_	5447.9	4650.9	13064	17243	55.013	13
R11	A7UG51	SASLLVEMQMQK	2	698.844	0.00043411	52.391	43.501	0	_SASLLVEM(ox)QM(ox)QK_	7757.6	6350.1	13631	19319	55.546	13
F3	A7UG51	SASLLVEMQMQK	2	682.849	6.686e-07	76.927	64.869	0	_SASLLVEMQMQK_	4641.9	5627	4455.4	5911.6	78.28	13
R33	A7UG51	SASLLVEMQMQK	2	682.849	1.1037e-09	84.687	72.629	0	_SASLLVEMQMQK_	6051.1	7598.9	6894.9	9598.7	78.753	13
R44	A7UG51	SASLLVEMQMQK	2	682.849	1.2643e-09	84.198	72.139	0	_SASLLVEMQMQK_	6122.9	6665.1	5377.8	7974.4	78.811	13
F3	A7UG51	SASLLVEMQMQKK	2	746.897	3.8997e-29	128.85	123.64	1	_SASLLVEMQMQKK_	23575	30553	27114	38827	66.709	13
R33	A7UG51	SASLLVEMQMQKK	2	746.897	8.5688e-10	81.92	76.708	1	_SASLLVEMQMQKK_	9204.5	12149	11196	19689	67.18	13
R44	A7UG51	SASLLVEMQMQKK	2	746.897	2.7908e-18	107.09	101.88	1	_SASLLVEMQMQKK_	13677	16568	14281	20108	67.27	13
R44	A7UG51	SASLLVEMQMQKK	2	746.897	5.8376e-05	63.091	56.475	1	_SASLLVEMQMQKK_	9659.4	9380.4	11127	16375	67.597	13
F4	A7UG51	VETTADGKFK	2	548.288	0.00024183	64.374	52.211	1	_VETTADGKFK_	20241	20236	19137	29125	43.754	13
F1	A7UG51	VYGVMTLDSDLVSEYIK	3	649.992	1.7541e-09	73.834	71.36	0	_VYGVM(ox)TLDSDLVSEYIK_	4086.6	3359.9	2191.5	3696.3	97.787	13
F1	A7UG51	VYGVMTLDSDLVSEYIK	3	649.992	0.00010256	42.314	39.928	0	_VYGVM(ox)TLDSDLVSEYIK_	4643.8	3277.8	3115.9	5564.6	98.295	13
F2	A7UG51	VYGVMTLDSDLVSEYIK	3	649.992	1.227e-12	65.374	62.136	0	_VYGVM(ox)TLDSDLVSEYIK_	5527.8	4661.9	6810.2	9280.2	97.874	13
R11	A7UG51	VYGVMTLDSDLVSEYIK	3	649.992	1.7796e-06	51.771	49.012	0	_VYGVM(ox)TLDSDLVSEYIK_	3375.2	2209.9	1372.3	2111.3	98.219	13
R22	A7UG51	VYGVMTLDSDLVSEYIK	3	649.992	1.3597e-12	79.652	76.413	0	_VYGVM(ox)TLDSDLVSEYIK_	10636	10511	10791	16501	98.245	13
F2	A7UG51	VYGVMTLDSDLVSEYIK	3	644.661	6.9562e-08	64.52	58.805	0	_VYGVMTLDSDLVSEYIK_	5197.6	6360.5	4539.8	6983.6	106.65	13
F2	A7UG51	VYGVMTLDSDLVSEYIK	3	644.661	1.2538e-12	79.652	74.278	0	_VYGVMTLDSDLVSEYIK_	7077.1	6971.3	4830.9	7412	107.16	13
R22	A7UG51	VYGVMTLDSDLVSEYIK	3	644.661	5.9952e-08	65.374	58.056	0	_VYGVMTLDSDLVSEYIK_	8015.6	10628	6140	10591	106.84	13
R22	A7UG51	VYGVMTLDSDLVSEYIK	3	644.661	2.4153e-24	97.797	92.082	0	_VYGVMTLDSDLVSEYIK_	12739	12084	7373.1	10204	107.35	13
F3	A7UG52	DGVPDLSSESPYSR	2	754.847	2.3728e-09	79.885	66.485	0	_DGVPDLSSESPYSR_	36123	50246	23529	35958	66.283	14
R33	A7UG52	DGVPDLSSESPYSR	2	754.847	2.2728e-06	74.853	66.443	0	_DGVPDLSSESPYSR_	8876.4	11781	5925	7838.2	66.643	14
R44	A7UG52	DGVPDLSSESPYSR	2	754.847	2.8223e-06	73.834	65.424	0	_DGVPDLSSESPYSR_	17979	22523	10335	15623	66.727	14
F3	A7UG52	ININSNIGAAVR	2	621.352	2.2747e-10	93.766	80.187	0	_ININSNIGAAVR_	30371	29563	24130	33152	67.461	14
R44	A7UG52	ININSNIGAAVR	2	621.352	1.0226e-10	70.089	56.51	0	_ININSNIGAAVR_	15774	14732	14076	19265	67.88	14
F3	A7UG52	KLILMELN	2	487.291	0.0093717	58.815	39.038	1	_KLILMELN_	13349	13682	11978	16733	84.294	14
R33	A7UG52	KLILMELN	2	487.291	0.0093717	58.815	41.575	1	_KLILMELN_	10639	9461.8	8876.4	13180	84.737	14
R44	A7UG52	KLILMELN	2	487.291	0.0093717	58.815	37.868	1	_KLILMELN_	10182	9768.1	9434.8	14370	84.747	14
F4	A7UG52	LILMELN	2	423.244	0.031515	44.611	33.692	0	_LILMELN_	3140.8	3452.2	2226.9	3421	108.81	14
F1	A7UG52	TLDFVIYANPLK	2	697.39	0.0027125	36.417	25.253	0	_TLDFVIYANPLK_	1795.6	1740.6	869.37	1662.7	98.823	14
F4	A7UG56	IYVDGELSDKTDGAELVVR	3	693.692	2.7444e-45	120.4	113.96	1	_IYVDGELSDKTDGAELVVR_	58263	52708	32249	47440	77.134	15
F4	A7UG56	NLDAGDHVIR	3	370.528	0.010942	33.89	26.67	0	_NLDAGDHVIR_	3158.7	4442.4	2595.9	4333.7	43.856	15
F4	A7UG56	NLDAGDHVIR	3	370.528	0.062083	19.659	15.459	0	_NLDAGDHVIR_	2490.8	2053.7	5028.5	6642.3	44.397	15
F4	A7UG56	NLDAGDHVIR	2	555.289	0.000295	69.216	49.429	0	_NLDAGDHVIR_	14559	18512	24432	37271	43.98	15
F4	A7UG56	NLDAGDHVIR	3	370.528	0.026097	26.707	19.486	0	_NLDAGDHVIR_	5685.4	2936.8	4115.9	5311.6	45.074	15
F3	A7UG56	NNFDFSTR	2	500.728	0.008358	62.201	60.737	0	_NNFDFSTR_	38336	22830	35382	39171	56.224	15
R33	A7UG56	NNFDFSTR	2	500.728	0.0080468	63.076	60.891	0	_NNFDFSTR_	22277	12260	17205	18489	56.783	15
R44	A7UG56	NNFDFSTR	2	500.728	0.0054017	70.552	68.367	0	_NNFDFSTR_	24569	12299	13882	18098	56.801	15
R44	A7UG56	NNFDFSTR	2	500.728	0.043175	43.635	40.932	0	_NNFDFSTR_	9001	8453.6	7438.1	9845.4	57.853	15
F1	A7UG56	SAETLVTIK	2	481.282	0.0028747	71.451	48.131	0	_SAETLVTIK_	6164.5	6107.2	6715.3	9247.8	61.789	15
F1	A7UG56	SAETLVTIK	2	481.282	0.0017205	80.688	57.369	0	_SAETLVTIK_	8112.5	7945.4	6663.5	8675.7	61.806	15
R11	A7UG56	SAETLVTIK	2	481.282	0.003234	68.657	52.519	0	_SAETLVTIK_	8235.3	7524.4	11327	16284	62.215	15
F3	A7UG56	SAIVNIITEPPNSDVFLGGEPLGK	3	823.107	5.1038e-09	51.301	48.418	0	_SAIVNIITEPPNSDVFLGGEPLGK_	9272.2	8765.3	3078.5	4333.6	104.69	15
F3	A7UG56	SAIVNIITEPPNSDVFLGGEPLGK	3	823.107	1.3418e-08	48.077	45.194	0	_SAIVNIITEPPNSDVFLGGEPLGK_	7344.9	6584.5	2162.1	4001.7	104.7	15
F3	A7UG56	SAIVNIITEPPNSDVFLGGEPLGK	3	823.107	4.2537e-33	89.721	84.594	0	_SAIVNIITEPPNSDVFLGGEPLGK_	11010	9533.6	1882.2	2871	105.2	15
F3	A7UG56	SAIVNIITEPPNSDVFLGGEPLGK	4	617.582	6.7225e-07	40.986	38.103	0	_SAIVNIITEPPNSDVFLGGEPLGK_	4512.2	4221.8	2648.1	4705.7	105.29	15
F3	A7UG56	SAIVNIITEPPNSDVFLGGEPLGK	3	823.107	1.2471e-11	56.681	53.798	0	_SAIVNIITEPPNSDVFLGGEPLGK_	5164.5	5142	2366.6	2569.7	104.64	15
F3	A7UG56	SAIVNIITEPPNSDVFLGGEPLGK	3	823.107	2.3635e-05	36.079	33.196	0	_SAIVNIITEPPNSDVFLGGEPLGK_	5357.3	4124.5	3655.1	5370.4	105.73	15
R33	A7UG56	SAIVNIITEPPNSDVFLGGEPLGK	3	823.107	1.6047e-08	47.058	44.174	0	_SAIVNIITEPPNSDVFLGGEPLGK_	3969.8	3895.4	1226.7	1909.5	104.96	15
R33	A7UG56	SAIVNIITEPPNSDVFLGGEPLGK	3	823.107	2.3767e-09	52.359	49.475	0	_SAIVNIITEPPNSDVFLGGEPLGK_	5002.9	4856	1540.3	2050.4	105.01	15
R33	A7UG56	SAIVNIITEPPNSDVFLGGEPLGK	3	823.107	6.2524e-24	76.21	73.327	0	_SAIVNIITEPPNSDVFLGGEPLGK_	10827	11451	1875.2	3246.2	105.51	15
R33	A7UG56	SAIVNIITEPPNSDVFLGGEPLGK	4	617.582	1.5813e-06	36.079	30.688	0	_SAIVNIITEPPNSDVFLGGEPLGK_	2808.8	2084.2	1234.1	2313.8	105.09	15
R33	A7UG56	SAIVNIITEPPNSDVFLGGEPLGK	4	617.582	1.5813e-06	36.079	33.196	0	_SAIVNIITEPPNSDVFLGGEPLGK_	2979	2485.6	1535.1	2300.4	105.69	15
R44	A7UG56	SAIVNIITEPPNSDVFLGGEPLGK	3	823.107	8.8989e-12	53.444	50.561	0	_SAIVNIITEPPNSDVFLGGEPLGK_	3268	3102.7	885.17	2465	104.97	15
R44	A7UG56	SAIVNIITEPPNSDVFLGGEPLGK	3	823.107	1.6047e-08	47.058	44.174	0	_SAIVNIITEPPNSDVFLGGEPLGK_	4646.2	3988.5	1348.1	1664.4	105.04	15
R44	A7UG56	SAIVNIITEPPNSDVFLGGEPLGK	3	823.107	2.0531e-06	36.079	33.196	0	_SAIVNIITEPPNSDVFLGGEPLGK_	4587.3	4639.5	1310.7	1826.9	105.08	15
R44	A7UG56	SAIVNIITEPPNSDVFLGGEPLGK	3	823.107	1.2026e-23	73.574	70.691	0	_SAIVNIITEPPNSDVFLGGEPLGK_	12657	12312	2563.5	4058.9	105.6	15
R44	A7UG56	SAIVNIITEPPNSDVFLGGEPLGK	4	617.582	2.619e-05	32.025	29.142	0	_SAIVNIITEPPNSDVFLGGEPLGK_	2897.7	2943.1	1969.5	2414.9	105.17	15
R44	A7UG56	SAIVNIITEPPNSDVFLGGEPLGK	4	617.582	1.3906e-06	36.935	34.052	0	_SAIVNIITEPPNSDVFLGGEPLGK_	3186.3	3111.1	1518.7	2903	105.68	15
F3	A7UG56	SAIVNIITEPPNSDVFLGGEPLGK	3	823.435	7.531e-08	46.065	43.182	0	_SAIVNIITEPPN(de)SDVFLGGEPLGK_	4155	3984	2078.4	3568.2	108.22	15
F1	A7UG56	SPIKDKEVTSGR	2	658.862	0.011422	31.071	26.898	2	_SPIKDKEVTSGR_	8193.9	8061.2	3073.9	4421.9	35.489	15
F1	A7UG56	SPIKDKEVTSGR	3	439.577	0.04864	17.201	15.047	2	_SPIKDKEVTSGR_	11987	10839	3963.2	7394.3	35.501	15
F3	A7UG56	SPIKDKEVTSGR	2	658.862	0.0036416	36.944	32.771	2	_SPIKDKEVTSGR_	8471.2	8602.7	4453.8	5674	35.472	15
F4	A7UG56	SPIKDKEVTSGR	2	658.862	0.0003297	50.897	45.956	2	_SPIKDKEVTSGR_	19385	6664.7	4143.1	5328.5	35.626	15
F4	A7UG56	SPIKDKEVTSGR	2	658.862	0.0036416	36.944	33.228	2	_SPIKDKEVTSGR_	13579	11740	2921.9	3761.9	36.135	15
F4	A7UG56	SPIKDKEVTSGR	3	439.577	0.00096487	42.426	36.122	2	_SPIKDKEVTSGR_	14762	14585	5287.2	5342.5	35.786	15
F4	A7UG56	SPIKDKEVTSGR	3	439.577	0.029686	22.055	15.751	2	_SPIKDKEVTSGR_	8870.5	8507.9	5897.6	7793.5	36.307	15
F4	A7UG56	SPIKDKEVTSGR	2	658.862	3.5139e-10	95.264	88.895	2	_SPIKDKEVTSGR_	15893	16307	4925.4	5220.6	35.854	15
R11	A7UG56	SPIKDKEVTSGR	3	439.577	0.004799	33.192	29.018	2	_SPIKDKEVTSGR_	16103	13841	4429.9	5827.6	36.03	15
R33	A7UG56	VNIWPGK	1	813.462	0.052541	44.692	33.773	0	_VNIWPGK_	5891.8	5283.3	3186.2	3920.5	67.618	15
R22	A7UG57	AALPVR	2	313.703	0.01871	63.581	52.663	0	_AALPVR_	1647.8	1698.1	4156.5	5938.2	44.386	16
F3	A7UG57	AALPVRLDDTYNPTTGK	3	611.323	2.4959e-36	116.78	109.46	1	_AALPVRLDDTYNPTTGK_	10989	9899.6	26111	29957	69.038	16
R33	A7UG57	AALPVRLDDTYNPTTGK	3	611.323	1.3238e-07	60.317	53.367	1	_AALPVRLDDTYNPTTGK_	10533	10257	36808	26856	69.394	16
R44	A7UG57	AALPVRLDDTYNPTTGK	3	611.323	3.0239e-06	51.128	45.998	1	_AALPVRLDDTYNPTTGK_	8006.1	7405.4	31072	19734	69.457	16
F3	A7UG57	AANPEGKNQPGAAYK	2	758.381	2.3326e-05	49.298	39.761	1	_AANPEGKNQPGAAYK_	11793	9315	13830	16866	36.36	16
R33	A7UG57	AANPEGKNQPGAAYK	2	758.381	0.00015422	43.03	37.315	1	_AANPEGKNQPGAAYK_	6497.2	4888.8	7044.9	8643.6	36.939	16
R44	A7UG57	AANPEGKNQPGAAYK	2	758.381	0.00010613	43.761	38.046	1	_AANPEGKNQPGAAYK_	5577.5	3957.7	6311.2	6989.6	36.975	16
F4	A7UG57	AINEFGMTKEER	2	712.846	0.0002266	51.939	47.024	1	_AINEFGMTKEER_	10891	12462	20339	37088	53.957	16
F3	A7UG57	AKCTEIGARAEK	2	661.831	0.047811	22.578	10.223	2	_AKCTEIGARAEK_	9796.5	11040	28232	41072	73.406	16
F3	A7UG57	ERDEFIPSQAPQGMGK	3	602.621	7.2963e-06	49.223	45.967	1	_ERDEFIPSQAPQGM(ox)GK_	5488.6	5999.6	13200	16566	50.951	16
F3	A7UG57	ERDEFIPSQAPQGMGK	3	597.289	3.6556e-12	82.529	76.447	1	_ERDEFIPSQAPQGMGK_	6487.2	6683.1	15917	24861	58.745	16
F4	A7UG57	ERDEFIPSQAPQGMGK	3	597.289	3.4348e-43	122.33	110.27	1	_ERDEFIPSQAPQGMGK_	12158	11836	25924	32921	58.83	16
R44	A7UG57	ERDEFIPSQAPQGMGK	3	597.289	0.0039829	30.575	27.714	1	_ERDEFIPSQAPQGMGK_	3695.9	3014.1	10688	12944	59.279	16
F3	A7UG57	FSVTLSKPVSTPK	2	695.901	0.051156	20.23	12.619	1	_FSVTLSKPVSTPK_	17675	18406	48820	75417	62.675	16
F1	A7UG57	GDATASTLVIK	2	538.303	5.0142e-17	118.28	106.69	0	_GDATASTLVIK_	1947.6	1965.6	5991.5	9709.5	58.806	16
F1	A7UG57	GDATASTLVIK	2	538.303	6.9986e-07	85.355	79.32	0	_GDATASTLVIK_	3222.1	1816.1	7205.3	10740	58.873	16
R11	A7UG57	GDATASTLVIK	2	538.303	1.1126e-16	113.69	106.04	0	_GDATASTLVIK_	3805.6	3069.2	8588.2	12776	59.237	16
R11	A7UG57	GDATASTLVIK	2	538.303	9.1321e-05	65.719	59.684	0	_GDATASTLVIK_	1398.4	849.95	4084.1	5099.2	59.388	16
F4	A7UG57	HGADYVLR	3	310.831	0.0027067	54.157	38.003	0	_HGADYVLR_	5965.1	4503.3	14451	17423	40.485	16
F3	A7UG57	IGTGAYIAK	2	447.258	0.0020553	79.148	61.68	0	_IGTGAYIAK_	32661	27779	60371	78492	56.521	16
F4	A7UG57	IVFTNK	1	721.424	0.016523	66.994	47.299	0	_IVFTNK_	9988.7	7185.4	19529	25465	56.395	16
F2	A7UG57	KDPSNYMVQDIGWK	2	840.906	0.0017946	34.432	28.717	1	_KDPSNYMVQDIGWK_	2889.1	2442.4	5047.2	9006.2	71.848	16
R22	A7UG57	KDPSNYMVQDIGWK	3	560.94	0.012602	23.881	18.166	1	_KDPSNYMVQDIGWK_	2077.5	2010.5	4153.5	6255.3	72.122	16
R22	A7UG57	KDPSNYMVQDIGWK	2	840.906	3.687e-05	52.527	43.73	1	_KDPSNYMVQDIGWK_	5895.4	5593.4	10960	15192	72.133	16
F2	A7UG57	KNEFIWGFSPSKSEMETK	3	715.682	0.00070276	31.883	30.374	2	_KNEFIWGFSPSKSEMETK_	2913.5	2320.1	3973.3	5726.5	70.936	16
R22	A7UG57	KNEFIWGFSPSKSEMETK	3	715.682	1.8515e-06	49.537	47.313	2	_KNEFIWGFSPSKSEMETK_	4385.1	3641.4	6622.5	8518.5	70.914	16
F4	A7UG57	LDDTYNPTTGK	2	612.791	1.3637e-17	121.02	113.45	0	_LDDTYNPTTGK_	10066	11632	25971	38430	55.037	16
F4	A7UG57	LGEIGANIGGETAAGLALVGK	3	637.69	4.2969e-26	88.176	80.466	0	_LGEIGANIGGETAAGLALVGK_	8540.6	8212.2	18626	26939	97.989	16
F1	A7UG57	LILADENK	2	458.261	0.014606	55.908	5.1039	0	_LILADENK_	6527.8	6760.5	15349	22170	60.455	16
R11	A7UG57	LILADENK	2	458.261	0.014068	56.432	0.17344	0	_LILADENK_	3292.7	5259.7	9720.7	17355	60.548	16
F2	A7UG57	LVPNILGSAYVDKNSNTPTIANPYVR	4	704.879	0.0017613	21.349	18.781	1	_LVPNILGSAYVDKNSNTPTIANPYVR_	3468.6	2361.6	6421	8462.5	90.648	16
F2	A7UG57	LVPNILGSAYVDKNSNTPTIANPYVR	4	704.879	1.1443e-17	63.376	60.808	1	_LVPNILGSAYVDKNSNTPTIANPYVR_	4852.3	4439.7	8717.9	12769	90.832	16
R22	A7UG57	LVPNILGSAYVDKNSNTPTIANPYVR	4	704.879	9.1783e-06	30.976	26.099	1	_LVPNILGSAYVDKNSNTPTIANPYVR_	5151.4	4698.7	8937.1	12439	90.864	16
F4	A7UG57	LYSEYPEHK	2	583.28	0.0009777	59.35	48.249	0	_LYSEYPEHK_	3344	3151.1	7207.2	11089	47.689	16
F3	A7UG57	NGLLTVNISEPVTVLDAGK	3	647.689	6.4418e-11	67.645	60.959	0	_N(de)GLLTVNISEPVTVLDAGK_	2452.1	2966.9	7046.5	10194	101.67	16
R33	A7UG57	NGLLTVNISEPVTVLDAGK	3	647.689	2.2998e-15	79.489	76.292	0	_N(de)GLLTVNISEPVTVLDAGK_	1569.8	1552.1	5179.4	7360.3	102.1	16
R33	A7UG57	NGLLTVNISEPVTVLDAGK	3	647.689	0.00020506	42.716	39.398	0	_N(de)GLLTVNISEPVTVLDAGK_	1416.3	1419.3	3625.1	6509.6	102.11	16
R44	A7UG57	NGLLTVNISEPVTVLDAGK	3	647.689	3.3326e-12	73.057	68.152	0	_N(de)GLLTVNISEPVTVLDAGK_	1847.6	1708.6	4453.4	7299.2	102.05	16
F1	A7UG57	NLIDNGTLK	2	494.277	0.0030363	70.056	6.8404	0	_NLIDNGTLK_	4607.7	4857.9	13693	17765	58.414	16
R11	A7UG57	NLIDNGTLK	2	494.277	3.0127e-06	97.813	17.058	0	_NLIDNGTLK_	10599	10174	26297	38638	58.93	16
R11	A7UG57	NLIDNGTLK	2	494.769	0.019525	82.417	29.838	0	_NLIDN(de)GTLK_	6921.5	6511.8	18796	24571	62.051	16
F3	A7UG57	VTLTADAANPGHFVGGPITAVSHSK	4	612.572	1.394e-28	83.317	79.011	0	_VTLTADAANPGHFVGGPITAVSHSK_	5746.6	5276.8	12809	18039	70.816	16
R33	A7UG57	VTLTADAANPGHFVGGPITAVSHSK	4	612.572	4.388e-49	110.53	106.22	0	_VTLTADAANPGHFVGGPITAVSHSK_	8252.3	7115	19603	28050	71.307	16
R44	A7UG57	VTLTADAANPGHFVGGPITAVSHSK	4	612.572	1.2608e-13	61.612	56.941	0	_VTLTADAANPGHFVGGPITAVSHSK_	2448.5	2826.9	5981.2	8001.5	71.354	16
F3	A7UG58	AAETFMLLPK	2	568.805	0.0048868	52.579	31.206	0	_AAETFM(ox)LLPK_	13575	13261	39573	59885	76.557	17
F3	A7UG58	AAETFMLLPK	2	568.805	0.00061855	53.756	32.384	0	_AAETFM(ox)LLPK_	2616	2639.4	9117.7	11288	76.607	17
R33	A7UG58	AAETFMLLPK	2	568.805	0.0017152	62.463	41.091	0	_AAETFM(ox)LLPK_	6483.1	6464.1	17694	27992	77.089	17
R33	A7UG58	AAETFMLLPK	2	568.805	0.0033926	42.348	20.976	0	_AAETFM(ox)LLPK_	3251.7	2953.9	9354.1	13791	77.426	17
R44	A7UG58	AAETFMLLPK	2	568.805	0.0041309	53.756	32.384	0	_AAETFM(ox)LLPK_	7913.6	7375.8	19607	27695	77.145	17
R44	A7UG58	AAETFMLLPK	2	568.805	0.0016066	46.001	24.629	0	_AAETFM(ox)LLPK_	1717	1808	5575.1	8791.9	77.317	17
F3	A7UG58	AAETFMLLPK	2	560.807	0.00019913	63.816	44.722	0	_AAETFMLLPK_	879.6	883.49	3709.4	5372.7	84.526	17
F3	A7UG58	AAETFMLLPK	2	560.807	7.8193e-05	71.614	52.519	0	_AAETFMLLPK_	5671.1	5387.6	17032	27285	84.604	17
R33	A7UG58	AAETFMLLPK	2	560.807	0.0014815	46.001	26.907	0	_AAETFMLLPK_	1680.3	1074.4	4716.9	7445.3	84.94	17
R33	A7UG58	AAETFMLLPK	2	560.807	7.8943e-05	71.451	52.356	0	_AAETFMLLPK_	6801.6	7429.3	22891	35691	84.942	17
R44	A7UG58	AAETFMLLPK	2	560.807	0.0018749	44.318	25.223	0	_AAETFMLLPK_	1959.6	1674.7	5499.8	7773.5	84.482	17
R44	A7UG58	AAETFMLLPK	2	560.807	0.0015592	45.368	26.274	0	_AAETFMLLPK_	1217.1	790.18	3617.4	5306.3	84.987	17
R44	A7UG58	AAETFMLLPK	2	560.807	2.1144e-05	83.948	64.853	0	_AAETFMLLPK_	4900.5	4565.7	16239	23655	84.995	17
F4	A7UG58	AIAYVLFQK	2	526.811	0.00065224	63.565	57.261	0	_AIAYVLFQK_	3302.4	3572.3	17429	24855	86.955	17
F4	A7UG58	AIAYVLFQK	2	526.811	0.00041076	75.109	68.805	0	_AIAYVLFQK_	1258.9	876.31	5627.9	6561.6	87.463	17
F4	A7UG58	AIAYVLFQK	2	526.811	1.3274e-15	130.27	113.6	0	_AIAYVLFQK_	4703	4763.8	23620	31913	87.153	17
F3	A7UG58	AIEAYEAFLKR	2	655.859	0.0011543	45.653	40.555	1	_AIEAYEAFLKR_	1794.3	1705	6078.3	9172.1	77.396	17
F4	A7UG58	AIFEAAAAYEATNQYK	3	587.621	2.8004e-12	82.483	74.774	0	_AIFEAAAAYEATNQYK_	4456	4776.2	15253	21613	84.758	17
F4	A7UG58	AIFEAAAAYEATNQYKK	3	630.319	1.1799e-32	113.4	105.88	1	_AIFEAAAAYEATNQYKK_	5593.6	5283.9	21383	31353	74.244	17
R11	A7UG58	AIFEAAAAYEATNQYKK	3	630.319	0.00092155	30.575	27.347	1	_AIFEAAAAYEATNQYKK_	2739.9	2565.2	7393.5	9860.2	74.788	17
F3	A7UG58	ANDDAVQAYNLPETK	3	550.265	3.1002e-06	63.691	58.226	0	_ANDDAVQAYNLPETK_	22487	17674	47972	73954	62.387	17
F3	A7UG58	ANDDAVQAYNLPETK	2	824.894	7.0656e-58	155.1	147.81	0	_ANDDAVQAYNLPETK_	11351	13924	58806	78575	62.712	17
F3	A7UG58	ANDDAVQAYNLPETK	3	550.265	2.3154e-06	65.467	60.745	0	_ANDDAVQAYNLPETK_	1155.6	1489.5	6452.6	7513.4	62.899	17
F4	A7UG58	ANDDAVQAYNLPETK	3	550.265	6.084e-07	69.331	63.249	0	_ANDDAVQAYNLPETK_	6216.5	5836.2	21259	29796	62.869	17
R33	A7UG58	ANDDAVQAYNLPETK	2	824.894	1.0405e-36	129.53	119.18	0	_ANDDAVQAYNLPETK_	5799.1	7556.1	35626	46241	63.124	17
R33	A7UG58	ANDDAVQAYNLPETK	3	550.265	2.7657e-08	76.82	66.467	0	_ANDDAVQAYNLPETK_	785.43	1225.8	4441.9	6148.3	63.31	17
R33	A7UG58	ANDDAVQAYNLPETK	3	550.265	6.4597e-05	46.249	41.527	0	_ANDDAVQAYNLPETK_	11200	10136	26581	43713	62.787	17
R33	A7UG58	ANDDAVQAYNLPETK	3	550.265	0.006016	29.099	18.152	0	_ANDDAVQAYNLPETK_	6813.1	7249.1	15944	23151	64.77	17
R44	A7UG58	ANDDAVQAYNLPETK	3	550.265	3.8228e-06	62.055	58.414	0	_ANDDAVQAYNLPETK_	3162.7	3775.1	13860	18267	63.091	17
R44	A7UG58	ANDDAVQAYNLPETK	2	824.894	4.1123e-29	118.19	113.47	0	_ANDDAVQAYNLPETK_	2458.4	3865.3	14727	17882	63.132	17
F3	A7UG58	ANDDAVQAYNLPETK	3	550.593	1.2567e-05	63.681	58.959	0	_ANDDAVQAYN(de)LPETK_	15465	15404	40635	59097	64.573	17
F3	A7UG58	ANDDAVQAYNLPETK	3	550.593	6.9411e-06	66.826	62.483	0	_AN(de)DDAVQAYNLPETK_	13982	14352	29383	41705	66.065	17
R33	A7UG58	ANDDAVQAYNLPETK	3	550.593	1.3049e-05	54.281	50.107	0	_ANDDAVQAYN(de)LPETK_	8588.4	7960.2	21877	32846	65.042	17
R33	A7UG58	ANDDAVQAYNLPETK	3	550.593	9.7943e-06	65.231	60.75	0	_AN(de)DDAVQAYNLPETK_	9164.9	6985.8	16474	22950	66.52	17
R44	A7UG58	ANDDAVQAYNLPETK	3	550.593	1.4692e-05	58.814	54.092	0	_ANDDAVQAYN(de)LPETK_	8073.4	7770.1	18086	26271	64.978	17
R44	A7UG58	ANDDAVQAYNLPETK	3	550.593	1.5474e-05	62.055	57.333	0	_AN(de)DDAVQAYNLPETK_	7669.6	7521.7	16072	23002	66.542	17
F3	A7UG58	APTVIYQAAAVQEASGEDDKAYK	3	809.068	5.868e-08	45.363	42.795	1	_APTVIYQAAAVQEASGEDDKAYK_	14481	10183	32967	45998	70.041	17
F3	A7UG58	APTVIYQAAAVQEASGEDDKAYK	3	809.068	2.589e-11	53.998	46.073	1	_APTVIYQAAAVQEASGEDDKAYK_	9422.9	7815.9	21057	29948	70.053	17
R33	A7UG58	APTVIYQAAAVQEASGEDDKAYK	3	809.068	1.1616e-19	75.064	67.312	1	_APTVIYQAAAVQEASGEDDKAYK_	5032.5	4071.7	14285	20391	70.527	17
R44	A7UG58	APTVIYQAAAVQEASGEDDKAYK	3	809.068	1.5652e-19	73.672	65.286	1	_APTVIYQAAAVQEASGEDDKAYK_	5160	4198.9	13987	21647	70.609	17
F3	A7UG58	ARIEQIEQSDAMTLEEK	3	669.661	5.132e-44	124.68	111.25	1	_ARIEQIEQSDAM(ox)TLEEK_	4881.5	5404.8	14987	21224	61.439	17
F3	A7UG58	ARIEQIEQSDAMTLEEK	3	669.661	3.8427e-25	103.67	90.243	1	_ARIEQIEQSDAM(ox)TLEEK_	5448.1	5335.2	14922	19437	61.956	17
F4	A7UG58	ARIEQIEQSDAMTLEEK	3	669.661	1.5108e-08	69.289	55.864	1	_ARIEQIEQSDAM(ox)TLEEK_	8341.4	8757.5	26637	38893	61.957	17
R33	A7UG58	ARIEQIEQSDAMTLEEK	3	669.661	3.2946e-06	49.537	39.785	1	_ARIEQIEQSDAM(ox)TLEEK_	7977	7895.2	13458	17902	62.242	17
R33	A7UG58	ARIEQIEQSDAMTLEEK	3	669.661	1.0823e-09	75.376	61.951	1	_ARIEQIEQSDAM(ox)TLEEK_	2875.2	3225.1	9673.4	10898	62.474	17
R44	A7UG58	ARIEQIEQSDAMTLEEK	3	669.661	9.3765e-13	81.346	67.921	1	_ARIEQIEQSDAM(ox)TLEEK_	3748.3	2699.5	8476.3	11154	62.007	17
R44	A7UG58	ARIEQIEQSDAMTLEEK	3	669.661	1.6301e-05	44.391	30.966	1	_ARIEQIEQSDAM(ox)TLEEK_	5078.8	6235.4	12053	15007	62.311	17
R44	A7UG58	ARIEQIEQSDAMTLEEK	3	669.661	2.4321e-24	83.37	69.945	1	_ARIEQIEQSDAM(ox)TLEEK_	2783.3	2442	7873.7	9894.3	62.539	17
F4	A7UG58	ARIEQIEQSDAMTLEEK	3	664.33	1.3193e-90	170.09	156.66	1	_ARIEQIEQSDAMTLEEK_	15121	16472	40379	52351	65.811	17
F4	A7UG58	ARIEQIEQSDAMTLEEK	3	664.33	4.0035e-08	66.022	52.597	1	_ARIEQIEQSDAMTLEEK_	6157.8	6468.9	15868	19574	65.814	17
R22	A7UG58	ARIEQIEQSDAMTLEEK	3	664.33	2.701e-09	72.433	59.008	1	_ARIEQIEQSDAMTLEEK_	2254.6	2070.3	5389.4	6588.3	66.483	17
F1	A7UG58	ASAHYGIDNEWTTK	3	531.583	0.01426	24.929	23.74	0	_ASAHYGIDNEWTTK_	1400.8	1020.2	3628.8	5515.7	57.346	17
F1	A7UG58	ASAHYGIDNEWTTK	3	531.583	4.0179e-05	51.726	48.408	0	_ASAHYGIDNEWTTK_	1597.1	1518.1	4743.4	6148.6	57.367	17
F1	A7UG58	ASAHYGIDNEWTTK	3	531.583	0.0014906	34.432	31.114	0	_ASAHYGIDNEWTTK_	1825.9	1627.4	5287.8	8085.2	58.527	17
F2	A7UG58	ASAHYGIDNEWTTK	3	531.583	2.1762e-05	53.377	50.059	0	_ASAHYGIDNEWTTK_	783.72	802.09	3290.8	7910.6	57.796	17
F2	A7UG58	ASAHYGIDNEWTTK	3	531.583	0.018376	24.929	18.026	0	_ASAHYGIDNEWTTK_	311.78	649.56	1544.4	1509	57.294	17
F4	A7UG58	ASAHYGIDNEWTTK	3	531.583	4.2273e-15	89.26	74.469	0	_ASAHYGIDNEWTTK_	11673	11052	37969	59736	57.827	17
F4	A7UG58	ASAHYGIDNEWTTK	3	531.583	0.030583	22.538	19.22	0	_ASAHYGIDNEWTTK_	9731.5	8923.1	31580	40079	49.511	17
R11	A7UG58	ASAHYGIDNEWTTK	3	531.583	0.00034035	41.621	38.303	0	_ASAHYGIDNEWTTK_	2707.9	2635.9	6447.7	9206.3	57.814	17
R11	A7UG58	ASAHYGIDNEWTTK	3	531.583	0.023496	23.456	20.138	0	_ASAHYGIDNEWTTK_	2581.1	2859.8	8345.8	10956	59.018	17
R22	A7UG58	ASAHYGIDNEWTTK	3	531.583	0.017986	23.934	20.616	0	_ASAHYGIDNEWTTK_	1424.4	1097.1	3332.1	4276.4	57.53	17
R22	A7UG58	ASAHYGIDNEWTTK	3	531.583	4.3487e-06	69.345	66.027	0	_ASAHYGIDNEWTTK_	668.41	850.73	4034.2	6802.5	58.034	17
F3	A7UG58	AYFDQVDK	2	493.235	0.013862	56.632	39.915	0	_AYFDQVDK_	29480	26429	61223	102610	57.954	17
R33	A7UG58	AYFDQVDK	2	493.235	0.06008	40.352	29.132	0	_AYFDQVDK_	6517.9	6119.1	15505	25782	58.454	17
R44	A7UG58	AYFDQVDK	2	493.235	0.0037628	80.219	67.182	0	_AYFDQVDK_	8202	7924.2	20194	34453	58.513	17
F1	A7UG58	AYFDQVDKYMAK	2	739.853	0.010902	30.889	24.994	1	_AYFDQVDKYMAK_	2908.8	2490.3	8708.9	12113	65.787	17
F1	A7UG58	AYFDQVDKYMAK	2	739.853	0.00040549	49.632	45.915	1	_AYFDQVDKYMAK_	2727.4	3388.8	15070	17168	71.348	17
F1	A7UG58	AYFDQVDKYMAK	2	739.853	0.00027718	51.286	47.57	1	_AYFDQVDKYMAK_	1821	1771.2	7897.8	11059	71.852	17
F1	A7UG58	AYFDQVDKYMAK	3	493.571	0.01632	25.342	21.279	1	_AYFDQVDKYMAK_	1736.9	1496.8	4380.5	6273.3	71.431	17
F1	A7UG58	AYFDQVDKYMAK	2	739.853	0.00012467	56.205	52.488	1	_AYFDQVDKYMAK_	8159.3	8388.6	25098	35335	72.367	17
F1	A7UG58	AYFDQVDKYMAK	2	739.853	0.0030414	37.995	34.278	1	_AYFDQVDKYMAK_	3060	3679.5	9851	12447	72.873	17
F2	A7UG58	AYFDQVDKYMAK	2	739.853	0.0019477	41.242	37.525	1	_AYFDQVDKYMAK_	3304.4	3718.9	15090	17353	71.51	17
F3	A7UG58	AYFDQVDKYMAK	2	739.853	0.00012467	56.205	51.447	1	_AYFDQVDKYMAK_	5137.8	5914.3	23889	35015	71.373	17
F4	A7UG58	AYFDQVDKYMAK	2	739.853	7.0141e-08	78.903	75.088	1	_AYFDQVDKYMAK_	25199	30286	94232	137020	71.352	17
R11	A7UG58	AYFDQVDKYMAK	2	739.853	0.011852	30.205	26.489	1	_AYFDQVDKYMAK_	3780.9	3680	11659	15437	66.174	17
R11	A7UG58	AYFDQVDKYMAK	2	739.853	0.0042512	35.677	31.961	1	_AYFDQVDKYMAK_	3695.5	3416.5	13341	16861	71.604	17
R11	A7UG58	AYFDQVDKYMAK	2	739.853	0.00027718	51.286	47.57	1	_AYFDQVDKYMAK_	2222.1	2105.3	9543.6	11887	72.104	17
R11	A7UG58	AYFDQVDKYMAK	2	739.853	1.1564e-06	76.255	70.54	1	_AYFDQVDKYMAK_	10344	12701	33437	43698	72.609	17
R11	A7UG58	AYFDQVDKYMAK	3	493.571	7.3105e-05	59.418	53.703	1	_AYFDQVDKYMAK_	3568.8	4747.6	13890	17090	71.767	17
R11	A7UG58	AYFDQVDKYMAK	2	739.853	0.0052472	34.96	29.905	1	_AYFDQVDKYMAK_	4631.4	2973.8	9768.7	11922	72.938	17
R22	A7UG58	AYFDQVDKYMAK	2	739.853	0.00041971	49.448	45.731	1	_AYFDQVDKYMAK_	5280.2	5391.1	21440	26597	71.708	17
R33	A7UG58	AYFDQVDKYMAK	2	739.853	0.00027718	51.286	45.391	1	_AYFDQVDKYMAK_	3853.5	3612.4	18615	25124	71.82	17
R44	A7UG58	AYFDQVDKYMAK	2	739.853	0.00041971	49.448	45.731	1	_AYFDQVDKYMAK_	4758.9	4391.4	20518	29286	71.883	17
R11	A7UG58	AYFDQVDKYMAK	2	740.345	0.0034784	59.418	54.206	1	_AYFDQ(de)VDKYMAK_	4133.8	5205.3	20663	26104	75.109	17
R33	A7UG58	AYFDQVDKYMAK	2	747.85	0.00075867	43.897	33.252	1	_AYFDQVDKYM(ox)AK_	10448	9507.2	31799	42026	60.146	17
F4	A7UG58	AYLDLVK	1	821.477	0.0059042	79.469	49.283	0	_AYLDLVK_	2548.2	3653.2	13504	19798	71.87	17
F4	A7UG58	AYLDLVKR	2	489.293	0.00052066	84.916	64.395	1	_AYLDLVKR_	2059.3	1972.1	10135	13587	60.604	17
F4	A7UG58	DAIAQWER	2	494.746	0.0053448	70.908	39.619	0	_DAIAQWER_	3116.6	3368.7	13991	21268	61.762	17
F3	A7UG58	DDRTKLEEELAK	3	482.919	0.0075572	30.004	20.204	2	_DDRTKLEEELAK_	2234.4	2837.9	9808.2	12900	53.109	17
F4	A7UG58	DDRTKLEEELAK	3	482.919	0.042669	18.577	12.862	2	_DDRTKLEEELAK_	4050.6	3380.5	14473	18503	53.246	17
F4	A7UG58	DDRTKLEEELAK	2	723.875	1.4442e-10	89.43	62.332	2	_DDRTKLEEELAK_	14777	14956	48582	74001	53.362	17
R33	A7UG58	DDRTKLEEELAK	3	482.919	0.048596	17.211	7.4118	2	_DDRTKLEEELAK_	1847	2568.5	7985.6	11638	53.711	17
F4	A7UG58	DEAGYNAVLMMDQAR	3	561.92	2.706e-06	64.583	62.648	0	_DEAGYNAVLMMDQAR_	10831	10690	33537	42772	80.992	17
F4	A7UG58	DEAGYNAVLMMDQAR	2	842.377	1.7736e-57	153.09	142.74	0	_DEAGYNAVLMMDQAR_	10147	10679	43025	59370	81.147	17
F4	A7UG58	DFPDNGLVPK	2	551.282	2.2522e-16	117.14	102.47	0	_DFPDNGLVPK_	9141	9611.4	45982	60888	68.755	17
F4	A7UG58	DFPDNGLVPK	2	551.282	0.01704	30.392	23.172	0	_DFPDNGLVPK_	6029.1	5649.9	19077	27663	69.009	17
F4	A7UG58	DFPDNGLVPK	2	551.774	0.017993	63.624	57.32	0	_DFPDN(de)GLVPK_	13481	13867	51074	71813	71.55	17
F4	A7UG58	DLVRDYPK	2	503.272	0.052748	27.254	18.914	1	_DLVRDYPK_	1965.5	2266.4	8099.1	10635	46.576	17
F4	A7UG58	DLVRDYPK	2	503.272	0.0010221	93.649	74.555	1	_DLVRDYPK_	10893	11846	37660	50294	46.773	17
F4	A7UG58	DMESSVDAYKK	2	636.792	2.0795e-13	105.2	100.86	1	_DMESSVDAYKK_	10817	13688	50603	68791	50.053	17
F4	A7UG58	EAAELAYNAAIVHYDAK	3	616.976	1.0033e-07	60.542	53.71	0	_EAAELAYNAAIVHYDAK_	4593.6	3934.2	16808	25403	73.784	17
F1	A7UG58	EMGSGNLLTK	2	525.268	0.039046	37.144	29.257	0	_EMGSGNLLTK_	5273.3	6776.9	15245	22830	57.841	17
R11	A7UG58	EMGSGNLLTK	2	525.268	6.8274e-06	87.026	75.862	0	_EMGSGNLLTK_	15937	20680	51521	69211	58.36	17
R11	A7UG58	EMGSGNLLTK	2	525.268	0.0035386	41.704	35.411	0	_EMGSGNLLTK_	1684.5	1816.3	5180.8	6926.8	58.42	17
F3	A7UG58	EMGSGNLLTKDEAGYNAVLMMDQAR	4	683.319	3.771e-17	63.138	61.958	1	_EM(ox)GSGNLLTKDEAGYNAVLMMDQAR_	4493.2	4804.3	14905	19305	83.701	17
F4	A7UG58	EMGSGNLLTKDEAGYNAVLMMDQAR	4	683.319	1.9997e-24	77.241	75.315	1	_EM(ox)GSGNLLTKDEAGYNAVLMMDQAR_	9980.5	11318	25960	39110	83.74	17
R44	A7UG58	EMGSGNLLTKDEAGYNAVLMMDQAR	4	683.319	7.2043e-09	47.7	46.561	1	_EM(ox)GSGNLLTKDEAGYNAVLMMDQAR_	1942.3	2167.1	6939.1	10201	84.042	17
F3	A7UG58	EMGSGNLLTKDEAGYNAVLMMDQAR	3	905.424	6.7222e-109	155.73	146.62	1	_EMGSGNLLTKDEAGYNAVLMMDQAR_	9790.2	13240	53183	65621	86.978	17
F3	A7UG58	EMGSGNLLTKDEAGYNAVLMMDQAR	4	679.32	5.9534e-24	73.058	70.013	1	_EMGSGNLLTKDEAGYNAVLMMDQAR_	3453.6	3763.3	10018	16411	87.056	17
R33	A7UG58	EMGSGNLLTKDEAGYNAVLMMDQAR	3	905.424	4.675e-40	99.454	94.444	1	_EMGSGNLLTKDEAGYNAVLMMDQAR_	4571.7	5208.2	25145	29137	87.19	17
R33	A7UG58	EMGSGNLLTKDEAGYNAVLMMDQAR	3	905.424	3.2611e-85	138.96	134.36	1	_EMGSGNLLTKDEAGYNAVLMMDQAR_	5748.8	7994.9	35741	46971	87.247	17
R33	A7UG58	EMGSGNLLTKDEAGYNAVLMMDQAR	4	679.32	4.9369e-08	44.304	42.774	1	_EMGSGNLLTKDEAGYNAVLMMDQAR_	1820.1	1721.6	6000.6	8521.4	87.34	17
R44	A7UG58	EMGSGNLLTKDEAGYNAVLMMDQAR	4	679.32	2.8987e-18	69.845	66.825	1	_EMGSGNLLTKDEAGYNAVLMMDQAR_	2332.7	2495.4	6422.4	9510	87.437	17
R22	A7UG58	EPTWDEYK	2	534.238	0.06008	40.352	34.571	0	_EPTWDEYK_	2036.4	2038.8	6521.6	10303	62.273	17
F2	A7UG58	EYIGQGMVKDDAIMAAHEDLEAYREELNSR	5	691.527	5.2726e-13	49.525	49.021	2	_EYIGQGMVKDDAIMAAHEDLEAYREELNSR_	1294.5	1068.9	4998.2	6797.6	87.29	17
F2	A7UG58	EYIGQGMVKDDAIMAAHEDLEAYREELNSR	5	691.527	7.9702e-109	140.55	137.71	2	_EYIGQGMVKDDAIMAAHEDLEAYREELNSR_	2879	2930.1	11916	14281	87.807	17
F2	A7UG58	EYIGQGMVKDDAIMAAHEDLEAYREELNSR	4	864.157	1.5105e-21	66.474	64.796	2	_EYIGQGMVKDDAIMAAHEDLEAYREELNSR_	2580.7	3432.3	16622	20779	87.405	17
R22	A7UG58	EYIGQGMVKDDAIMAAHEDLEAYREELNSR	5	691.527	1.356e-16	58.565	58.095	2	_EYIGQGMVKDDAIMAAHEDLEAYREELNSR_	2257.8	2244	7222.9	10890	87.391	17
R22	A7UG58	EYIGQGMVKDDAIMAAHEDLEAYREELNSR	5	691.527	3.7689e-236	209.46	206.21	2	_EYIGQGMVKDDAIMAAHEDLEAYREELNSR_	4532.2	5026.6	21408	31185	87.893	17
R22	A7UG58	EYIGQGMVKDDAIMAAHEDLEAYREELNSR	4	864.157	1.1871e-38	87.61	82.563	2	_EYIGQGMVKDDAIMAAHEDLEAYREELNSR_	3141.4	4758.2	19405	26417	87.493	17
R22	A7UG58	EYIGQGMVKDDAIMAAHEDLEAYREELNSR	5	694.726	3.0363e-16	54.466	53.473	2	_EYIGQGM(ox)VKDDAIMAAHEDLEAYREELNSR_	2324.2	2012	5968.6	9198.8	84.517	17
R22	A7UG58	EYIGQGMVKDDAIMAAHEDLEAYREELNSR	5	694.726	6.4283e-58	108.01	104.23	2	_EYIGQGM(ox)VKDDAIMAAHEDLEAYREELNSR_	3078.2	3299.2	14800	19065	84.746	17
F4	A7UG58	FEDAQAHRYEVVK	3	531.267	0.01741	23.828	15.031	1	_FEDAQAHRYEVVK_	2629.6	3740.8	12714	17287	49.104	17
F4	A7UG58	FEDAQAHRYEVVK	3	531.267	0.00026745	44.511	38.791	1	_FEDAQAHRYEVVK_	14960	11420	32411	41409	49.65	17
F3	A7UG58	FEDAQAHRYEVVKR	3	583.301	6.6418e-19	100.11	90.83	2	_FEDAQAHRYEVVKR_	8303.4	8663.2	39194	52687	43.644	17
F3	A7UG58	FEDAQAHRYEVVKR	4	437.727	0.00078685	35.657	29.762	2	_FEDAQAHRYEVVKR_	3790.6	2787.1	13765	16875	43.679	17
F4	A7UG58	FEDAQAHRYEVVKR	3	583.301	0.059222	13.418	9.9462	2	_FEDAQAHRYEVVKR_	7121.6	6478.2	19174	25316	36.862	17
R33	A7UG58	FEDAQAHRYEVVKR	3	583.301	7.8839e-05	47.037	37.238	2	_FEDAQAHRYEVVKR_	3852.8	3417.5	15234	18514	44.429	17
R44	A7UG58	FEDAQAHRYEVVKR	3	583.301	0.032781	18.413	15.655	2	_FEDAQAHRYEVVKR_	2211.9	2464.6	9127	12026	44.434	17
F3	A7UG58	GAMLDIPQYHHAQAAK	3	584.295	2.7214e-07	54.898	48.816	0	_GAMLDIPQYHHAQAAK_	4651.8	5967.7	14537	19949	53.108	17
F4	A7UG58	GAMLDIPQYHHAQAAK	3	584.295	6.8944e-06	48.527	45.666	0	_GAMLDIPQYHHAQAAK_	1887.7	1821.3	5661.4	7687.7	53.388	17
R33	A7UG58	GAMLDIPQYHHAQAAK	3	584.295	2.7384e-07	53.377	50.297	0	_GAMLDIPQYHHAQAAK_	4248.1	4744.8	14936	19586	53.72	17
R44	A7UG58	GAMLDIPQYHHAQAAK	3	584.295	2.7214e-07	54.898	51.818	0	_GAMLDIPQYHHAQAAK_	4155.1	4196.2	11771	14561	53.684	17
F4	A7UG58	GAMLDIPQYHHAQAAK	3	589.626	1.115e-07	68.277	65.891	0	_GAM(ox)LDIPQYHHAQAAK_	4434.6	4063.6	12876	13452	48.621	17
F3	A7UG58	GVEAASESSSDEEVVEQTSK	3	689.978	9.2355e-93	164.53	160.78	0	_GVEAASESSSDEEVVEQTSK_	4406.1	4681	19564	24530	54.424	17
F4	A7UG58	GVEAASESSSDEEVVEQTSK	3	689.978	7.4748e-104	169.67	165.68	0	_GVEAASESSSDEEVVEQTSK_	10037	12868	39436	58913	54.51	17
R22	A7UG58	GVEAASESSSDEEVVEQTSK	3	689.978	9.2193e-13	66.893	66.203	0	_GVEAASESSSDEEVVEQTSK_	711.93	142.41	1648.7	1520.5	54.735	17
R33	A7UG58	GVEAASESSSDEEVVEQTSK	3	689.978	7.5542e-90	119.8	118.84	0	_GVEAASESSSDEEVVEQTSK_	2526.3	2136	10006	12574	54.857	17
R44	A7UG58	GVEAASESSSDEEVVEQTSK	3	689.978	2.639e-63	135.08	133.76	0	_GVEAASESSSDEEVVEQTSK_	2601	2020.1	9201.2	12624	54.835	17
F4	A7UG58	GVEAASESSSDEEVVEQTSKK	3	732.677	1.3939e-26	92.474	89.635	1	_GVEAASESSSDEEVVEQTSKK_	1612.2	1664.3	8140.6	11908	50.294	17
F4	A7UG58	GVEAASESSSDEEVVEQTSKK	3	732.677	9.0378e-130	173.87	166.45	1	_GVEAASESSSDEEVVEQTSKK_	6792.4	6808.2	34595	46041	50.335	17
F3	A7UG58	HQYILLISR	3	381.561	0.0063557	41.399	32.627	0	_HQYILLISR_	3129.7	2927.4	9896.3	15653	65.167	17
R33	A7UG58	HQYILLISR	3	381.561	0.054306	22.775	16.736	0	_HQYILLISR_	2383.3	2428.3	7027.3	9513	66.156	17
F3	A7UG58	IAEYHFMNR	3	394.19	0.00054849	68.016	59.012	0	_IAEYHFMNR_	7164.9	6619.5	21572	30579	58.581	17
F4	A7UG58	IAEYHFMNR	3	394.19	0.0078817	39.305	30.3	0	_IAEYHFMNR_	1902.4	1654.9	9759.9	15002	58.603	17
F4	A7UG58	IAEYHFMNR	2	590.782	4.5128e-11	115.71	108.23	0	_IAEYHFMNR_	19924	20462	73098	90299	58.654	17
R22	A7UG58	IAEYHFMNR	3	394.19	0.02819	28.696	24.181	0	_IAEYHFMNR_	1462.4	1600.3	6071	8474.7	59.205	17
R44	A7UG58	IAEYHFMNR	3	394.19	0.0025532	49.96	42.987	0	_IAEYHFMNR_	3460	3285.4	12160	15887	59.16	17
F4	A7UG58	IAEYHFMNRK	3	436.889	0.053258	16.007	7.3064	1	_IAEYHFMNRK_	9552.3	11481	22541	22899	37.335	17
F4	A7UG58	IAEYHFMNRK	3	436.889	0.024697	24.838	19.524	1	_IAEYHFMNRK_	1476.3	1870.6	8885.2	10563	50.076	17
F3	A7UG58	IEQIEQSDAMTLEEK	3	593.949	1.0671e-06	68.481	62.003	0	_IEQIEQSDAM(ox)TLEEK_	12972	10140	35758	51159	68.237	17
F3	A7UG58	IEQIEQSDAMTLEEK	3	593.949	1.6064e-07	55.755	47.972	0	_IEQIEQSDAM(ox)TLEEK_	10905	10686	27485	35676	68.742	17
R33	A7UG58	IEQIEQSDAMTLEEK	3	593.949	5.0564e-09	78.69	72.213	0	_IEQIEQSDAM(ox)TLEEK_	7769.9	5716.5	17482	25392	68.727	17
R44	A7UG58	IEQIEQSDAMTLEEK	3	593.949	5.846e-16	89.624	83.147	0	_IEQIEQSDAM(ox)TLEEK_	6286.1	5699.5	17290	24239	68.711	17
F3	A7UG58	IEQIEQSDAMTLEEK	3	588.617	0.060831	14.391	7.9139	0	_IEQIEQSDAMTLEEK_	14994	15573	46957	75430	73.778	17
R33	A7UG58	IEQIEQSDAMTLEEK	3	588.617	0.031205	18.58	15.5	0	_IEQIEQSDAMTLEEK_	6840.7	6319.6	20889	34209	74.324	17
R44	A7UG58	IEQIEQSDAMTLEEK	3	588.617	2.1672e-05	48.216	39.651	0	_IEQIEQSDAMTLEEK_	6118.3	5753.5	17879	24805	74.738	17
F1	A7UG58	IGIVQQLPSYYEQAR	3	588.981	0.0013981	33.265	31.826	0	_IGIVQQLPSYYEQAR_	1239.2	998.04	3381.2	4462.6	84.214	17
R11	A7UG58	IGIVQQLPSYYEQAR	3	588.981	3.1359e-06	53.3	50.638	0	_IGIVQQLPSYYEQAR_	1328.6	872.37	3798.3	5831.9	84.589	17
R11	A7UG58	IGIVQQLPSYYEQAR	2	882.968	9.64e-08	77.776	72.871	0	_IGIVQQLPSYYEQAR_	1927.4	1288.1	6833.7	8413	84.702	17
F1	A7UG58	IGIVQQLPSYYEQARPIFQK	4	595.327	0.0001517	35.625	34.217	1	_IGIVQQLPSYYEQARPIFQK_	1385	1386.9	4075.1	4967.3	89.077	17
F2	A7UG58	IGIVQQLPSYYEQARPIFQK	4	595.327	0.00048655	30.945	29.537	1	_IGIVQQLPSYYEQARPIFQK_	1882.7	1614.3	4905.5	5649	89.027	17
F3	A7UG58	IGIVQQLPSYYEQARPIFQK	4	595.327	0.00058258	29.603	26.364	1	_IGIVQQLPSYYEQARPIFQK_	6335.2	7384.8	21244	21384	75.818	17
F4	A7UG58	IGIVQQLPSYYEQARPIFQK	4	595.327	7.7398e-54	123.14	119.02	1	_IGIVQQLPSYYEQARPIFQK_	10277	8016.6	30159	40970	88.847	17
F4	A7UG58	IGIVQQLPSYYEQARPIFQK	4	595.327	3.2297e-14	72.359	69.024	1	_IGIVQQLPSYYEQARPIFQK_	8788.2	7169.3	20743	29443	89.43	17
F4	A7UG58	IGIVQQLPSYYEQARPIFQK	3	793.434	1.9566e-91	157.11	151	1	_IGIVQQLPSYYEQARPIFQK_	24482	19707	84245	106960	88.886	17
F4	A7UG58	IGIVQQLPSYYEQARPIFQK	3	793.434	0.00065011	35.133	32.565	1	_IGIVQQLPSYYEQARPIFQK_	8994.3	8541.9	26074	34691	89.571	17
R22	A7UG58	IGIVQQLPSYYEQARPIFQK	4	595.327	7.0073e-13	66.893	62.898	1	_IGIVQQLPSYYEQARPIFQK_	3006.2	2564.3	9292.1	10448	89.228	17
R22	A7UG58	IGIVQQLPSYYEQARPIFQK	3	793.434	0.0039438	25.995	22.66	1	_IGIVQQLPSYYEQARPIFQK_	4985.9	4084.5	14016	19480	89.243	17
R33	A7UG58	IGIVQQLPSYYEQARPIFQK	4	595.327	0.056994	11.657	9.82	1	_IGIVQQLPSYYEQARPIFQK_	2864.2	2987.4	10446	10006	76.509	17
F1	A7UG58	IREQQLNGK	2	543.307	0.0041937	47.603	40.383	1	_IREQQLNGK_	1430.8	1597.6	5299.8	7242.3	36.508	17
R11	A7UG58	IREQQLNGK	2	543.307	0.00080818	65.224	58.004	1	_IREQQLNGK_	1381.7	1850.3	6316.3	10411	37.127	17
F1	A7UG58	IREQQLNGK	2	543.799	0.0060147	58.433	49.111	1	_IREQQLN(de)GK_	2177.5	2799.3	11896	14842	37.318	17
F3	A7UG58	KFKDAIGAYK	3	380.885	0.00098591	48.284	43.943	2	_KFKDAIGAYK_	8787.6	7738.3	26057	35296	51.591	17
F4	A7UG58	KLDEANEDLNVK	2	694.357	6.8633e-19	113.24	105.87	1	_KLDEANEDLNVK_	8787	9521.6	35196	49908	50.861	17
F4	A7UG58	KLDEANEDLNVK	3	463.24	0.00018388	50.354	42.743	1	_KLDEANEDLNVK_	3835.6	4036.1	10865	14263	50.89	17
F2	A7UG58	KLDEANEDLNVKIEK	3	586.648	0.015935	22.097	20.099	2	_KLDEANEDLNVKIEK_	1218.6	1174.5	3866.1	4541.2	56.766	17
F3	A7UG58	KLDEANEDLNVKIEK	3	586.648	8.7892e-07	68.283	55.766	2	_KLDEANEDLNVKIEK_	2349.7	2850.9	12346	17134	56.289	17
F3	A7UG58	KLDEANEDLNVKIEK	3	586.648	1.7783e-05	48.216	40.302	2	_KLDEANEDLNVKIEK_	5531.6	6348	15387	23586	56.81	17
F3	A7UG58	KLDEANEDLNVKIEK	2	879.468	6.1416e-37	127.83	120.88	2	_KLDEANEDLNVKIEK_	10784	12504	44940	60164	56.336	17
F3	A7UG58	KLDEANEDLNVKIEK	4	440.237	1.6254e-05	48.899	44.418	2	_KLDEANEDLNVKIEK_	2321.6	2583.4	9393.9	11637	56.355	17
F4	A7UG58	KLDEANEDLNVKIEK	3	586.648	9.949e-05	42.947	35.033	2	_KLDEANEDLNVKIEK_	4183	4719.3	17973	26000	56.519	17
R22	A7UG58	KLDEANEDLNVKIEK	3	586.648	0.00018168	40.941	36.461	2	_KLDEANEDLNVKIEK_	1694.2	1615.3	5602.4	8202.3	56.879	17
R22	A7UG58	KLDEANEDLNVKIEK	4	440.237	0.014544	22.855	18.374	2	_KLDEANEDLNVKIEK_	1608.3	1139.6	4524.1	6168.8	56.954	17
R33	A7UG58	KLDEANEDLNVKIEK	3	586.648	8.0612e-08	71.08	63.166	2	_KLDEANEDLNVKIEK_	2292.2	2149.4	10870	14042	56.795	17
R33	A7UG58	KLDEANEDLNVKIEK	3	586.648	1.5732e-05	48.899	40.985	2	_KLDEANEDLNVKIEK_	4525.7	3752.1	11078	16242	57.31	17
R33	A7UG58	KLDEANEDLNVKIEK	2	879.468	9.6963e-20	101.53	97.047	2	_KLDEANEDLNVKIEK_	4780	5551.2	21618	32278	56.833	17
R33	A7UG58	KLDEANEDLNVKIEK	4	440.237	0.005841	26.292	21.811	2	_KLDEANEDLNVKIEK_	1772.2	2329.5	6473.9	8069.1	56.885	17
R44	A7UG58	KLDEANEDLNVKIEK	3	586.648	2.8662e-06	57.288	49.375	2	_KLDEANEDLNVKIEK_	3246.7	3677.5	11199	16378	56.85	17
R44	A7UG58	KLDEANEDLNVKIEK	3	586.648	0.00023065	39.746	35.266	2	_KLDEANEDLNVKIEK_	2883.5	2686.8	8378.6	12575	57.358	17
R44	A7UG58	KLDEANEDLNVKIEK	2	879.468	5.8319e-11	81.651	77.17	2	_KLDEANEDLNVKIEK_	4110.2	5467.2	16227	23447	56.895	17
R44	A7UG58	KLDEANEDLNVKIEK	4	440.237	0.00029634	38.376	33.895	2	_KLDEANEDLNVKIEK_	1825	1722.6	5695	7624.7	56.955	17
F4	A7UG58	KNQKYPESVK	3	407.559	0.041016	22.028	18.311	2	_KNQKYPESVK_	7299.6	4889.1	16700	17630	33.464	17
F4	A7UG58	KNQKYPESVK	2	610.835	0.03687	26.707	24.047	2	_KNQKYPESVK_	5310.4	3341.6	12601	16864	33.511	17
F1	A7UG58	LEEELAK	1	831.446	0.023734	54.157	16.599	0	_LEEELAK_	2193.1	1524.6	9062.1	11331	55.441	17
R11	A7UG58	LEEELAK	1	831.446	0.010353	66.073	17.512	0	_LEEELAK_	2396.8	2589.9	12589	13863	55.95	17
F3	A7UG58	LIAAYIGIAR	2	530.829	4.7547e-05	78.264	40.705	0	_LIAAYIGIAR_	12708	12800	30126	49338	88.707	17
R33	A7UG58	LIAAYIGIAR	2	530.829	0.0021793	59.153	21.595	0	_LIAAYIGIAR_	4084.2	3769.2	12439	19309	89.055	17
R44	A7UG58	LIAAYIGIAR	2	530.829	7.2135e-05	72.928	35.37	0	_LIAAYIGIAR_	7020	7473.1	19666	30983	89.133	17
F3	A7UG58	LKEWTANPSLIPASER	3	604.66	5.0794e-17	89.484	83.403	1	_LKEWTANPSLIPASER_	1316.9	2058	6644	10250	72.21	17
R33	A7UG58	LKEWTANPSLIPASER	3	604.66	5.2021e-07	53.255	47.173	1	_LKEWTANPSLIPASER_	1471.9	1473.1	4777.5	7477.8	72.722	17
R44	A7UG58	LKEWTANPSLIPASER	3	604.66	1.9392e-13	87.388	81.306	1	_LKEWTANPSLIPASER_	1477.6	1906	6501.7	9031.4	72.748	17
F4	A7UG58	LTKEGDIEGGKR	3	434.905	0.044292	18.203	11.299	2	_LTKEGDIEGGKR_	6021.2	4318.1	17961	22985	38.371	17
F4	A7UG58	LYETLR	3	265.485	0.0021784	77.944	18.657	0	_LYETLR_	1810.9	1991.2	5900.1	5747.3	38.657	17
F4	A7UG58	MVPVVLK	1	785.495	0.015494	60.358	20.695	0	_MVPVVLK_	11892	10486	49422	69016	70.318	17
F3	A7UG58	NIVKETKDDR	2	609.328	0.029461	28.204	10.068	2	_NIVKETKDDR_	1955.9	2120.5	8114.3	9620.7	33.987	17
F4	A7UG58	NKDHDRNEEAVQSFK	3	606.291	0.0001254	42.314	37.556	2	_NKDHDRNEEAVQSFK_	3407.1	3839.5	12556	17910	37.072	17
F4	A7UG58	NKDHDRNEEAVQSFK	2	908.932	5.4562e-06	61.409	56.929	2	_NKDHDRNEEAVQSFK_	2693.2	2145.7	9016.5	12996	37.111	17
F4	A7UG58	NKEAAELAYNAAIVHYDAK	2	1046.03	4.4703e-45	94.632	85.839	1	_NKEAAELAYNAAIVHYDAK_	7187.3	6182.7	17918	24441	67.22	17
F3	A7UG58	NQKYPESVK	2	546.788	0.038706	28.204	23.864	1	_NQKYPESVK_	3954.4	3934	10969	14552	36.194	17
F4	A7UG58	NVKDMESSVDAYK	2	743.348	2.4274e-16	79.885	74.572	1	_NVKDMESSVDAYK_	15647	14220	46944	65525	58.228	17
F3	A7UG58	NVKDMESSVDAYKK	3	538.6	0.013251	24.425	18.884	2	_NVKDMESSVDAYKK_	3098.3	3661.9	12159	17340	52.472	17
F4	A7UG58	NVKDMESSVDAYKK	3	538.6	0.00035713	40.278	33.661	2	_NVKDMESSVDAYKK_	6659.9	7634.9	26183	38251	52.639	17
F3	A7UG58	REMGSGNLLTKDEAGYNAVLMMDQAR	4	718.345	5.3954e-13	58.858	56.057	2	_REMGSGNLLTKDEAGYNAVLMMDQAR_	4530.4	5099.9	13317	17993	78.468	17
F4	A7UG58	RYPNIDIADK	2	602.82	0.0014466	48.284	37.12	1	_RYPNIDIADK_	3260.3	3247.8	9048.5	14908	56.647	17
F2	A7UG58	SAAYASEKWTFR	2	708.849	0.014961	27.967	19.077	1	_SAAYASEKWTFR_	2490.3	1919.5	8206	7204.9	61.413	17
R22	A7UG58	SAAYASEKWTFR	2	708.849	0.00053267	47.991	40.861	1	_SAAYASEKWTFR_	5722.7	4228.7	13032	13488	62.099	17
F2	A7UG58	SGGLDEQGMRDAIAQWER	3	673.65	0.00147	30.042	28.044	1	_SGGLDEQGMRDAIAQWER_	3756	3567	10867	12226	81.733	17
F2	A7UG58	SGGLDEQGMRDAIAQWER	3	673.65	2.9972e-12	70.783	59.408	1	_SGGLDEQGMRDAIAQWER_	3164.1	2735.9	9517.3	11721	82.237	17
F2	A7UG58	SGGLDEQGMRDAIAQWER	4	505.489	0.00017618	37.157	30.625	1	_SGGLDEQGMRDAIAQWER_	1379.9	875.21	2697.9	3890.4	81.821	17
F2	A7UG58	SGGLDEQGMRDAIAQWER	4	505.489	0.00059924	32.366	25.833	1	_SGGLDEQGMRDAIAQWER_	1577.5	1108	3149.3	3711	81.861	17
F3	A7UG58	SGGLDEQGMRDAIAQWER	3	673.65	2.7847e-06	49.773	42.455	1	_SGGLDEQGMRDAIAQWER_	7992.2	6909.8	19740	28146	81.986	17
R22	A7UG58	SGGLDEQGMRDAIAQWER	3	673.65	0.0011281	31.883	27.535	1	_SGGLDEQGMRDAIAQWER_	4019.3	2999.2	8637.5	11250	82.019	17
R22	A7UG58	SGGLDEQGMRDAIAQWER	3	673.65	3.1048e-28	103.88	87.698	1	_SGGLDEQGMRDAIAQWER_	4303.6	3556.5	11768	15333	82.525	17
R22	A7UG58	SGGLDEQGMRDAIAQWER	4	505.489	1.1226e-06	50.831	43.121	1	_SGGLDEQGMRDAIAQWER_	1277.5	1147.5	3222.6	3974.7	82.133	17
R44	A7UG58	SGGLDEQGMRDAIAQWER	3	673.65	3.9631e-06	48.288	40.969	1	_SGGLDEQGMRDAIAQWER_	4250.8	3928.1	10560	15255	82.343	17
R22	A7UG58	SGGLDEQGMRDAIAQWER	3	678.981	2.8539e-06	48.288	43.939	1	_SGGLDEQGM(ox)RDAIAQWER_	2789.9	2892.1	7306.3	9365.2	64.404	17
R22	A7UG58	SGGLDEQGMRDAIAQWER	3	673.978	3.4965e-11	75.548	71.2	1	_SGGLDEQGMRDAIAQ(de)WER_	5497.2	4783.9	15237	21493	83.751	17
F4	A7UG58	SLVEILQK	2	465.287	0.0027067	54.157	42.564	0	_SLVEILQK_	3022.2	3591.7	14621	20003	78.652	17
F4	A7UG58	SLVEILQK	2	465.287	0.00011875	100.02	83.819	0	_SLVEILQK_	6526.4	8387	30409	47736	78.877	17
R11	A7UG58	SLVEILQK	2	465.287	0.0062924	61.962	54.313	0	_SLVEILQK_	3066.2	2745.4	11702	12944	79.393	17
F3	A7UG58	SPLTVK	1	644.398	0.015622	68.398	42.841	0	_SPLTVK_	3551.9	3323.9	15631	20644	46.21	17
F2	A7UG58	SSYAVDAAFSIPMAYANAK	3	664.984	4.6245e-11	62.525	58.775	0	_SSYAVDAAFSIPM(ox)AYANAK_	3257.6	2291.3	7492.1	11088	88.101	17
R22	A7UG58	SSYAVDAAFSIPMAYANAK	3	664.984	1.9499e-09	55.094	52.62	0	_SSYAVDAAFSIPM(ox)AYANAK_	4118.6	3451.2	10113	16819	88.362	17
F3	A7UG58	TKANDDAVQAYNLPETK	2	939.466	3.498e-24	97.095	93.117	1	_TKANDDAVQAYNLPETK_	5155	5766.4	16279	20737	54.603	17
F3	A7UG58	TKANDDAVQAYNLPETK	2	939.466	2.447e-09	73.057	71.321	1	_TKANDDAVQAYNLPETK_	7044.8	6056.1	17721	24094	54.775	17
R33	A7UG58	TKANDDAVQAYNLPETK	2	939.466	3.7904e-24	96.447	92.469	1	_TKANDDAVQAYNLPETK_	4138.9	3917.8	10104	13154	55.065	17
R33	A7UG58	TKANDDAVQAYNLPETK	2	939.466	0.00013395	42.118	39.595	1	_TKANDDAVQAYNLPETK_	4706.6	3562.8	12530	16783	55.267	17
R33	A7UG58	TKANDDAVQAYNLPETK	3	626.646	0.0001538	39.338	37.603	1	_TKANDDAVQAYNLPETK_	3402.2	3305.4	9768.8	14487	55.108	17
R44	A7UG58	TKANDDAVQAYNLPETK	2	939.466	1.0733e-07	63.46	61.724	1	_TKANDDAVQAYNLPETK_	2879.7	2707.6	6917	9857.6	55.054	17
R44	A7UG58	TKANDDAVQAYNLPETK	2	939.466	7.2547e-08	65.808	63.142	1	_TKANDDAVQAYNLPETK_	4601.9	4473.5	12710	17560	55.22	17
F1	A7UG58	TKLEEELAK	2	530.798	0.015212	35.541	24.784	1	_TKLEEELAK_	3078.6	3129.9	10965	14761	51.446	17
F1	A7UG58	TKLEEELAK	2	530.798	0.00078265	66.056	42.736	1	_TKLEEELAK_	2720.8	3348.1	10970	13572	51.952	17
F1	A7UG58	TKLEEELAK	1	1060.59	1.3993e-06	102.52	72.78	1	_TKLEEELAK_	1757.6	1839	9180.8	11728	51.552	17
R11	A7UG58	TKLEEELAK	2	530.798	0.0003584	81.017	49.595	1	_TKLEEELAK_	5445.1	6261.9	24345	32172	51.867	17
R11	A7UG58	TKLEEELAK	2	530.798	0.0049001	45.598	26.283	1	_TKLEEELAK_	2226.8	3367.7	8378.7	12189	52.376	17
R11	A7UG58	TKLEEELAK	1	1060.59	5.7395e-07	103.91	69.217	1	_TKLEEELAK_	3292.1	3462.2	16380	19491	51.957	17
F4	A7UG58	TLEAYDKYGLQIK	2	771.414	1.2967e-33	133.16	126.68	1	_TLEAYDKYGLQIK_	31129	31081	117840	143340	70.579	17
F4	A7UG58	TLEAYDKYGLQIK	3	514.612	3.7419e-05	56.205	52.887	1	_TLEAYDKYGLQIK_	3282.4	3010.7	11356	14257	70.634	17
F3	A7UG58	YEVVKR	2	397.232	0.031659	35.105	16.421	1	_YEVVKR_	1583.1	2496.3	7429.5	10873	36.825	17
R33	A7UG58	YEVVKR	2	397.232	0.060799	27.121	13.059	1	_YEVVKR_	1148.6	1554.6	7459.7	9572.6	37.24	17
R44	A7UG58	YEVVKR	2	397.232	0.016578	44.973	14.903	1	_YEVVKR_	2161.2	1954.2	10437	13651	37.291	17
R33	A7UG58	YPESVK	1	722.372	0.048295	44.531	24.685	0	_YPESVK_	5750.7	5768.9	16851	21842	44.432	17
F4	A7UG59	AISGNIFPQYHMR	3	511.926	0.0088388	27.005	22.832	0	_AISGNIFPQYHMR_	7213.4	7866.5	14197	17608	69.945	18
F1	A7UG59	AVEIPK	1	656.398	0.041828	46.766	10.179	0	_AVEIPK_	6317.5	8087.5	20106	22468	50.027	18
R11	A7UG59	AVEIPKGK	2	421.261	0.0018348	61.962	35.578	1	_AVEIPKGK_	9414.6	11062	16970	16571	43.53	18
F3	A7UG59	MDTQVYQVESDR	2	735.83	0.00016252	68.277	64.214	0	_MDTQVYQVESDR_	6116.1	7408.2	15771	20688	59.782	18
R33	A7UG59	MDTQVYQVESDR	2	735.83	0.0038963	44.511	37.145	0	_MDTQVYQVESDR_	3037.4	3570.1	7199.3	9639.2	60.267	18
R44	A7UG59	MDTQVYQVESDR	2	735.83	0.0017031	50.088	46.51	0	_MDTQVYQVESDR_	2427.4	3255	6929.2	9602.5	60.318	18
F3	A7UG59	VILSEEPQNKGEGGIAQGK	2	977.516	1.5092e-93	130.02	121.16	1	_VILSEEPQNKGEGGIAQGK_	8604.5	11349	19956	21614	54.982	18
R33	A7UG59	VILSEEPQNKGEGGIAQGK	2	977.516	1.0371e-35	89.484	79.732	1	_VILSEEPQNKGEGGIAQGK_	5764	8345.9	15414	16274	55.419	18
R44	A7UG59	VILSEEPQNKGEGGIAQGK	2	977.516	5.5553e-16	81.594	74.475	1	_VILSEEPQNKGEGGIAQGK_	6100.5	9081.7	18126	19820	55.464	18
R44	A7UG59	VILSEEPQNKGEGGIAQGK	3	652.013	6.0249e-07	51.495	45.681	1	_VILSEEPQNKGEGGIAQGK_	7649.7	10953	22510	31214	55.498	18
R11	A7UG59	VLSLSR	2	337.713	0.009041	92.191	34.738	0	_VLSLSR_	6108.1	6261.5	15551	16613	55.638	18
F4	A7UG61	DKNMTLSADR	2	575.78	0.021303	30.889	23.994	1	_DKNMTLSADR_	1944.3	1560.7	7370.3	10682	39.345	19
F4	A7UG61	GEDPLSTIIDGGR	2	665.336	1.8105e-33	137.39	120.16	0	_GEDPLSTIIDGGR_	11029	12638	44083	68086	89.773	19
F4	A7UG61	GMLSQYAHICK	2	648.799	6.8705e-08	93.096	85.64	0	_GMLSQYAHICK_	2423	2996.6	17256	18084	73.822	19
F1	A7UG61	GPTNLVAR	2	414.24	0.0077831	63.816	37.432	0	_GPTNLVAR_	739.12	1301.7	6660.2	9702.6	44.57	19
F1	A7UG61	GPTNLVAR	2	414.24	0.0086742	61.679	36.903	0	_GPTNLVAR_	1200	1488.7	5846.4	8958.6	45.077	19
F3	A7UG61	GPTNLVAR	2	414.24	0.014068	56.432	31.656	0	_GPTNLVAR_	1071.1	1396.6	8776.2	11435	44.67	19
F3	A7UG61	GPTNLVAR	2	414.24	0.01357	56.916	32.14	0	_GPTNLVAR_	2572.8	1550.1	7335.9	11776	45.174	19
R11	A7UG61	GPTNLVAR	2	414.24	0.022594	51.059	7.2901	0	_GPTNLVAR_	5860.6	5716.6	9807.7	12917	36.064	19
R11	A7UG61	GPTNLVAR	2	414.24	0.0068993	66.299	41.523	0	_GPTNLVAR_	1187.4	1022.9	6489.5	9859.8	45.144	19
R33	A7UG61	GPTNLVAR	2	414.24	0.0024365	85.676	59.292	0	_GPTNLVAR_	1640.8	2277.6	9741.4	14644	45.112	19
R33	A7UG61	GPTNLVAR	2	414.24	0.0077831	63.816	37.711	0	_GPTNLVAR_	1427.1	1652.8	6862.8	11229	45.618	19
R33	A7UG61	GPTNLVAR	2	414.24	0.0018094	88.37	51.813	0	_GPTNLVAR_	5299.5	6089.9	19836	28090	46.122	19
R44	A7UG61	GPTNLVAR	2	414.24	0.015559	54.982	28.598	0	_GPTNLVAR_	1413	1800.5	7508.8	11523	45.129	19
R44	A7UG61	GPTNLVAR	2	414.24	0.063836	39.622	21.803	0	_GPTNLVAR_	1401.4	1403.8	5758.2	10062	45.645	19
R44	A7UG61	GPTNLVAR	2	414.24	0.0024379	85.67	55.503	0	_GPTNLVAR_	5278.7	5377.9	18300	26745	46.158	19
F3	A7UG61	GPTVMGTSGAEMSHFTVR	3	627.626	9.9541e-16	81.077	76.551	0	_GPTVM(ox)GTSGAEMSHFTVR_	11752	9661.4	24643	40538	58.619	19
F4	A7UG61	GPTVMGTSGAEMSHFTVR	3	627.626	4.6594e-06	46.15	43.764	0	_GPTVM(ox)GTSGAEMSHFTVR_	17920	15032	38343	57697	58.742	19
F4	A7UG61	GPTVMGTSGAEMSHFTVR	3	622.294	3.0079e-71	142.94	133.64	0	_GPTVMGTSGAEMSHFTVR_	6760.1	6492.3	16749	28336	66.411	19
F2	A7UG61	KVFVLEGVNFESGK	2	776.922	5.2357e-06	69.345	66.586	1	_KVFVLEGVNFESGK_	2128.9	1846	6547.1	10707	76.833	19
F4	A7UG61	KVFVLEGVNFESGK	2	776.922	3.0364e-10	82.651	74.673	1	_KVFVLEGVNFESGK_	15904	17318	53775	80584	76.522	19
R22	A7UG61	KVFVLEGVNFESGK	2	776.922	4.7195e-10	79.875	77.116	1	_KVFVLEGVNFESGK_	4560.8	3946.9	11166	16118	77.088	19
F1	A7UG61	MTTQGMGDTKPVASNK	3	561.268	2.9419e-07	57.288	54.427	1	_MTTQGM(ox)GDTKPVASNK_	1783.7	1613.9	6474.3	11351	36.853	19
F4	A7UG61	MTTQGMGDTKPVASNK	2	841.398	2.5884e-07	63.682	60.486	1	_MTTQGM(ox)GDTKPVASNK_	3330.8	4451.2	17917	32806	37.485	19
F4	A7UG61	MTTQGMGDTKPVASNK	2	841.398	1.5076e-05	44.691	40.628	1	_M(ox)TTQGMGDTKPVASNK_	2801	2945.9	16372	26918	38.171	19
R11	A7UG61	MTTQGMGDTKPVASNK	2	841.398	7.2245e-09	71.935	68.617	1	_MTTQGM(ox)GDTKPVASNK_	3657.3	4207.6	15993	28874	37.466	19
R11	A7UG61	MTTQGMGDTKPVASNK	3	561.268	3.3686e-09	75.316	72.12	1	_MTTQGM(ox)GDTKPVASNK_	2789.1	3379	11877	19583	37.469	19
F4	A7UG61	MTTQGMGDTKPVASNK	2	833.4	7.4959e-24	100.04	87.574	1	_MTTQGMGDTKPVASNK_	15922	15448	50718	91381	44.974	19
F3	A7UG61	MTTQGMGDTKPVASNKTPEGR	3	736.025	3.8402e-52	119.38	116.23	2	_MTTQGMGDTKPVASNKTPEGR_	9315.4	10250	27508	46849	43.458	19
F4	A7UG61	MTTQGMGDTKPVASNKTPEGR	3	736.025	1.2519e-06	45.363	44.463	2	_MTTQGMGDTKPVASNKTPEGR_	3993.3	3278.3	12002	20314	43.914	19
R33	A7UG61	MTTQGMGDTKPVASNKTPEGR	3	736.025	1.0856e-06	46.415	45.05	2	_MTTQGMGDTKPVASNKTPEGR_	3772.7	3149.6	13138	20853	44.043	19
R44	A7UG61	MTTQGMGDTKPVASNKTPEGR	3	736.025	8.9344e-16	69.255	67.433	2	_MTTQGMGDTKPVASNKTPEGR_	6401.1	5291.2	20398	34259	44.064	19
F4	A7UG61	MTTQGMGDTKPVASNKTPEGR	3	741.356	4.0446e-08	53.033	49.614	2	_MTTQGM(ox)GDTKPVASNKTPEGR_	5753.6	6022.5	14328	24302	37.738	19
F4	A7UG61	MTTQGMGDTKPVASNKTPEGR	3	741.356	3.9901e-11	61.345	57.35	2	_M(ox)TTQGMGDTKPVASNKTPEGR_	8753.2	7090.8	19658	32649	38.41	19
F3	A7UG61	NFLVEK	1	749.419	0.022005	60.788	13.743	0	_NFLVEK_	2629.1	2925.6	14891	21962	58.653	19
R33	A7UG61	NFLVEK	1	749.419	0.022005	60.788	14.437	0	_NFLVEK_	2413.4	2478.5	13324	18411	59.356	19
R44	A7UG61	NFLVEK	1	749.419	0.017927	64.803	12.572	0	_NFLVEK_	1739	2074.7	11537	16128	59.291	19
F3	A7UG61	NGYSGLTLK	2	476.759	8.5758e-09	105.46	94.542	0	_NGYSGLTLK_	15974	14451	58021	94628	59.05	19
R33	A7UG61	NGYSGLTLK	2	476.759	0.005304	60.255	52.543	0	_NGYSGLTLK_	7660.5	8024.7	24361	41163	59.508	19
R44	A7UG61	NGYSGLTLK	2	476.759	0.0024513	75.474	68.254	0	_NGYSGLTLK_	8385.2	8740.3	28115	44207	59.554	19
F3	A7UG61	NGYSGLTLK	2	477.251	0.0029633	87.713	71.38	0	_N(de)GYSGLTLK_	4334.7	5273.3	23409	29278	62.352	19
F3	A7UG61	NGYSGLTLK	2	477.251	1.0386e-08	112.83	93.047	0	_N(de)GYSGLTLK_	2453.3	2948.6	22929	38156	63.996	19
F3	A7UG61	NGYSGLTLK	2	477.251	2.0542e-10	120.06	100.28	0	_N(de)GYSGLTLK_	2626.4	3184.4	17845	30027	64.512	19
F3	A7UG61	NGYSGLTLK	2	477.251	0.010922	49.418	35.839	0	_N(de)GYSGLTLK_	1482.2	1797.5	8453.5	12408	64.049	19
R33	A7UG61	NGYSGLTLK	2	477.251	0.0021673	90.05	70.264	0	_N(de)GYSGLTLK_	2375.6	1874.8	11345	19458	62.955	19
R33	A7UG61	NGYSGLTLK	2	477.251	3.0458e-07	104.82	85.037	0	_N(de)GYSGLTLK_	1289.3	1584.4	12664	23062	64.688	19
R33	A7UG61	NGYSGLTLK	2	477.251	7.4407e-08	108.7	88.91	0	_N(de)GYSGLTLK_	4628.4	4470.8	24031	34491	65.197	19
R33	A7UG61	NGYSGLTLK	2	477.251	0.0059618	54.982	41.403	0	_N(de)GYSGLTLK_	320.51	904.94	4175.1	7617.2	64.693	19
R44	A7UG61	NGYSGLTLK	2	477.251	0.010922	49.418	35.839	0	_N(de)GYSGLTLK_	1039.8	1238.8	5850.4	10767	64.602	19
R44	A7UG61	NGYSGLTLK	2	477.251	0.028225	79.659	59.872	0	_N(de)GYSGLTLK_	1036.4	1338.5	11488	20577	64.695	19
R44	A7UG61	NGYSGLTLK	2	477.251	1.3766e-13	128.01	101.63	0	_N(de)GYSGLTLK_	5265.6	5139.6	21930	35696	65.204	19
F3	A7UG61	NGYSGLTLKGPTNLVAR	3	587.988	2.36e-43	125.96	121.06	1	_N(de)GYSGLTLKGPTNLVAR_	17017	16184	52068	68085	72.741	19
R33	A7UG61	NGYSGLTLKGPTNLVAR	3	587.988	1.0161e-51	131.18	124.05	1	_N(de)GYSGLTLKGPTNLVAR_	6839.1	7522.8	22042	30973	73.197	19
R44	A7UG61	NGYSGLTLKGPTNLVAR	3	587.988	4.8227e-12	82.121	78.143	1	_N(de)GYSGLTLKGPTNLVAR_	7987.6	6671.4	22107	31388	73.194	19
R44	A7UG61	NGYSGLTLKGPTNLVAR	3	587.988	0.00083123	40.798	37.186	1	_N(de)GYSGLTLKGPTNLVAR_	6567.3	5758.1	12078	18619	73.715	19
R22	A7UG61	NNIFMENHYYGVFADPAAGQTK	4	622.54	0.000128	33.171	30.371	0	_NNIFMENHYYGVFADPAAGQTK_	2633	2658.9	9151.1	12356	72.382	19
F3	A7UG61	RGPTVMGTSGAEMSHFTVR	4	509.996	1.3335e-09	55.267	50.65	1	_RGPTVMGTSGAEM(ox)SHFTVR_	7302.6	5327.8	15750	20484	49.026	19
F3	A7UG61	RGPTVMGTSGAEMSHFTVR	3	679.66	2.2965e-11	65.423	63.036	1	_RGPTVM(ox)GTSGAEMSHFTVR_	3770.9	3472.4	8361.5	12851	51.155	19
F4	A7UG61	RGPTVMGTSGAEMSHFTVR	4	509.996	2.8605e-11	63.488	57.774	1	_RGPTVMGTSGAEM(ox)SHFTVR_	7959.3	7968.7	18799	27609	49.345	19
R33	A7UG61	RGPTVMGTSGAEMSHFTVR	4	509.996	2.3015e-06	46.461	43.551	1	_RGPTVMGTSGAEM(ox)SHFTVR_	4873.8	4488.7	12002	15857	49.869	19
R33	A7UG61	RGPTVMGTSGAEMSHFTVR	4	509.996	1.3197e-09	55.337	52.003	1	_RGPTVM(ox)GTSGAEMSHFTVR_	4276.3	4313.4	15394	19905	51.642	19
F3	A7UG61	RGPTVMGTSGAEMSHFTVR	4	505.998	0.010275	18.936	13.02	1	_RGPTVMGTSGAEMSHFTVR_	1265.1	1322.2	5858.8	7304	50.012	19
F4	A7UG61	RGPTVMGTSGAEMSHFTVR	4	505.998	1.6077e-06	48.053	44.076	1	_RGPTVMGTSGAEMSHFTVR_	5171.4	3944.4	4078	6561.1	57.889	19
F4	A7UG61	RGPTVMGTSGAEMSHFTVR	3	674.328	1.0187e-131	185.2	182.93	1	_RGPTVMGTSGAEMSHFTVR_	13966	9210.3	18643	25118	57.917	19
F4	A7UG61	RIEFIRTDIK	3	430.922	0.00079363	50.194	39.443	2	_RIEFIRTDIK_	12475	5899.9	9532.7	11836	57.272	19
F1	A7UG61	SLDAYIEQNVVLR	3	507.275	6.5605e-05	52.463	46.381	0	_SLDAYIEQNVVLR_	533.18	635.58	2106.8	3877	91.616	19
F1	A7UG61	SLDAYIEQNVVLR	3	507.275	1.1228e-11	90.614	77.024	0	_SLDAYIEQNVVLR_	202.09	156.23	1402.4	2324.6	92.12	19
F1	A7UG61	SLDAYIEQNVVLR	2	760.409	7.7625e-06	71.879	58.46	0	_SLDAYIEQNVVLR_	2824.7	3591.5	15544	25336	91.682	19
F1	A7UG61	SLDAYIEQNVVLR	3	507.275	0.022887	25.982	22.352	0	_SLDAYIEQNVVLR_	288.79	166.1	1082.9	1689.1	92.653	19
F2	A7UG61	SLDAYIEQNVVLR	3	507.275	5.9319e-07	75.739	62.15	0	_SLDAYIEQNVVLR_	1214.2	1144.1	4569.1	6684.9	91.908	19
F4	A7UG61	SLDAYIEQNVVLR	3	507.275	5.2656e-12	93.623	80.034	0	_SLDAYIEQNVVLR_	1819.2	2179.3	8032.3	11870	91.757	19
F4	A7UG61	SLDAYIEQNVVLR	3	507.275	1.0775e-10	86.911	73.321	0	_SLDAYIEQNVVLR_	1755.3	1384.9	5505.1	8689.4	92.279	19
F4	A7UG61	SLDAYIEQNVVLR	2	760.409	3.4097e-06	75.911	63.952	0	_SLDAYIEQNVVLR_	15254	15851	49261	82423	91.761	19
F4	A7UG61	SLDAYIEQNVVLR	2	760.409	3.8123e-14	103.76	90.343	0	_SLDAYIEQNVVLR_	13461	14328	36920	60544	92.286	19
R11	A7UG61	SLDAYIEQNVVLR	2	760.409	0.0002948	55.724	42.305	0	_SLDAYIEQNVVLR_	3250.3	3750.1	16792	28581	92.097	19
R11	A7UG61	SLDAYIEQNVVLR	3	507.275	4.8487e-05	63.091	49.282	0	_SLDAYIEQNVVLR_	656.18	880.78	2452	4153	92.416	19
R22	A7UG61	SLDAYIEQNVVLR	2	760.409	3.7577e-06	75.589	51.655	0	_SLDAYIEQNVVLR_	4658.3	4654.6	14618	23277	92.114	19
F2	A7UG61	SLDAYIEQNVVLRNGYSGLTLK	4	614.327	1.7607e-15	65.855	62.709	1	_SLDAYIEQNVVLRN(de)GYSGLTLK_	1756.7	1878.3	6667.2	10790	96.121	19
F2	A7UG61	SLDAYIEQNVVLRNGYSGLTLK	3	818.767	1.365e-07	53.033	50.312	1	_SLDAYIEQNVVLRN(de)GYSGLTLK_	3698.1	3452.7	15449	24602	96.318	19
R22	A7UG61	SLDAYIEQNVVLRNGYSGLTLK	3	818.767	1.3021e-20	79.69	76.806	1	_SLDAYIEQNVVLRN(de)GYSGLTLK_	7511.8	7140.3	28410	48617	96.599	19
F4	A7UG61	STITQDSYISLMK	2	751.874	3.0159e-13	97.631	90.265	0	_STITQDSYISLM(ox)K_	13903	11256	49446	76897	68.573	19
F4	A7UG61	STITQDSYISLMK	3	501.585	1.872e-05	67.997	63.481	0	_STITQDSYISLM(ox)K_	2374.6	3142.2	10216	17169	68.593	19
F4	A7UG61	STITQDSYISLMK	3	496.253	1.1841e-23	115.57	103.99	0	_STITQDSYISLMK_	4690.3	5137	19875	29761	78.942	19
F4	A7UG61	STITQDSYISLMK	2	743.877	8.2766e-157	214.47	202.89	0	_STITQDSYISLMK_	17914	21516	85551	136420	78.989	19
F1	A7UG61	TNVSLDPK	2	437.237	0.030828	47.603	32.164	0	_TNVSLDPK_	1611.3	1736.5	8922.3	14912	46.861	19
F1	A7UG61	TNVSLDPK	2	437.237	0.06008	40.352	31.111	0	_TNVSLDPK_	1922.8	2014.7	7902.4	13075	47.368	19
R11	A7UG61	TNVSLDPK	2	437.237	0.021892	33.263	19.591	0	_TNVSLDPK_	5970.6	5989.5	23789	32567	47.373	19
F4	A7UG61	VEYNNIYK	2	521.764	2.8807e-30	149.82	126.5	0	_VEYNNIYK_	17819	19516	89109	145310	56.266	19
F4	A7UG61	VEYNNIYK	2	521.764	0.0030764	52.716	41.123	0	_VEYNNIYK_	3199.8	3558	9900.6	17215	56.361	19
R33	A7UG61	VEYNNIYK	2	521.764	0.0062141	68.224	55.987	0	_VEYNNIYK_	4152.4	4151.7	21349	16433	56.771	19
F4	A7UG61	VEYNNIYK	2	522.256	1.4168e-06	120.15	102.92	0	_VEYN(de)NIYK_	6813.4	7768	32557	54511	56.933	19
F4	A7UG61	VFVLEGVNFESGK	2	712.875	1.0686e-05	69.03	60.62	0	_VFVLEGVNFESGK_	6833.6	6759.5	23553	34484	90.795	19
F4	A7UG61	VFVLEGVNFESGK	2	712.875	1.6794e-58	158.58	137.18	0	_VFVLEGVNFESGK_	15967	16082	64777	94640	91.082	19
F2	A7UG61	VVDIMETFPEATFEIVGHTDNIGNK	4	694.843	0.00040155	26.5	24.212	0	_VVDIMETFPEATFEIVGHTDNIGNK_	1098.7	1138.7	2976.5	6031	109.46	19
F2	A7UG61	VVDIMETFPEATFEIVGHTDNIGNKDK	3	1007.16	3.0607e-27	71.06	69.656	1	_VVDIMETFPEATFEIVGHTDNIGNKDK_	2269.6	2327.7	7472.6	10522	100.89	19
F2	A7UG61	VVDIMETFPEATFEIVGHTDNIGNKDK	4	755.623	0.0019593	19.655	18.291	1	_VVDIMETFPEATFEIVGHTDNIGNKDK_	1869.9	1384.2	4391.6	5923.4	101.03	19
F4	A7UG61	VVDIMETFPEATFEIVGHTDNIGNKDK	3	1007.16	1.2673e-67	118.54	113.53	1	_VVDIMETFPEATFEIVGHTDNIGNKDK_	4293.2	4149.3	15942	24789	100.95	19
R22	A7UG61	VVDIMETFPEATFEIVGHTDNIGNKDK	3	1007.16	1.1191e-48	99.838	96.94	1	_VVDIMETFPEATFEIVGHTDNIGNKDK_	2369.2	3199.1	9891.9	14448	101.05	19
F4	A7UG61	VVDIMETFPEATFEIVGHTDNIGNKDK	3	1012.49	1.7201e-12	51.473	43.9	1	_VVDIM(ox)ETFPEATFEIVGHTDNIGNKDK_	9243.8	8631.4	18570	27075	88.735	19
F3	A7UG62	ADADYVAGQIK	2	575.791	0.00080708	47.302	37.647	0	_ADADYVAGQIK_	2823.1	2638.3	10422	17780	57.879	20
R33	A7UG62	ADADYVAGQIK	2	575.791	0.011909	31.068	21.413	0	_ADADYVAGQIK_	3285.9	4601	13580	22946	58.31	20
R44	A7UG62	ADADYVAGQIK	2	575.791	0.0031427	39.785	30.13	0	_ADADYVAGQIK_	2457.5	2079.5	9187.2	15128	58.349	20
F1	A7UG62	AKYHFQLMNIDYK	3	557.617	0.00055099	40.475	37.717	1	_AKYHFQLMNIDYK_	908.83	1192.3	5923.9	6902.7	69.846	20
F4	A7UG62	AKYHFQLMNIDYK	3	557.617	0.0021324	33.589	28.831	1	_AKYHFQLMNIDYK_	3981.3	5519.2	15231	21238	68.767	20
R11	A7UG62	AKYHFQLMNIDYK	3	557.617	0.0083112	26.532	22.67	1	_AKYHFQLMNIDYK_	2366.6	2007.7	9141.8	10505	70.033	20
R22	A7UG62	AKYHFQLMNIDYK	3	557.617	0.0021324	33.589	29.108	1	_AKYHFQLMNIDYK_	1461.6	1403.6	6190.3	7995.9	69.528	20
F2	A7UG62	AKYHFQLMNIDYKEGK	4	497.004	1.3114e-05	44.925	36.455	2	_AKYHFQLMNIDYKEGK_	1137.8	846.88	5988.7	7365.9	64.08	20
F4	A7UG62	AKYHFQLMNIDYKEGK	4	497.004	8.0655e-06	48.216	39.457	2	_AKYHFQLMNIDYKEGK_	3238	4226.1	17235	23293	62.75	20
R22	A7UG62	AKYHFQLMNIDYKEGK	3	662.337	0.005545	25.823	17.162	2	_AKYHFQLMNIDYKEGK_	1211.1	1653.7	5960.1	6856.8	63.861	20
R22	A7UG62	AKYHFQLMNIDYKEGK	4	497.004	5.2182e-05	43.592	35.122	2	_AKYHFQLMNIDYKEGK_	340.01	1079.4	5848.7	8350	63.881	20
F2	A7UG62	ANQAIEDYASFMQR	3	553.919	4.082e-05	51.939	50.312	0	_ANQAIEDYASFM(ox)QR_	707.99	918.08	2185.8	3362.4	71.201	20
F2	A7UG62	ANQAIEDYASFMQR	3	553.919	0.00013095	44.968	42.655	0	_ANQAIEDYASFM(ox)QR_	1150.4	877.1	3870.3	4422.2	77.297	20
F2	A7UG62	ANQAIEDYASFMQR	3	553.919	0.00013095	44.968	43.529	0	_ANQAIEDYASFM(ox)QR_	744.56	1094.6	3628.6	4131.1	77.816	20
F2	A7UG62	ANQAIEDYASFMQR	3	553.919	9.4674e-05	47.774	45.212	0	_ANQAIEDYASFM(ox)QR_	1562.3	1439.3	4571.9	6774.4	78.329	20
R22	A7UG62	ANQAIEDYASFMQR	3	553.919	2.841e-05	59.248	57.868	0	_ANQAIEDYASFM(ox)QR_	613.53	854.39	2920	3578.7	71.202	20
R22	A7UG62	ANQAIEDYASFMQR	3	553.919	0.00039927	41.227	39.787	0	_ANQAIEDYASFM(ox)QR_	1944.2	1080.5	2810.8	4994.5	71.714	20
R22	A7UG62	ANQAIEDYASFMQR	2	830.375	0.0004976	49.333	43.428	0	_ANQAIEDYASFM(ox)QR_	2513.9	2534.2	16693	18640	71.572	20
R22	A7UG62	ANQAIEDYASFMQR	3	553.919	0.0001177	45.992	41.929	0	_ANQAIEDYASFM(ox)QR_	2291	1912.1	6779.8	8158.3	77.575	20
R22	A7UG62	ANQAIEDYASFMQR	3	553.919	1.8032e-05	65.495	62.299	0	_ANQAIEDYASFM(ox)QR_	2368.5	2433.6	7681.1	8402.6	78.084	20
R22	A7UG62	ANQAIEDYASFMQR	3	553.919	5.177e-05	51.092	49.652	0	_ANQAIEDYASFM(ox)QR_	3650.2	3407	7007.2	11120	78.658	20
F2	A7UG62	ANQAIEDYASFMQR	3	548.588	5.0545e-07	73.386	68.482	0	_ANQAIEDYASFMQR_	1729.2	1025.9	3689.2	4165.5	83.366	20
F2	A7UG62	ANQAIEDYASFMQR	3	548.588	0.00034035	41.621	40.078	0	_ANQAIEDYASFMQR_	1093.9	889.13	2627.2	3592.7	84.109	20
F2	A7UG62	ANQAIEDYASFMQR	3	548.588	1.4636e-10	84.753	82.542	0	_ANQAIEDYASFMQR_	0	125.04	1805.5	2220.5	84.635	20
F2	A7UG62	ANQAIEDYASFMQR	3	548.588	0.00011393	45.54	44.393	0	_ANQAIEDYASFMQR_	1218.2	1277.8	2909.8	4490.8	85.166	20
F2	A7UG62	ANQAIEDYASFMQR	2	822.378	5.0976e-18	99.927	97.267	0	_ANQAIEDYASFMQR_	1739.2	2946.1	11377	15708	84.192	20
F2	A7UG62	ANQAIEDYASFMQR	2	822.378	1.7262e-165	215.87	212.55	0	_ANQAIEDYASFMQR_	3481.8	4892.5	25351	31667	84.699	20
F2	A7UG62	ANQAIEDYASFMQR	3	548.588	5.2681e-05	47.774	46.231	0	_ANQAIEDYASFMQR_	1061.4	1200.9	2399.1	4006.2	85.706	20
R22	A7UG62	ANQAIEDYASFMQR	3	548.588	2.9396e-07	75.764	72.134	0	_ANQAIEDYASFMQR_	2738.7	1822	5593.3	6720.7	83.619	20
R22	A7UG62	ANQAIEDYASFMQR	3	548.588	2.7212e-07	76.01	72.293	0	_ANQAIEDYASFMQR_	2051.7	1951.4	6036.4	7593.5	84.455	20
R22	A7UG62	ANQAIEDYASFMQR	3	548.588	2.7183e-05	60.55	57.353	0	_ANQAIEDYASFMQR_	0	0	1371.1	1619.4	84.961	20
R22	A7UG62	ANQAIEDYASFMQR	3	548.588	1.5158e-05	65.956	63.259	0	_ANQAIEDYASFMQR_	2026.4	2490.1	6523.9	8408.2	85.469	20
R22	A7UG62	ANQAIEDYASFMQR	2	822.378	1.1982e-56	153.7	151	0	_ANQAIEDYASFMQR_	4053.1	4155.7	21776	26079	84.534	20
R22	A7UG62	ANQAIEDYASFMQR	2	822.378	5.2588e-79	171.26	169.04	0	_ANQAIEDYASFMQR_	2653.3	2647.7	17634	23932	85.046	20
R22	A7UG62	ANQAIEDYASFMQR	3	548.588	9.6081e-05	47.037	45.848	0	_ANQAIEDYASFMQR_	1752.5	1557.7	4966.7	6189.4	85.979	20
F2	A7UG62	ANQAIEDYASFMQR	3	548.916	7.9346e-06	77.776	72.871	0	_ANQAIEDYASFMQ(de)R_	990.4	937.65	3123.1	4919.7	87.137	20
R22	A7UG62	ANQAIEDYASFMQR	3	548.916	1.0094e-08	84.753	78.477	0	_ANQ(de)AIEDYASFMQR_	1467.6	1235.6	6604.9	7235	86.492	20
R22	A7UG62	ANQAIEDYASFMQR	3	548.916	0.00010043	57.414	54.655	0	_AN(de)QAIEDYASFMQR_	1392.6	1650.3	4667.7	4996.7	87.001	20
R22	A7UG62	ANQAIEDYASFMQR	3	548.916	0.0017617	40.278	39.289	0	_AN(de)QAIEDYASFMQR_	1689.4	1685.7	3887.6	5288.9	88.911	20
F2	A7UG62	ATLLSK	1	632.398	0.025668	58.981	17.479	0	_ATLLSK_	4349.3	2517.5	14003	11502	48.465	20
F2	A7UG62	ATLLSK	1	632.398	0.01423	70.912	18.229	0	_ATLLSK_	2072.2	2680.8	18128	18442	49.711	20
F2	A7UG62	ATLLSK	1	632.398	0.013719	74.415	32.913	0	_ATLLSK_	925.06	1032.5	8378.2	9858.6	50.213	20
F3	A7UG62	ATLLSK	1	632.398	0.026265	58.687	21.079	0	_ATLLSK_	2479.5	2628.1	14252	19192	50.047	20
R22	A7UG62	ATLLSK	1	632.398	0.014197	71.141	18.842	0	_ATLLSK_	5341.4	4495.1	19433	15853	48.698	20
R22	A7UG62	ATLLSK	1	632.398	0.031466	56.122	14.82	0	_ATLLSK_	2662.5	3718.2	21935	23624	50.001	20
R22	A7UG62	ATLLSK	1	632.398	0.016523	66.993	20.623	0	_ATLLSK_	903.97	1143.3	10355	10796	50.505	20
R22	A7UG62	ATLLSK	1	632.398	0.025668	58.981	17.479	0	_ATLLSK_	1866.8	2274.6	12823	14933	51.012	20
R33	A7UG62	ATLLSK	1	632.398	0.015567	68.485	25.485	0	_ATLLSK_	2264.4	1805	11978	16531	50.603	20
R44	A7UG62	ATLLSK	1	632.398	0.016523	66.993	20.623	0	_ATLLSK_	1528.3	1832.9	11151	15510	50.58	20
F4	A7UG62	DITEQPVSNQSER	2	751.858	1.9292e-70	166.62	162.9	0	_DITEQPVSNQSER_	3020.8	5224.7	19717	26198	43.506	20
F4	A7UG62	DITEQPVSNQSERDLQDAAR	3	758.032	5.6539e-104	171.35	156.46	1	_DITEQPVSNQSERDLQDAAR_	8215.2	9830.9	62416	73609	56.341	20
F3	A7UG62	DVSIFR	2	368.703	0.019266	62.715	45.631	0	_DVSIFR_	2024	2578.7	11683	14735	62.165	20
F3	A7UG62	DVSIFR	2	368.703	0.0085156	93.593	46.19	0	_DVSIFR_	1256	1278.5	9737.2	12730	62.693	20
R33	A7UG62	DVSIFR	2	368.703	0.015622	68.398	51.314	0	_DVSIFR_	1578.8	1450.3	6312.2	9036.9	62.657	20
R33	A7UG62	DVSIFR	2	368.703	0.014165	71.359	42.635	0	_DVSIFR_	671.29	796.2	6159.3	7187.4	63.164	20
R44	A7UG62	DVSIFR	2	368.703	0.015087	69.234	51.785	0	_DVSIFR_	1769.7	1803.3	9968.7	10924	62.733	20
R44	A7UG62	DVSIFR	2	368.703	0.0095386	100.27	74.144	0	_DVSIFR_	632.82	957.27	7370.3	10062	63.24	20
F4	A7UG62	EALRPTFNK	2	538.298	0.0017495	56.258	44.665	1	_EALRPTFNK_	3987.5	2958.3	16968	18675	47.974	20
F4	A7UG62	EALRPTFNK	2	538.298	3.9844e-26	144.28	112.52	1	_EALRPTFNK_	10445	10072	50548	62000	48.086	20
F3	A7UG62	EGKYTEAMTK	2	579.279	4.0336e-05	69.864	64.083	1	_EGKYTEAMTK_	9825.1	9595	50552	53521	41.545	20
R33	A7UG62	EGKYTEAMTK	2	579.279	0.022052	30.563	23.516	1	_EGKYTEAMTK_	5821.2	7054.6	24444	29758	42.17	20
R44	A7UG62	EGKYTEAMTK	2	579.279	1.7665e-05	70.942	60.655	1	_EGKYTEAMTK_	5202.7	5634.9	19943	25401	42.241	20
F3	A7UG62	EGYPVIGATVNVK	2	673.869	1.8557e-09	85.271	64.494	0	_EGYPVIGATVNVK_	6815.3	5943.4	30741	42747	71.248	20
R33	A7UG62	EGYPVIGATVNVK	2	673.869	5.0182e-09	80.96	62.901	0	_EGYPVIGATVNVK_	3302.7	3307.9	17222	22977	71.73	20
R44	A7UG62	EGYPVIGATVNVK	2	673.869	9.8259e-05	51.135	43.248	0	_EGYPVIGATVNVK_	4997.5	6826.2	9732	12763	71.756	20
R44	A7UG62	EGYPVIGATVNVK	2	673.869	5.3119e-16	80.96	65.33	0	_EGYPVIGATVNVK_	3442.7	3694.6	13816	19817	71.818	20
R33	A7UG62	FGDTREEKIGEER	3	522.59	0.010499	26.112	17.98	2	_FGDTREEKIGEER_	4652.9	5887.1	31013	30710	42.67	20
R44	A7UG62	FGDTREEKIGEER	3	522.59	0.03545	19.244	12.767	2	_FGDTREEKIGEER_	3677	4795.4	25997	25472	42.784	20
F4	A7UG62	FGESDVK	1	781.373	0.0089319	67.981	39.342	0	_FGESDVK_	4023.3	4820.2	24286	31562	45.106	20
F3	A7UG62	GFVWAVK	1	806.456	0.0060855	77.748	61.604	0	_GFVWAVK_	4351.4	4585.2	24789	30989	76.095	20
F3	A7UG62	GFVWAVK	1	806.456	0.0059005	80.377	65.602	0	_GFVWAVK_	3231.1	3512.6	15283	17799	76.604	20
F3	A7UG62	GFVWAVK	2	403.732	0.015215	39.218	30.446	0	_GFVWAVK_	734.95	761.22	3538.9	3751.8	76.319	20
R33	A7UG62	GFVWAVK	1	806.456	0.0040495	91.584	72.802	0	_GFVWAVK_	8777.6	8580.5	32694	42367	76.589	20
R33	A7UG62	GFVWAVK	1	806.456	0.0058927	82.263	67.487	0	_GFVWAVK_	2374.6	2773.4	13818	17866	77.103	20
R33	A7UG62	GFVWAVK	1	806.456	0.0051251	69.432	40.794	0	_GFVWAVK_	5862.3	6504.4	23767	29762	77.664	20
R44	A7UG62	GFVWAVK	1	806.456	0.0058927	82.263	60.132	0	_GFVWAVK_	8696.7	7891.5	30365	39554	76.64	20
R44	A7UG62	GFVWAVK	1	806.456	0.0060855	77.748	62.973	0	_GFVWAVK_	2502.2	2726.6	13211	16587	77.152	20
F3	A7UG62	ILDDAGFTK	2	490.258	7.9697e-07	103.01	86.335	0	_ILDDAGFTK_	7508.5	8890.1	36910	46395	70.489	20
F3	A7UG62	ILDDAGFTK	2	490.258	0.0026591	73.499	60.463	0	_ILDDAGFTK_	3309.6	3365	18269	22796	70.993	20
R33	A7UG62	ILDDAGFTK	2	490.258	0.045653	39.785	25.782	0	_ILDDAGFTK_	7256.5	8393.8	26847	38135	69.73	20
R33	A7UG62	ILDDAGFTK	2	490.258	0.0086726	55.353	42.825	0	_ILDDAGFTK_	7294.4	8852.5	31941	43155	70.89	20
R33	A7UG62	ILDDAGFTK	2	490.258	0.0037761	64.82	52.293	0	_ILDDAGFTK_	2895.2	3249.4	17849	20787	71.413	20
R44	A7UG62	ILDDAGFTK	2	490.258	0.0026591	73.499	62.742	0	_ILDDAGFTK_	9284.4	9494.2	36041	47622	70.964	20
R44	A7UG62	ILDDAGFTK	2	490.258	0.0026591	73.499	63.128	0	_ILDDAGFTK_	3883.1	3150.8	23205	25670	71.471	20
F2	A7UG62	LGHLFFSGEKPDIAAAAQMYGQVQK	4	677.348	4.6016e-07	40.622	37.423	1	_LGHLFFSGEKPDIAAAAQMYGQVQK_	888.81	747.02	3078.2	5141.3	88.067	20
F4	A7UG62	LKIEPENDYR	2	638.83	3.2406e-108	191.53	137.78	1	_LKIEPENDYR_	9205	9647.9	62455	77804	52.559	20
F4	A7UG62	LKIEPENDYR	2	638.83	0.0046609	41.704	23.645	1	_LKIEPENDYR_	2562.3	2301	9471.4	10238	52.862	20
F4	A7UG62	LKIEPENDYRAAMR	3	569.295	0.016226	23.456	17.915	2	_LKIEPENDYRAAMR_	13849	13971	37672	47093	56.197	20
F2	A7UG62	MGKFDEAENCFRDITEQPVSNQSER	4	744.828	2.8168e-05	29.492	28.874	2	_MGKFDEAENCFRDITEQPVSNQSER_	1541.8	1112.6	6825.7	9794.2	88.049	20
F2	A7UG62	MGKFDEAENCFRDITEQPVSNQSER	4	744.828	3.5881e-09	50.432	49.814	2	_MGKFDEAENCFRDITEQPVSNQSER_	2235.3	2518.9	8127.9	10346	88.099	20
R22	A7UG62	MGKFDEAENCFRDITEQPVSNQSER	4	744.828	4.4398e-06	35.246	34.538	2	_MGKFDEAENCFRDITEQPVSNQSER_	2075.2	3469	8529.1	9951.9	88.21	20
F4	A7UG62	NSGASEMPSLEDDL	2	732.812	0.012282	33.265	31.512	0	_NSGASEMPSLEDDL_	12720	13078	30769	41406	89.514	20
F3	A7UG62	NYQDALEALTQAEK	3	531.93	5.0124e-08	78.505	72.028	0	_NYQDALEALTQAEK_	1960.5	1901.6	8073.9	11521	87.242	20
R33	A7UG62	NYQDALEALTQAEK	3	531.93	3.353e-15	90.707	84.23	0	_NYQDALEALTQAEK_	2596.5	3575.4	8716.5	12455	87.433	20
R44	A7UG62	NYQDALEALTQAEK	3	531.93	2.0046e-15	92.939	83.37	0	_NYQDALEALTQAEK_	1512.8	1737.4	6794.3	10221	87.637	20
R33	A7UG62	REALRPTFNK	2	616.349	0.058387	23.724	15.023	2	_REALRPTFNK_	4077.9	3445.1	9364.4	12465	42.229	20
R33	A7UG62	RILDDAGFTK	2	568.309	0.0083869	36.32	30.54	1	_RILDDAGFTK_	3846.3	3389.5	15339	21466	57.965	20
F3	A7UG62	RLKIEPENDYR	2	716.881	5.8373e-05	68.515	63.202	2	_RLKIEPENDYR_	9340.8	7773.4	28671	33225	44.729	20
R44	A7UG62	RLKIEPENDYR	3	478.256	0.039112	20.942	9.9953	2	_RLKIEPENDYR_	4659.6	3849.3	11738	16089	45.509	20
R44	A7UG62	RLKIEPENDYR	2	716.881	4.7221e-06	61.815	58.099	2	_RLKIEPENDYR_	5085.3	4546.5	14299	20014	45.522	20
F4	A7UG62	SFENLR	2	383.198	0.015567	68.485	21.718	0	_SFENLR_	1491.6	1591.1	9386.8	11697	48.776	20
F3	A7UG62	SIQSDRFESNR	3	446.885	0.00020399	62.166	57.226	1	_SIQSDRFESNR_	1633.1	1450.7	8448.4	9749.3	38.298	20
F3	A7UG62	SIQSDRFESNR	3	446.885	0.0073362	35.496	33.341	1	_SIQSDRFESNR_	2215.6	2419.9	7389.1	9212.8	38.817	20
F3	A7UG62	SIQSDRFESNR	2	669.823	9.4068e-07	91.123	83.257	1	_SIQSDRFESNR_	1445.3	2222.5	11921	13859	38.336	20
F4	A7UG62	SIQSDRFESNR	3	446.885	2.4242e-06	80.24	73.935	1	_SIQSDRFESNR_	8230.9	7642.3	27668	32911	38.779	20
F4	A7UG62	SIQSDRFESNR	2	669.823	0.016967	40.767	36.302	1	_SIQSDRFESNR_	2048.2	2334.3	9410.9	11761	38.903	20
R33	A7UG62	SIQSDRFESNR	3	446.885	0.01369	32.127	27.186	1	_SIQSDRFESNR_	3518.2	3769.1	11117	14161	38.731	20
R33	A7UG62	SIQSDRFESNR	3	446.885	0.00046389	52.247	47.353	1	_SIQSDRFESNR_	1337.2	1534.1	6050	6881	39.238	20
R44	A7UG62	SIQSDRFESNR	3	446.885	0.0011051	46.955	41.174	1	_SIQSDRFESNR_	2116.6	1732	8856.1	9216.4	38.883	20
R44	A7UG62	SIQSDRFESNR	3	446.885	0.0014586	44.543	40.369	1	_SIQSDRFESNR_	1036.6	1254.8	6268.3	6780.7	39.391	20
R44	A7UG62	SIQSDRFESNR	2	669.823	0.039122	36.32	35.123	1	_SIQSDRFESNR_	1095.5	1315.1	7117	7316.6	38.908	20
F3	A7UG62	SIQSDRFESNRK	3	489.583	0.037811	19.843	10.188	2	_SIQSDRFESNRK_	4414.8	4961.2	15656	19310	35.01	20
F4	A7UG62	SIQSDRFESNRK	3	489.583	0.0089792	28.361	14.96	2	_SIQSDRFESNRK_	6238.2	6351.7	22897	29842	35.441	20
F4	A7UG62	SIQSDRFESNRK	3	489.583	0.024498	23.468	14.361	2	_SIQSDRFESNRK_	4427.8	4785.4	14790	18420	35.45	20
R44	A7UG62	SIQSDRFESNRK	3	489.583	0.052336	16.35	6.6948	2	_SIQSDRFESNRK_	3340	2271.9	10843	13175	35.69	20
F3	A7UG62	SVYEDAIK	2	462.737	0.00059757	94.309	45.886	0	_SVYEDAIK_	24412	22351	95576	111760	54.195	20
R33	A7UG62	SVYEDAIK	2	462.737	0.00017497	97.431	55.982	0	_SVYEDAIK_	3754.3	3679	18864	23591	54.753	20
R44	A7UG62	SVYEDAIK	2	462.737	9.7593e-08	120.15	71.36	0	_SVYEDAIK_	14006	14962	65311	80392	54.691	20
R44	A7UG62	SVYEDAIK	2	462.737	0.0028442	83.998	41.808	0	_SVYEDAIK_	11994	11481	50880	65976	55.195	20
F3	A7UG62	SVYEDAIKR	2	540.788	0.010819	37.789	25.831	1	_SVYEDAIKR_	7042.3	6112.1	16604	19951	42.103	20
F3	A7UG62	SVYEDAIKR	2	540.788	5.3339e-15	123.21	56.64	1	_SVYEDAIKR_	6699.8	8114.7	34432	40899	46.534	20
F4	A7UG62	SVYEDAIKR	2	540.788	0.00034175	80.688	36.371	1	_SVYEDAIKR_	9145.4	9308	34352	43928	46.671	20
F4	A7UG62	SVYEDAIKR	2	540.788	4.5078e-26	140.88	79.32	1	_SVYEDAIKR_	10217	13395	49266	63799	46.82	20
F4	A7UG62	SVYEDAIKRYPQSDQR	3	652.325	0.00088094	33.313	30.555	2	_SVYEDAIKRYPQSDQR_	17645	14500	41457	55408	52.088	20
F1	A7UG62	TEQPIVSVASR	2	593.825	0.00025044	68.515	59.332	0	_TEQPIVSVASR_	5209.8	4379.5	12389	15737	53.728	20
R11	A7UG62	TEQPIVSVASR	2	593.825	1.1058e-05	80.312	66.194	0	_TEQPIVSVASR_	5686.4	5727.6	17584	26304	54.432	20
F1	A7UG62	VNKPDEAIKPAK	3	437.254	0.00084949	42.976	41.537	2	_VNKPDEAIKPAK_	4248.2	4625.7	25565	30956	40.633	20
F4	A7UG62	VNKPDEAIKPAK	3	437.254	7.9211e-05	60.157	58.277	2	_VNKPDEAIKPAK_	10543	11120	48470	62055	40.913	20
R11	A7UG62	VNKPDEAIKPAK	3	437.254	0.0040994	34	31.501	2	_VNKPDEAIKPAK_	3878.9	4047.2	22490	29591	41.032	20
R11	A7UG62	VNKPDEAIKPAK	2	655.377	0.0059416	34.75	33.31	2	_VNKPDEAIKPAK_	1323.2	1928.3	9722.4	12749	41.118	20
F2	A7UG62	VQTKYPAFHLVDQAAFYK	3	709.374	2.1522e-09	54.764	52.903	1	_VQTKYPAFHLVDQAAFYK_	1796.3	2498.3	9948.3	12204	76.758	20
F2	A7UG62	VQTKYPAFHLVDQAAFYK	3	709.374	6.7987e-07	51.798	50.062	1	_VQTKYPAFHLVDQAAFYK_	1367.7	1339.8	7524.5	9717.4	77.266	20
F2	A7UG62	VQTKYPAFHLVDQAAFYK	2	1063.56	2.4634e-06	50.178	48.317	1	_VQTKYPAFHLVDQAAFYK_	2954.9	1852	7088.1	11010	76.831	20
F2	A7UG62	VQTKYPAFHLVDQAAFYK	2	1063.56	5.3868e-06	46.494	40.058	1	_VQTKYPAFHLVDQAAFYK_	2217.6	1625.1	6567.4	8847.8	76.848	20
R22	A7UG62	VQTKYPAFHLVDQAAFYK	3	709.374	2.1522e-09	54.764	52.967	1	_VQTKYPAFHLVDQAAFYK_	2981.5	3032.9	11541	15042	76.893	20
R22	A7UG62	VQTKYPAFHLVDQAAFYK	3	709.374	5.1068e-11	64.275	61.92	1	_VQTKYPAFHLVDQAAFYK_	1341.3	1321.4	10230	12854	77.399	20
R22	A7UG62	VQTKYPAFHLVDQAAFYK	2	1063.56	3.7297e-09	54.764	50.378	1	_VQTKYPAFHLVDQAAFYK_	4631	3495.8	14153	21190	77.051	20
R11	A7UG62	YHFQLMNIDYKEGK	3	595.959	0.0091313	25.53	18.398	1	_YHFQLMNIDYKEGK_	2304.9	1566.8	9921.8	11356	70.363	20
R22	A7UG62	YLALDLEMSHDDLWAK	3	645.977	2.3279e-12	83.692	75.35	0	_YLALDLEM(ox)SHDDLWAK_	4782.1	3777.2	15985	20830	88.916	20
F2	A7UG62	YLALDLEMSHDDLWAKK	3	683.343	0.00078954	31.614	29.14	1	_YLALDLEMSHDDLWAKK_	886.54	1268.8	4393.1	5171.5	84.654	20
R22	A7UG62	YLALDLEMSHDDLWAKK	3	683.343	7.2504e-08	54.812	52.338	1	_YLALDLEMSHDDLWAKK_	2115	1981.1	7004.9	9211.4	84.922	20
F2	A7UG62	YPAFHLVDQAAFYK	3	557.284	0.00064108	37.364	30.306	0	_YPAFHLVDQAAFYK_	1892.1	2270.4	6991.7	10555	83.633	20
F2	A7UG62	YPAFHLVDQAAFYK	3	557.284	0.056822	15.798	8.7405	0	_YPAFHLVDQAAFYK_	1934.1	1780.6	6301.6	10763	84.194	20
R22	A7UG62	YPAFHLVDQAAFYK	3	557.284	2.7606e-05	61.11	46.679	0	_YPAFHLVDQAAFYK_	2308.8	2435.4	9872.4	13380	83.882	20
R22	A7UG62	YPAFHLVDQAAFYK	3	557.284	0.0038863	29.215	22.157	0	_YPAFHLVDQAAFYK_	3365.3	3635.2	13809	22387	84.428	20
F4	A7UG62	YQNIAQK	1	864.457	0.021944	55.504	38.408	0	_YQNIAQK_	2819.5	2750.1	16389	24563	43.937	20
F4	A7UG62	YQNIAQK	1	865.441	0.045897	84.097	60.067	0	_YQNIAQ(de)K_	11172	11221	35773	48501	45.645	20
F3	A7UG62	YTEAMTK	1	843.392	0.0066981	73.26	34.468	0	_YTEAMTK_	6718.7	5637.3	23880	31282	45.766	20
R33	A7UG62	YTEAMTK	1	843.392	0.01539	60.436	32.262	0	_YTEAMTK_	8260.3	8129.4	23888	35479	46.394	20
F3	A7UG63	AIASSDETLSSFVSNVK	3	585.632	1.0055e-07	60.246	57.488	0	_AIASSDETLSSFVSNVK_	7212	8637.2	17262	26967	85.561	21
R33	A7UG63	AIASSDETLSSFVSNVK	3	585.632	2.915e-18	94.487	91.729	0	_AIASSDETLSSFVSNVK_	4235.5	6069.7	9631.2	17188	85.878	21
R44	A7UG63	AIASSDETLSSFVSNVK	3	585.632	1.0348e-07	56.339	53.581	0	_AIASSDETLSSFVSNVK_	3312	3489.5	7434.1	11564	85.916	21
F4	A7UG63	DLLAPVVFMYGK	2	676.868	3.6641e-05	67.385	58.975	0	_DLLAPVVFMYGK_	4288.8	6788.8	11995	20001	103.7	21
F4	A7UG63	DLLAPVVFMYGK	2	676.868	8.4259e-06	74.611	66.201	0	_DLLAPVVFMYGK_	10715	12097	23395	36547	103.84	21
F2	A7UG63	GLGSSHQGVGSGNEGYLPYAELMNR	4	649.058	2.5672e-06	35.66	34.475	0	_GLGSSHQGVGSGNEGYLPYAELMNR_	1527	948.34	2867.3	3926.1	78.688	21
F2	A7UG63	GLGSSHQGVGSGNEGYLPYAELMNR	3	865.075	1.3249e-17	68.303	67.617	0	_GLGSSHQGVGSGNEGYLPYAELMNR_	1219.3	2391.6	4146.7	7185.9	78.742	21
R22	A7UG63	GLGSSHQGVGSGNEGYLPYAELMNR	4	649.058	2.5672e-06	35.66	32.446	0	_GLGSSHQGVGSGNEGYLPYAELMNR_	2552.4	2086.6	4684.7	7009.8	70.779	21
R22	A7UG63	GLGSSHQGVGSGNEGYLPYAELMNR	3	865.075	2.8064e-17	65.881	62.128	0	_GLGSSHQGVGSGNEGYLPYAELMNR_	2367.9	2362.4	5402	7355.5	79.043	21
R22	A7UG63	GLGSSHQGVGSGNEGYLPYAELMNR	4	649.058	1.1163e-48	106.02	104.95	0	_GLGSSHQGVGSGNEGYLPYAELMNR_	2559.3	2681.6	4818.1	8114.1	79.084	21
R11	A7UG63	GLGSSHQGVGSGNEGYLPYAELMNR	3	870.406	4.6584e-07	41.648	39.08	0	_GLGSSHQGVGSGNEGYLPYAELM(ox)NR_	1298.3	927.64	1823	3749.3	70.491	21
F2	A7UG63	LIVSVGGMEAESNLK	3	521.608	0.00010305	41.621	37.904	0	_LIVSVGGM(ox)EAESNLK_	2204.6	2399.3	4170.3	5637.4	72.453	21
F3	A7UG63	LIVSVGGMEAESNLK	3	521.608	2.1946e-05	48.608	40.694	0	_LIVSVGGM(ox)EAESNLK_	7610	6478.1	13760	24845	72.217	21
R22	A7UG63	LIVSVGGMEAESNLK	3	521.608	5.7996e-11	79.875	75.258	0	_LIVSVGGM(ox)EAESNLK_	5078.2	4146.6	10194	17801	72.728	21
R44	A7UG63	LIVSVGGMEAESNLK	3	521.608	7.2107e-16	88.075	81.598	0	_LIVSVGGM(ox)EAESNLK_	10127	8810.1	11962	18677	72.839	21
F2	A7UG63	LIVSVGGMEAESNLK	3	516.276	0.00026935	40.477	35.379	0	_LIVSVGGMEAESNLK_	1840.3	1533.9	4026.1	5154.6	82.145	21
F4	A7UG63	LIVSVGGMEAESNLK	3	516.276	1.2195e-29	115.12	106.08	0	_LIVSVGGMEAESNLK_	23013	30815	48233	77865	82.162	21
R22	A7UG63	LIVSVGGMEAESNLK	3	516.276	0.0013981	33.265	28.167	0	_LIVSVGGMEAESNLK_	3827.2	4110.2	7248.6	10861	82.447	21
F2	A7UG66	AAGHTIAYQFTR	3	445.898	0.063782	16.35	14.306	0	_AAGHTIAYQFTR_	343.01	230	1124.5	1724.4	52.663	22
F3	A7UG66	AAGHTIAYQFTR	3	445.898	9.4706e-05	56.328	44.692	0	_AAGHTIAYQFTR_	8005.9	9787.9	30583	44460	52.152	22
F3	A7UG66	AAGHTIAYQFTR	2	668.344	4.1534e-34	104.24	81.666	0	_AAGHTIAYQFTR_	4865	6656.8	17294	22083	52.219	22
F4	A7UG66	AAGHTIAYQFTR	3	445.898	0.0033153	35.594	23.358	0	_AAGHTIAYQFTR_	1380	1150.8	4071.6	5613.3	52.301	22
F4	A7UG66	AAGHTIAYQFTR	2	668.344	0	266.93	217.46	0	_AAGHTIAYQFTR_	8343.7	8960.7	50078	66383	52.328	22
R22	A7UG66	AAGHTIAYQFTR	3	445.898	0.063782	16.35	9.0707	0	_AAGHTIAYQFTR_	1097.8	412.99	2383	3978.4	52.831	22
R33	A7UG66	AAGHTIAYQFTR	3	445.898	0.013613	27.098	19.488	0	_AAGHTIAYQFTR_	3488.9	4539.8	10637	13690	52.765	22
R44	A7UG66	AAGHTIAYQFTR	3	445.898	0.0011759	42.426	34.817	0	_AAGHTIAYQFTR_	7872.7	8044.6	26231	39423	52.756	22
F4	A7UG66	AELSFFVPK	2	519.287	0.0010195	58.981	50.208	0	_AELSFFVPK_	1606.9	944.5	8075.8	11542	85.972	22
F4	A7UG66	AELSFFVPK	2	519.287	0.0010012	83.998	71.01	0	_AELSFFVPK_	2246.7	2046.2	17234	23799	86.035	22
F3	A7UG66	ALNDYGQQGGITK	2	682.844	2.5212e-60	164.93	153.98	0	_ALNDYGQQGGITK_	6807	7666.5	53684	63769	54.353	22
F3	A7UG66	ALNDYGQQGGITK	2	682.844	1.1004e-06	72.891	61.308	0	_ALNDYGQQGGITK_	2707.4	2352.1	10040	14062	54.378	22
R33	A7UG66	ALNDYGQQGGITK	2	682.844	4.7983e-05	55.196	46.307	0	_ALNDYGQQGGITK_	2093.9	1972.7	9211.2	12182	54.849	22
R33	A7UG66	ALNDYGQQGGITK	2	682.844	5.557e-23	117.03	109.17	0	_ALNDYGQQGGITK_	10250	12965	84034	114220	54.874	22
R44	A7UG66	ALNDYGQQGGITK	2	682.844	0.0001041	50.897	39.314	0	_ALNDYGQQGGITK_	1993.9	1780.4	8711.3	11890	54.795	22
R44	A7UG66	ALNDYGQQGGITK	2	682.844	9.5916e-10	79.875	72.503	0	_ALNDYGQQGGITK_	6324.8	6307.2	23150	33034	55.314	22
R44	A7UG66	ALNDYGQQGGITK	2	682.844	1.4817e-33	137.73	124.93	0	_ALNDYGQQGGITK_	6212.5	7271.6	54346	66064	54.807	22
F3	A7UG66	ALNDYGQQGGITK	2	683.336	0.0038189	61.167	54.264	0	_ALNDYGQ(de)QGGITK_	5748	4939.3	25118	33235	56.098	22
F3	A7UG66	ALNDYGQQGGITK	2	683.336	8.7727e-35	101.75	90.807	0	_ALNDYGQ(de)QGGITK_	5518.4	6186.3	31271	40780	56.106	22
R33	A7UG66	ALNDYGQQGGITK	2	683.336	2.2851e-16	106.32	97.001	0	_ALN(de)DYGQQGGITK_	2944.2	2501.5	18292	23012	56.55	22
R33	A7UG66	ALNDYGQQGGITK	2	683.336	0.0036591	59.294	52.401	0	_ALNDYGQQ(de)GGITK_	4815.7	5084.1	15096	19731	57.045	22
R44	A7UG66	ALNDYGQQGGITK	2	683.336	7.0004e-10	92.265	85.361	0	_ALN(de)DYGQQGGITK_	2817.5	3124.4	23501	29013	56.605	22
R44	A7UG66	ALNDYGQQGGITK	2	683.336	0.00059888	69.345	56.549	0	_ALNDYGQQ(de)GGITK_	4545.4	4180.1	12865	17402	57.103	22
F1	A7UG66	ATVTIYSELTYER	2	773.393	4.5609e-23	117.93	115.27	0	_ATVTIYSELTYER_	1648.3	1258.5	10753	14793	79.938	22
F1	A7UG66	ATVTIYSELTYER	2	773.393	4.1387e-48	148.62	145.96	0	_ATVTIYSELTYER_	1505.3	1709	15116	17010	80.452	22
F1	A7UG66	ATVTIYSELTYER	2	773.393	1.269e-06	77.894	73	0	_ATVTIYSELTYER_	1875.6	1460.9	9723	13362	80.963	22
F1	A7UG66	ATVTIYSELTYER	3	515.931	5.4402e-05	62.162	57.268	0	_ATVTIYSELTYER_	850.26	700.12	2901	3814.3	79.995	22
F1	A7UG66	ATVTIYSELTYER	3	515.931	5.412e-05	60.157	55.263	0	_ATVTIYSELTYER_	584.45	611.55	2177.1	3558.4	80.503	22
F2	A7UG66	ATVTIYSELTYER	2	773.393	0.00032804	60.157	56.242	0	_ATVTIYSELTYER_	1690.3	1862.8	9109.7	11971	80.06	22
F2	A7UG66	ATVTIYSELTYER	2	773.393	1.1674e-11	66.989	59.859	0	_ATVTIYSELTYER_	1839	1266.3	5129	9014.5	80.599	22
R11	A7UG66	ATVTIYSELTYER	2	773.393	0.0001815	66.004	62.427	0	_ATVTIYSELTYER_	1421	1195.9	6346.3	8057.8	80.455	22
F3	A7UG66	AVFYEMK	2	452.218	0.0070389	82.671	68.002	0	_AVFYEM(ox)K_	3447	3398.3	20170	23450	54.503	22
F4	A7UG66	AVFYEMK	2	452.218	0.0068098	88.029	67.404	0	_AVFYEM(ox)K_	12106	12157	65880	73022	54.552	22
R33	A7UG66	AVFYEMK	2	452.218	0.0070456	81.297	66.628	0	_AVFYEM(ox)K_	3092.5	3002.2	17115	20921	54.95	22
R44	A7UG66	AVFYEMK	2	452.218	0.0048152	91.626	74.386	0	_AVFYEM(ox)K_	8783.5	8087.7	42215	50772	54.904	22
F4	A7UG66	AVFYEMK	2	444.22	0.0021668	102.71	96.865	0	_AVFYEMK_	3379.8	3261.3	27380	37852	66.658	22
R22	A7UG66	AVFYEMKGGVLTQFDPSR	3	682.344	0.043882	16.924	13.686	1	_AVFYEMKGGVLTQFDPSR_	4679.7	2721.6	10930	12671	88.953	22
F4	A7UG66	FKPGLK	1	689.434	0.020916	69.39	48.405	1	_FKPGLK_	13037	12807	59048	69626	43.288	22
F1	A7UG66	GDDDIWVFIDNK	2	718.838	0.00031864	49.448	41.838	0	_GDDDIWVFIDNK_	322.53	191.21	2749.8	2701.1	99.042	22
F1	A7UG66	GDDDIWVFIDNK	2	718.838	0.0016747	40.475	36.621	0	_GDDDIWVFIDNK_	351.35	55.964	2614.3	3996	99.543	22
R11	A7UG66	GDDDIWVFIDNK	2	718.838	0.00031864	49.448	41.838	0	_GDDDIWVFIDNK_	576.28	170.03	2916.5	3189.3	99.363	22
R11	A7UG66	GDDDIWVFIDNK	2	718.838	0.0010693	42.843	35.233	0	_GDDDIWVFIDNK_	695.09	80.666	1841.1	3084.7	99.893	22
F4	A7UG66	GFSCADFGTK	2	539.72	2.2355e-06	91.313	89.269	0	_GFSCADFGTK_	16058	17877	66661	89561	78.915	22
R22	A7UG66	GGTNGVAALHLTGPAPTLMSALYPNLIFSEPPVPMPK	4	944.741	4.7892e-26	60.645	59.623	0	_GGTN(de)GVAALHLTGPAPTLMSALYPNLIFSEPPVPM(ox)PK_	1362.2	1262.4	3479.3	4001	117.03	22
R22	A7UG66	GGTNGVAALHLTGPAPTLMSALYPNLIFSEPPVPMPK	4	944.741	9.5311e-18	45.652	44.315	0	_GGTN(de)GVAALHLTGPAPTLMSALYPNLIFSEPPVPM(ox)PK_	1346.3	1393.6	3084.9	4048.6	117.12	22
F3	A7UG66	GGVLTQFDPSR	2	588.804	5.6456e-07	91.961	84.741	0	_GGVLTQFDPSR_	6764.6	7278.9	29901	35973	70.202	22
F3	A7UG66	GGVLTQFDPSR	2	588.804	4.1806e-17	118.9	114.01	0	_GGVLTQFDPSR_	1644.4	1282.5	11172	10704	70.706	22
R33	A7UG66	GGVLTQFDPSR	2	588.804	1.194e-05	79.659	77.474	0	_GGVLTQFDPSR_	717.59	957.17	7338.7	6389.2	71.093	22
R44	A7UG66	GGVLTQFDPSR	2	588.804	8.9431e-17	115.33	110.43	0	_GGVLTQFDPSR_	843.6	1046.9	7871.3	8473.4	71.139	22
F2	A7UG66	GHDCEGIFGDGTVTEAQIR	3	684.303	6.9837e-05	41.912	41.334	0	_GHDCEGIFGDGTVTEAQIR_	1556.2	1390.4	3472.5	4555.6	76.865	22
R22	A7UG66	GHDCEGIFGDGTVTEAQIR	3	684.303	1.0347e-44	113.88	113.3	0	_GHDCEGIFGDGTVTEAQIR_	3567	3330.8	9767	10791	77.253	22
F2	A7UG66	GTVVTQDYSCTIYDR	2	883.89	5.2838e-07	71.98	70.072	0	_GTVVTQDYSCTIYDR_	1511.5	1304.9	8004.9	10255	77.466	22
F2	A7UG66	GTVVTQDYSCTIYDR	2	883.89	5.3889e-29	117	114.35	0	_GTVVTQDYSCTIYDR_	1505.8	1455.6	12565	13493	77.976	22
F2	A7UG66	GTVVTQDYSCTIYDR	3	589.596	5.5014e-11	79.652	73.932	0	_GTVVTQDYSCTIYDR_	1402.1	1242.9	2814.9	3538.2	77.517	22
R22	A7UG66	GTVVTQDYSCTIYDR	2	883.89	2.4691e-23	110.35	107.7	0	_GTVVTQDYSCTIYDR_	3403.3	3968.9	22422	26189	77.857	22
R22	A7UG66	GTVVTQDYSCTIYDR	2	883.89	4.1599e-19	101.53	99.62	0	_GTVVTQDYSCTIYDR_	3309.8	2467.6	16116	19276	78.372	22
F3	A7UG66	IAPVIIGAR	2	455.298	0.0017216	80.684	80.684	0	_IAPVIIGAR_	9759.9	9230.1	45093	52273	70.106	22
F3	A7UG66	IAPVIIGAR	2	455.298	6.6201e-09	107.29	107.29	0	_IAPVIIGAR_	2745.2	2672.6	18660	21544	70.622	22
R33	A7UG66	IAPVIIGAR	2	455.298	0.010764	52.867	52.867	0	_IAPVIIGAR_	6561	6405.3	28931	32432	70.577	22
R33	A7UG66	IAPVIIGAR	2	455.298	0.00092079	84.368	84.368	0	_IAPVIIGAR_	1601.8	1152.8	12019	14092	71.092	22
R44	A7UG66	IAPVIIGAR	2	455.298	0.0011501	83.313	83.313	0	_IAPVIIGAR_	4733.1	4705.2	26473	30100	70.677	22
R44	A7UG66	IAPVIIGAR	2	455.298	0.0001255	91.064	91.064	0	_IAPVIIGAR_	1919.3	1382.1	14530	17365	71.195	22
R44	A7UG66	IAPVIIGAR	2	455.298	0.016164	49.536	49.536	0	_IAPVIIGAR_	8033.7	8254.1	20027	26210	71.702	22
F3	A7UG66	IEVPGGFYPAEATDALKLEEAK	3	783.406	2.4708e-33	97.69	94.762	1	_IEVPGGFYPAEATDALKLEEAK_	2686.6	2626.8	21686	23027	91.018	22
F3	A7UG66	IEVPGGFYPAEATDALKLEEAK	3	783.406	3.1261e-18	75.057	70.18	1	_IEVPGGFYPAEATDALKLEEAK_	3344.4	3718	28986	34499	91.053	22
F3	A7UG66	IEVPGGFYPAEATDALKLEEAK	3	783.406	2.0252e-15	67.11	61.456	1	_IEVPGGFYPAEATDALKLEEAK_	4117.5	3653.3	53393	62236	91.091	22
R33	A7UG66	IEVPGGFYPAEATDALKLEEAK	3	783.406	8.9756e-08	52.09	47.089	1	_IEVPGGFYPAEATDALKLEEAK_	1585.3	1642.7	12947	12728	91.295	22
R33	A7UG66	IEVPGGFYPAEATDALKLEEAK	3	783.406	8.7649e-07	46.569	41.442	1	_IEVPGGFYPAEATDALKLEEAK_	1394.2	1578.3	18329	22028	91.372	22
R33	A7UG66	IEVPGGFYPAEATDALKLEEAK	3	783.406	0.00016584	34.217	29.577	1	_IEVPGGFYPAEATDALKLEEAK_	1797.1	1940.4	13906	17425	91.397	22
R33	A7UG66	IEVPGGFYPAEATDALKLEEAK	3	783.406	3.7175e-10	55.705	52.904	1	_IEVPGGFYPAEATDALKLEEAK_	2469.7	1984	18691	19840	91.915	22
R44	A7UG66	IEVPGGFYPAEATDALKLEEAK	3	783.406	1.5924e-15	65.887	62.36	1	_IEVPGGFYPAEATDALKLEEAK_	2201.6	1615.2	13096	15553	91.346	22
R44	A7UG66	IEVPGGFYPAEATDALKLEEAK	3	783.406	1.6725e-17	70.452	67.432	1	_IEVPGGFYPAEATDALKLEEAK_	2589.5	2092.5	23315	27804	91.406	22
R44	A7UG66	IEVPGGFYPAEATDALKLEEAK	3	783.406	2.5878e-26	88.945	85.925	1	_IEVPGGFYPAEATDALKLEEAK_	2212.2	2566	17131	20135	91.426	22
F4	A7UG66	IGGTNGATEFFISK	2	721.862	0.00011003	60.55	56.833	0	_IGGTN(de)GATEFFISK_	17601	18248	50478	74970	83.264	22
F4	A7UG66	IGGTNGATEFFISK	2	721.862	0.0044787	50.827	45.933	0	_IGGTN(de)GATEFFISK_	8484.6	8492.1	26068	39031	85.383	22
F4	A7UG66	IGGTNGATEFFISK	2	721.862	1.36e-91	180.06	173.17	0	_IGGTN(de)GATEFFISK_	15790	13401	99653	130540	85.618	22
F4	A7UG66	IGGTNGATEFFISK	2	721.862	4.6121e-05	67.136	62.242	0	_IGGTN(de)GATEFFISK_	1694.4	1004	9009.3	10369	85.615	22
F4	A7UG66	IGGTNGATEFFISK	2	721.37	4.1777e-06	49.988	46.271	0	_IGGTNGATEFFISK_	3308.1	3286.3	9236.2	14601	80.22	22
F4	A7UG66	IKIDTEIATMSWTIK	2	875.476	1.8953e-16	94.487	89.432	1	_IKIDTEIATMSWTIK_	7085.4	6755	28443	32601	89.722	22
R44	A7UG66	ITLGGK	1	588.372	0.030678	56.51	19.923	0	_ITLGGK_	2980.5	1626.3	14855	17960	50.632	22
R33	A7UG66	ITLGGKK	2	358.737	0.017376	38.792	13.793	1	_ITLGGKK_	3949.3	3066.2	22257	25236	42.047	22
R44	A7UG66	ITLGGKK	2	358.737	0.017376	38.792	1.7632	1	_ITLGGKK_	3571.4	3105.3	21358	23668	42.121	22
F3	A7UG66	IVFVTSETSLEQPDMTKDLEK	3	809.405	2.8096e-10	58.123	55.769	1	_IVFVTSETSLEQPDM(ox)TKDLEK_	9389.1	7629.7	31190	38241	76.654	22
R44	A7UG66	IVFVTSETSLEQPDMTKDLEK	3	809.405	4.6348e-10	55.688	51.977	1	_IVFVTSETSLEQPDM(ox)TKDLEK_	3462.2	3424.8	15318	19083	77.198	22
F4	A7UG66	IVFVTSETSLEQPDMTKDLEK	3	804.073	2.4634e-18	76.301	70.772	1	_IVFVTSETSLEQPDMTKDLEK_	11483	11300	49083	65753	83.677	22
F4	A7UG66	IVFVTSETSLEQPDMTKDLEK	3	804.073	3.2687e-26	91.589	85.883	1	_IVFVTSETSLEQPDMTKDLEK_	9301.4	8440	75497	92982	83.767	22
F4	A7UG66	IVTGADNTISVK	2	609.34	2.6883e-47	149.69	122.39	0	_IVTGADNTISVK_	13469	14420	94556	126060	61.793	22
F4	A7UG66	IVTGADNTISVKDGR	3	515.946	6.0245e-20	102.64	86.839	1	_IVTGADNTISVKDGR_	11477	10120	38148	45834	54.047	22
F4	A7UG66	IYCDDDENMKNNR	3	559.222	9.7625e-10	81.676	79.29	1	_IYCDDDENMKNNR_	10257	10365	41071	49464	54.95	22
F4	A7UG66	IYCDDDENMKNNRK	3	601.92	1.0589e-15	94.122	92.26	2	_IYCDDDENMKNNRK_	13967	13286	41412	48167	48.421	22
F4	A7UG66	KLMESLSQGTYYLR	3	563.627	1.123e-35	123.36	110.45	1	_KLMESLSQGTYYLR_	15973	16610	56605	74079	76.113	22
F2	A7UG66	KNFFIVWNMK	2	663.855	0.0022573	44.318	41.456	1	_KNFFIVWNMK_	874.39	1013.4	3745	4895.7	84.238	22
F2	A7UG66	KNFFIVWNMK	2	663.855	0.0022573	44.318	41.277	1	_KNFFIVWNMK_	1452.3	1625.1	5992.5	7935.3	84.76	22
F2	A7UG66	KNFFIVWNMK	3	442.906	0.011543	30.612	27.571	1	_KNFFIVWNMK_	329.8	201.18	2517.4	3390.4	84.432	22
R22	A7UG66	KNFFIVWNMK	2	663.855	0.00081239	52.579	48.862	1	_KNFFIVWNMK_	2406.4	1481	5843.2	8365.5	84.416	22
R22	A7UG66	KNFFIVWNMK	3	442.906	0.034764	21.993	19.044	1	_KNFFIVWNMK_	833.38	696.37	3310.4	4098.2	84.561	22
R22	A7UG66	KYYFGGAGHNCVENR	3	587.593	0.0032507	27.028	24.476	1	_KYYFGGAGHNCVENR_	1081.4	1195.9	4502.1	6943.8	53.175	22
F4	A7UG66	LAVDLGGTHLAAPGYVDLDTFMPNAK	4	676.343	4.705e-26	78.976	77.051	0	_LAVDLGGTHLAAPGYVDLDTFM(ox)PNAK_	5611.9	5547.6	20285	28455	94.988	22
F4	A7UG66	LAVDLGGTHLAAPGYVDLDTFMPNAK	4	672.344	1.2568e-17	62.781	59.943	0	_LAVDLGGTHLAAPGYVDLDTFMPNAK_	4679.5	3435.5	15073	23373	101.63	22
F4	A7UG66	LAVDLGGTHLAAPGYVDLDTFMPNAK	3	896.123	3.0344e-49	108.96	106.03	0	_LAVDLGGTHLAAPGYVDLDTFMPNAK_	2988.7	1955.6	20777	28999	101.67	22
F1	A7UG66	LIPDAK	1	656.398	0.034703	54.525	9.9143	0	_LIPDAK_	787.25	868.91	9507.7	9970.8	54.965	22
F1	A7UG66	LIPDAK	1	656.398	0.034703	54.525	11.525	0	_LIPDAK_	928.21	723.61	10257	12126	55.47	22
F3	A7UG66	LNPSVGDEYSLVSTNTK	3	608.639	1.1965e-52	133.96	130.1	0	_LNPSVGDEYSLVSTNTK_	5833.3	5333.9	27836	37985	74.016	22
F3	A7UG66	LNPSVGDEYSLVSTNTK	2	912.455	1.1274e-43	128.59	126.29	0	_LNPSVGDEYSLVSTNTK_	7029.8	6228.4	49581	60561	74.152	22
R33	A7UG66	LNPSVGDEYSLVSTNTK	3	608.639	1.0879e-09	75.548	70.73	0	_LNPSVGDEYSLVSTNTK_	5789.1	5827.9	19423	23535	74.421	22
R44	A7UG66	LNPSVGDEYSLVSTNTK	3	608.639	8.8456e-13	82.01	78.148	0	_LNPSVGDEYSLVSTNTK_	5428.2	5464.8	14808	20786	74.445	22
R44	A7UG66	LNPSVGDEYSLVSTNTK	3	608.639	2.1102e-30	107.03	101.97	0	_LNPSVGDEYSLVSTNTK_	3616	3617.3	18568	28726	74.957	22
R44	A7UG66	LNPSVGDEYSLVSTNTK	2	912.455	2.8532e-12	84.653	80.791	0	_LNPSVGDEYSLVSTNTK_	4338.7	3394.5	20550	24189	74.647	22
F3	A7UG66	LNSYVQLDTFGK	2	692.859	8.5594e-07	76.326	62.208	0	_LNSYVQLDTFGK_	5856	5561.2	19098	25335	82.729	22
R33	A7UG66	LNSYVQLDTFGK	2	692.859	6.8561e-06	70.089	62.724	0	_LNSYVQLDTFGK_	3032.6	2387.1	10660	12138	83.119	22
F4	A7UG66	LNSYVQLDTFGKK	2	756.906	1.1125e-28	125.53	117.77	1	_LNSYVQLDTFGKK_	23620	21032	76313	104590	71.028	22
F4	A7UG66	LTIQFSEPIQK	2	652.366	0.016426	27.914	14.105	0	_LTIQFSEPIQK_	12363	11305	30682	46061	80.002	22
F4	A7UG66	LTIQFSEPIQK	2	652.366	0.0027395	40.727	23.56	0	_LTIQFSEPIQK_	3551.7	4662.7	17922	24454	80.02	22
F4	A7UG66	LTIQFSEPIQK	2	652.366	6.9331e-17	116.84	84.507	0	_LTIQFSEPIQK_	20109	17830	99821	150830	80.106	22
F4	A7UG66	LVGSGAYITK	2	504.79	4.6915e-20	127.51	103.76	0	_LVGSGAYITK_	10167	11049	62591	86736	62.068	22
F4	A7UG66	LVGSGAYITK	2	504.79	1.1901e-05	72.928	48.956	0	_LVGSGAYITK_	1720.3	1848.1	9964.9	14728	62.103	22
F3	A7UG66	NAVVEADGKTSAEIPFVSSAMASDKK	3	884.778	1.773e-24	74.287	72.666	2	_NAVVEADGKTSAEIPFVSSAMASDKK_	4233.9	3794.4	20906	25837	71.399	22
F2	A7UG66	NFFIVWNMK	2	599.808	0.0078817	39.305	34.206	0	_NFFIVWNMK_	648.51	566.84	2429	2984.2	99.996	22
R22	A7UG66	NFFIVWNMK	2	599.808	0.0003274	79.474	74.376	0	_NFFIVWNMK_	830.68	567.62	5547.7	6762.2	100.24	22
F2	A7UG66	NSSGVFPQSGDYIHFR	4	453.468	0.017203	19.669	19.312	0	_NSSGVFPQSGDYIHFR_	638.15	245.84	920.37	1340.7	64.425	22
F2	A7UG66	NSSGVFPQSGDYIHFR	3	604.288	1.9635e-07	65.652	64.664	0	_NSSGVFPQSGDYIHFR_	2008.1	1016.3	7144.7	9734.3	72.886	22
F2	A7UG66	NSSGVFPQSGDYIHFR	3	604.288	2.9121e-09	76.341	75.353	0	_NSSGVFPQSGDYIHFR_	1487.2	1371.9	5676.8	7524.1	73.399	22
F4	A7UG66	NSSGVFPQSGDYIHFR	4	453.468	0.060529	11.643	10.655	0	_NSSGVFPQSGDYIHFR_	867.01	1220.8	4090.8	5000.4	62.455	22
R22	A7UG66	NSSGVFPQSGDYIHFR	4	453.468	0.019979	18.674	17.686	0	_NSSGVFPQSGDYIHFR_	1085.6	1143	2411.3	3542.1	64.108	22
R22	A7UG66	NSSGVFPQSGDYIHFR	4	453.468	0.018634	18.935	17.946	0	_NSSGVFPQSGDYIHFR_	814.83	701.21	2338	2696.9	64.626	22
R22	A7UG66	NSSGVFPQSGDYIHFR	3	604.288	0.0066991	25.846	23.533	0	_NSSGVFPQSGDYIHFR_	1715.6	1536.8	5429.4	8428.5	73.122	22
R22	A7UG66	NSSGVFPQSGDYIHFR	3	604.288	3.4409e-07	61.265	60.277	0	_NSSGVFPQSGDYIHFR_	549.5	987.39	2639.5	3972.1	73.64	22
R22	A7UG66	NSSGVFPQSGDYIHFR	4	453.468	0.009681	23.527	20.976	0	_NSSGVFPQSGDYIHFR_	1188.9	1621.3	4486.7	6288.4	73.301	22
R22	A7UG66	NSSGVFPQSGDYIHFR	3	604.616	0.00011288	52.569	51.082	0	_NSSGVFPQ(de)SGDYIHFR_	3020.6	2821.8	6666.6	9034.1	75.124	22
R22	A7UG66	NSSGVFPQSGDYIHFR	3	604.616	0.00021491	43.794	40.714	0	_N(de)SSGVFPQSGDYIHFR_	6172.7	5801	14031	21483	76.031	22
F4	A7UG66	RDDDTELKYAIGMDGEK	2	978.454	1.018e-07	64.298	57.348	2	_RDDDTELKYAIGMDGEK_	9167.6	8002.2	29534	38547	62.524	22
F4	A7UG66	RDDDTELKYAIGMDGEK	2	978.454	5.6923e-13	85.087	79.727	2	_RDDDTELKYAIGMDGEK_	9772.9	8734.8	39539	50711	62.555	22
F4	A7UG66	RYVNESLPTEVIIR	3	563.649	5.7893e-06	69.201	63.66	1	_RYVNESLPTEVIIR_	12412	11268	42132	51092	70.155	22
F1	A7UG66	SDATFAGSLFFVADEK	3	568.942	8.7573e-24	97.45	87.097	0	_SDATFAGSLFFVADEK_	1084.5	807.91	4697.3	7372	99.384	22
F2	A7UG66	SDATFAGSLFFVADEK	3	568.942	8.303e-30	106.14	96.068	0	_SDATFAGSLFFVADEK_	1312.3	1280.4	4607.6	6937.7	99.671	22
R22	A7UG66	SDATFAGSLFFVADEK	3	568.942	2.9498e-17	91.076	81.004	0	_SDATFAGSLFFVADEK_	2194.4	1888.5	6110.5	7843	99.784	22
F3	A7UG66	SDMGNLIESEDQFVNADKK	3	714	1.4395e-07	52.814	44.729	1	_SDMGNLIESEDQFVNADKK_	2828.3	2695.2	11766	15621	75.409	22
F3	A7UG66	SDMGNLIESEDQFVNADKK	3	714	0.00037461	33.248	30.527	1	_SDMGNLIESEDQFVNADKK_	6772.6	7154.6	22251	27885	75.926	22
F3	A7UG66	SDMGNLIESEDQFVNADKK	2	1070.5	2.1237e-52	124.63	121.75	1	_SDMGNLIESEDQFVNADKK_	5275.4	5414.8	38010	50029	75.482	22
F4	A7UG66	SDMGNLIESEDQFVNADKK	3	714	0.0036386	24.953	20.605	1	_SDMGNLIESEDQFVNADKK_	25999	24710	67080	100870	75.554	22
F4	A7UG66	SDMGNLIESEDQFVNADKK	3	714	0.0016662	26.742	20.825	1	_SDMGNLIESEDQFVNADKK_	24300	20065	59267	85648	75.599	22
R33	A7UG66	SDMGNLIESEDQFVNADKK	3	714	0.00037461	33.248	29.27	1	_SDMGNLIESEDQFVNADKK_	2293.7	2331.7	9451.8	11763	75.868	22
R33	A7UG66	SDMGNLIESEDQFVNADKK	3	714	1.9064e-06	47.082	44.361	1	_SDMGNLIESEDQFVNADKK_	4015	3552.6	14036	17551	76.388	22
R33	A7UG66	SDMGNLIESEDQFVNADKK	2	1070.5	6.1878e-10	60.062	57.671	1	_SDMGNLIESEDQFVNADKK_	2347.5	1618.8	15887	17702	75.911	22
R33	A7UG66	SDMGNLIESEDQFVNADKK	2	1070.5	1.2684e-12	71.376	70.191	1	_SDMGNLIESEDQFVNADKK_	2450	1935.7	14462	18791	75.936	22
R44	A7UG66	SDMGNLIESEDQFVNADKK	3	714	0.00037461	33.248	26.116	1	_SDMGNLIESEDQFVNADKK_	2664.2	3151.9	12887	16310	75.901	22
R44	A7UG66	SDMGNLIESEDQFVNADKK	3	714	1.2694e-09	54.964	53.329	1	_SDMGNLIESEDQFVNADKK_	3772.4	3566.8	13648	18313	76.429	22
R44	A7UG66	SDMGNLIESEDQFVNADKK	2	1070.5	1.1063e-12	72.359	70.497	1	_SDMGNLIESEDQFVNADKK_	1726.6	2252	14936	18593	75.968	22
F4	A7UG66	SDMGNLIESEDQFVNADKK	3	719.332	2.5391e-11	64.298	60.201	1	_SDM(ox)GNLIESEDQFVNADKK_	5961.5	7000.6	17911	26225	66.019	22
R11	A7UG66	SSDPIIVENGK	2	579.804	0.0042569	37.18	31.145	0	_SSDPIIVENGK_	2813	2246.2	11633	17037	52.732	22
F3	A7UG66	SSDPIIVENGKER	2	722.868	8.2894e-28	122.39	104.38	1	_SSDPIIVEN(de)GKER_	6869	5602.1	30862	31850	46.378	22
F3	A7UG66	SSDPIIVENGKER	2	722.868	0.0002082	64.827	52.035	1	_SSDPIIVEN(de)GKER_	4531.2	5068	12512	14525	46.885	22
F3	A7UG66	SSDPIIVENGKER	2	722.868	1.1928e-69	166.48	146.78	1	_SSDPIIVEN(de)GKER_	3317	3320.2	19267	20945	46.57	22
F3	A7UG66	SSDPIIVENGKER	2	722.868	0.00046562	51.726	42.929	1	_SSDPIIVEN(de)GKER_	2156.9	2975.6	5530.1	7438.2	47.43	22
R33	A7UG66	SSDPIIVENGKER	2	722.868	1.8673e-06	77.185	64.084	1	_SSDPIIVEN(de)GKER_	3846.6	3686.1	13506	13918	46.956	22
R33	A7UG66	SSDPIIVENGKER	2	722.868	0.00026647	63.181	49.668	1	_SSDPIIVEN(de)GKER_	3931.2	4304.2	9867.1	12690	47.475	22
R33	A7UG66	SSDPIIVENGKER	2	722.868	0.00057892	50.897	42.1	1	_SSDPIIVEN(de)GKER_	2322.2	1883.9	3996.3	5140.5	48.086	22
R44	A7UG66	SSDPIIVENGKER	2	722.868	9.5995e-05	67.997	55.205	1	_SSDPIIVEN(de)GKER_	2768	3415	13316	13708	46.908	22
R44	A7UG66	SSDPIIVENGKER	2	722.868	4.5072e-11	92.19	78.677	1	_SSDPIIVEN(de)GKER_	2384.1	3132.7	10364	11584	47.419	22
R44	A7UG66	SSDPIIVENGKER	2	722.868	0.00029457	59.227	49.658	1	_SSDPIIVEN(de)GKER_	1790	2182.5	4843.7	6674.1	48.046	22
F4	A7UG66	SSDPIIVENGKER	2	722.376	1.9682e-06	70.68	59.097	1	_SSDPIIVENGKER_	18766	15605	66769	93680	44.823	22
F3	A7UG66	SSDPIIVENGKERK	3	524.946	3.6568e-05	58.32	53.562	2	_SSDPIIVEN(de)GKERK_	2269.2	2463.3	10814	11701	41.703	22
R33	A7UG66	SSDPIIVENGKERK	3	524.946	0.0004176	42.317	36.306	2	_SSDPIIVEN(de)GKERK_	4061.7	3655.7	13560	18589	43.327	22
R44	A7UG66	SSDPIIVENGKERK	3	524.946	0.00014191	46.797	38.455	2	_SSDPIIVEN(de)GKERK_	3785.7	4124.7	16771	20268	42.461	22
F4	A7UG66	STDAAAEGDKMLSFFINNGK	2	1059	9.7482e-14	76.301	70.91	1	_STDAAAEGDKMLSFFINN(de)GK_	6661.7	6788	37903	47139	93.982	22
F4	A7UG66	STDAAAEGDKMLSFFINNGK	2	1059	3.8443e-17	85.51	82.364	1	_STDAAAEGDKMLSFFINN(de)GK_	7522.5	7660.9	46897	53889	94.036	22
F4	A7UG66	STDAAAEGDKMLSFFINNGK	3	706.005	2.914e-05	42.679	33.164	1	_STDAAAEGDKMLSFFINNGK_	2053.2	2715.6	14723	21983	94.71	22
R22	A7UG66	STTYTGWYEISSTK	3	541.923	0.047441	17.252	15.813	0	_STTYTGWYEISSTK_	1660.1	2236.7	7865.4	7386	61.842	22
F4	A7UG66	TIGSFPSLLP	2	516.292	0.00072131	66.692	51.471	0	_TIGSFPSLLP_	2843.3	2266.5	8429.7	11567	112.01	22
F4	A7UG66	TIGSFPSLLP	2	516.292	0.00072131	66.692	62.853	0	_TIGSFPSLLP_	193.55	215.24	2957.3	2588.6	112.53	22
F2	A7UG66	TPGEAANLDVVEVFTYDAAKDDDDFRK	3	1001.14	2.2132e-67	116.38	114.11	2	_TPGEAANLDVVEVFTYDAAKDDDDFRK_	2020.8	2203.2	12649	14352	90.777	22
F2	A7UG66	TPGEAANLDVVEVFTYDAAKDDDDFRK	3	1001.14	4.6834e-21	68.657	66.395	2	_TPGEAANLDVVEVFTYDAAKDDDDFRK_	1728.3	1409.3	8218.6	11453	91.28	22
F2	A7UG66	TPGEAANLDVVEVFTYDAAKDDDDFRK	4	751.107	8.773e-13	52.366	51.879	2	_TPGEAANLDVVEVFTYDAAKDDDDFRK_	978.75	1202.8	5539.3	6838.4	90.779	22
F2	A7UG66	TPGEAANLDVVEVFTYDAAKDDDDFRK	4	751.107	3.2611e-21	69.248	68.071	2	_TPGEAANLDVVEVFTYDAAKDDDDFRK_	775.59	608.92	6076.4	6189.3	90.882	22
F4	A7UG66	TPGEAANLDVVEVFTYDAAKDDDDFRK	3	1001.14	2.4371e-79	126.68	124.63	2	_TPGEAANLDVVEVFTYDAAKDDDDFRK_	9025.1	5735	29067	36774	90.979	22
R22	A7UG66	TPGEAANLDVVEVFTYDAAKDDDDFRK	3	1001.14	2.9673e-43	96.052	89.928	2	_TPGEAANLDVVEVFTYDAAKDDDDFRK_	4397.5	3443.9	14233	17711	90.964	22
R22	A7UG66	TPGEAANLDVVEVFTYDAAKDDDDFRK	3	1001.14	2.5901e-108	144.26	132.04	2	_TPGEAANLDVVEVFTYDAAKDDDDFRK_	2991.9	3209	20203	24361	91.467	22
R22	A7UG66	TPGEAANLDVVEVFTYDAAKDDDDFRK	4	751.107	4.6825e-57	107.65	106.29	2	_TPGEAANLDVVEVFTYDAAKDDDDFRK_	2412.4	1640.6	10021	12024	91.013	22
R22	A7UG66	TPGEAANLDVVEVFTYDAAKDDDDFRK	4	751.107	2.202e-12	50.986	50.031	2	_TPGEAANLDVVEVFTYDAAKDDDDFRK_	1973.6	2532.9	8655.5	8915.8	91.53	22
F3	A7UG66	TSAEIPFVSSAMASDKK	3	590.298	0.0022827	26.837	17.146	1	_TSAEIPFVSSAMASDKK_	9581.3	10847	28986	43022	71.605	22
F3	A7UG66	TSAEIPFVSSAMASDKK	2	884.943	5.4777e-18	93.495	85.154	1	_TSAEIPFVSSAMASDKK_	10549	11423	40043	54531	71.666	22
R33	A7UG66	TSAEIPFVSSAMASDKK	2	884.943	1.26e-07	54.764	46.64	1	_TSAEIPFVSSAMASDKK_	6470	6681.6	22877	30155	71.847	22
R44	A7UG66	TSAEIPFVSSAMASDKK	2	884.943	1.0514e-07	62.94	57.81	1	_TSAEIPFVSSAMASDKK_	8167.8	8560.4	26354	33675	72.036	22
F3	A7UG66	TTIGANVQFDQGK	2	689.852	8.3729e-05	51.726	43.594	0	_TTIGANVQFDQGK_	5529.3	4273.9	18248	21629	60.262	22
R33	A7UG66	TTIGANVQFDQGK	2	689.852	5.412e-05	60.157	52.816	0	_TTIGANVQFDQGK_	7357.3	7236.8	21232	29877	60.672	22
R44	A7UG66	TTIGANVQFDQGK	2	689.852	5.412e-05	60.157	53.425	0	_TTIGANVQFDQGK_	1459.6	1669.9	9505.2	11489	60.86	22
R44	A7UG66	TTIGANVQFDQGK	2	689.852	3.4236e-56	125.53	106.9	0	_TTIGANVQFDQGK_	2774.1	3069.6	18228	22365	61.02	22
F2	A7UG66	VTVNVK	1	659.409	0.010336	88.734	53.629	0	_VTVNVK_	1114.4	1245.7	14262	17450	46.054	22
F3	A7UG66	VTVNVK	1	659.409	0.010336	88.734	42.383	0	_VTVNVK_	2105.5	2901.5	14141	17895	45.614	22
R22	A7UG66	VTVNVK	1	659.409	0.014113	71.715	32.896	0	_VTVNVK_	796.96	548.07	9394.8	10627	46.354	22
R33	A7UG66	VTVNVK	1	659.409	0.034703	54.525	16.323	0	_VTVNVK_	2967.4	2865.1	13195	17631	46.043	22
F2	A7UG66	WNVATGYDPLGSGR	2	746.863	0.0029158	39.629	36.051	0	_WNVATGYDPLGSGR_	2885.6	3077.2	21915	31555	80.36	22
F2	A7UG66	WNVATGYDPLGSGR	2	746.863	1.8398e-09	81.632	77.649	0	_WNVATGYDPLGSGR_	3095.6	3132.6	20874	24520	80.868	22
F2	A7UG66	WNVATGYDPLGSGR	3	498.244	0.04286	17.962	13.622	0	_WNVATGYDPLGSGR_	668.32	1019.1	4981.1	6187.9	80.444	22
R22	A7UG66	WNVATGYDPLGSGR	2	746.863	0.0017971	42.242	37.901	0	_WNVATGYDPLGSGR_	4127.2	5461.3	28282	36563	80.721	22
R22	A7UG66	WNVATGYDPLGSGR	2	746.863	0.00014544	63.185	59.608	0	_WNVATGYDPLGSGR_	2613.9	1681.9	18839	21638	81.235	22
R22	A7UG66	WNVATGYDPLGSGR	3	498.244	0.045013	17.629	13.288	0	_WNVATGYDPLGSGR_	834.18	1165.1	5331.3	7434.2	80.789	22
R22	A7UG66	WNVATGYDPLGSGR	3	498.244	0.040546	18.321	14.743	0	_WNVATGYDPLGSGR_	2285.7	2678.3	5973.8	8575.8	81.309	22
F3	A7UG66	YAIGMDGEK	2	500.226	0.022573	47.853	45.174	0	_YAIGM(ox)DGEK_	8636.7	8291.8	31776	48500	46.075	22
F4	A7UG66	YAIGMDGEK	2	500.226	0.028579	44.753	39.011	0	_YAIGM(ox)DGEK_	9073.2	8475.7	31782	41052	46.474	22
R22	A7UG66	YFYVFLPDDK	2	653.821	0.034593	27.481	10.81	0	_YFYVFLPDDK_	1063.3	1014.4	4580.6	7818	98.587	22
F3	A7UG66	YVNESLPTEVIIR	3	511.615	1.3289e-07	78.324	69.837	0	_YVNESLPTEVIIR_	2135.2	1783.7	10108	10529	83.305	22
F3	A7UG66	YVNESLPTEVIIR	3	511.615	2.7474e-05	66.393	53.777	0	_YVNESLPTEVIIR_	3843.8	3927.5	12342	15031	83.81	22
F3	A7UG66	YVNESLPTEVIIR	2	766.92	7.0471e-33	132.06	111.77	0	_YVNESLPTEVIIR_	4577.3	5401.1	32940	41197	83.335	22
R33	A7UG66	YVNESLPTEVIIR	3	511.615	1.0686e-05	69.03	58.722	0	_YVNESLPTEVIIR_	1208	1258.6	5621.6	8367.2	83.671	22
R33	A7UG66	YVNESLPTEVIIR	3	511.615	1.0686e-05	69.03	56.414	0	_YVNESLPTEVIIR_	2677.4	2858.6	8877.6	10451	84.181	22
R33	A7UG66	YVNESLPTEVIIR	2	766.92	6.7098e-28	124.51	116.03	0	_YVNESLPTEVIIR_	3030.1	3985.7	21102	23782	83.719	22
R44	A7UG66	YVNESLPTEVIIR	3	511.615	5.1574e-05	58.098	47.002	0	_YVNESLPTEVIIR_	1174.6	1356.2	6356	6695.5	83.696	22
R44	A7UG66	YVNESLPTEVIIR	3	511.615	8.3729e-05	51.726	44.679	0	_YVNESLPTEVIIR_	2576	3088.2	9260.2	11888	84.224	22
R44	A7UG66	YVNESLPTEVIIR	2	766.92	4.0432e-49	155.66	131.57	0	_YVNESLPTEVIIR_	5029.9	6368.8	44400	48922	83.714	22
F4	A7UG66	YVNESLPTEVIIRR	3	563.649	3.6009e-15	91.307	79.038	1	_YVNESLPTEVIIRR_	17566	14593	62489	74691	72.534	22
F4	A7UG66	YVNESLPTEVIIRRDDDTELK	4	627.076	0.0026273	25.257	22.833	2	_YVNESLPTEVIIRRDDDTELK_	13133	13698	44635	60027	73.604	22
F1	A7UG66	YYFGGAGHNCVENRK	3	587.593	0.046924	13.418	10.557	1	_YYFGGAGHNCVENRK_	2337.5	2963	14062	17234	53.628	22
F1	A7UG66	YYFGGAGHNCVENRK	3	587.593	1.0268e-05	50.088	48.725	1	_YYFGGAGHNCVENRK_	1532.4	1898.7	10281	12197	53.661	22
R11	A7UG66	YYFGGAGHNCVENRK	3	587.593	6.4012e-08	71.558	69.413	1	_YYFGGAGHNCVENRK_	3645.4	3263.9	18353	26467	53.912	22
F4	A7UG67	AAGHTNSTVTLHNSTGTSGTIQSSK	4	615.055	0.034888	14.338	13.193	0	_AAGHTNSTVTLHNSTGTSGTIQSSK_	689.28	889.03	5855.8	9256.4	34.669	23
F4	A7UG67	AAGHTNSTVTLHNSTGTSGTIQSSK	4	615.055	0.0094416	18	15.199	0	_AAGHTNSTVTLHNSTGTSGTIQSSK_	1166.9	833.75	5164	7652.5	35.463	23
F4	A7UG67	AAGHTNSTVTLHNSTGTSGTIQSSK	4	615.055	2.5259e-84	135.54	132.74	0	_AAGHTNSTVTLHNSTGTSGTIQSSK_	2073.7	1748.5	9768	23202	39.521	23
R22	A7UG67	AFASMELFISTGDASYKPTIDPNK	3	868.428	1.3456e-08	46.415	43.216	1	_AFASMELFISTGDASYKPTIDPNK_	1883.8	1815.1	7123.8	13354	94.622	23
F4	A7UG67	AFTNPSDVATGSYSDGELSDEK	3	764.005	5.143e-53	121.46	120.39	0	_AFTNPSDVATGSYSDGELSDEK_	5708.2	4820.5	25083	54146	71.593	23
F3	A7UG67	IADKTFEDVTK	2	633.832	0.0001822	63.091	56.655	1	_IADKTFEDVTK_	7520.5	6305.6	32408	47762	58.012	23
R33	A7UG67	IADKTFEDVTK	2	633.832	0.00022228	61.11	53.066	1	_IADKTFEDVTK_	9630.2	8607.2	43091	67744	58.523	23
R44	A7UG67	IADKTFEDVTK	2	633.832	0.0001822	63.091	58.197	1	_IADKTFEDVTK_	6504.6	5951.8	30385	48198	58.582	23
F3	A7UG67	TGVPATSYTDNR	3	427.874	0.013613	27.098	22	0	_TGVPATSYTDNR_	4945.2	4754	13546	13919	37.277	23
F4	A7UG67	TGVPATSYTDNR	2	641.307	9.8037e-06	73.881	38.34	0	_TGVPATSYTDNR_	9065.1	7382.2	26627	40695	45.813	23
F4	A7UG67	TGVPATSYTDNR	3	427.874	0.023353	24.922	10.242	0	_TGVPATSYTDNR_	15211	11827	27914	41751	46.047	23
F4	A7UG68	AGTLKYPSAGIAVSFK	3	537.303	2.6958e-07	53.981	51.223	1	_AGTLKYPSAGIAVSFK_	3062.5	2654.8	8110.8	12586	71.828	24
F4	A7UG68	AGTLKYPSAGIAVSFK	2	805.451	1.0324e-23	98.227	96.083	1	_AGTLKYPSAGIAVSFK_	9310.5	8302.9	28949	52137	71.847	24
F4	A7UG68	ASMEIGPEPEWTEAAAK	3	611.617	6.2257e-18	92.773	90.703	0	_ASM(ox)EIGPEPEWTEAAAK_	4872.6	2104.7	11319	19292	70.068	24
F4	A7UG68	ASMEIGPEPEWTEAAAK	3	606.286	1.015e-07	58.98	55.662	0	_ASMEIGPEPEWTEAAAK_	20797	15610	40295	53437	77.324	24
F4	A7UG68	ASMEIGPEPEWTEAAAK	3	606.286	5.0888e-13	84.41	81.33	0	_ASMEIGPEPEWTEAAAK_	9253	8933.2	28652	43626	78.069	24
F4	A7UG68	ASMEIGPEPEWTEAAAK	3	606.286	1.4368e-30	109.07	105.76	0	_ASMEIGPEPEWTEAAAK_	3840	2702.1	13901	25886	78.581	24
F4	A7UG68	ASMEIGPEPEWTEAAAK	2	908.925	4.4332e-30	111.22	107.9	0	_ASMEIGPEPEWTEAAAK_	6662.7	6260.8	27166	47188	78.162	24
F4	A7UG68	EAETYLGTVYK	2	637.319	1.7789e-40	149.49	129.83	0	_EAETYLGTVYK_	20493	20195	78593	144540	67.69	24
F4	A7UG68	EAETYLGTVYK	2	637.319	5.5246e-06	72.2	61.036	0	_EAETYLGTVYK_	2758.6	2418.3	6442.2	12056	67.82	24
F4	A7UG68	EINILDWVSK	2	608.832	0.00083329	51.286	41.282	0	_EINILDWVSK_	2223.8	1219.6	7906.3	13876	101.41	24
F4	A7UG68	EINILDWVSK	2	608.832	0.01494	31.597	21.942	0	_EINILDWVSK_	2447	1569.1	6098.7	8765.8	101.92	24
F4	A7UG68	EINILDWVSK	2	608.832	1.1592e-08	97.299	81.67	0	_EINILDWVSK_	8665.3	8603.2	36352	68185	101.44	24
F4	A7UG68	FVSSTFSGGLGLATSSIDSK	3	654.334	5.0685e-63	131.25	121.97	0	_FVSSTFSGGLGLATSSIDSK_	10930	9677.6	36221	61886	91.425	24
F2	A7UG68	GGLGELTISAVEFLDASK	3	602.988	4.8907e-11	66.022	62.942	0	_GGLGELTISAVEFLDASK_	1070.5	815.15	2807.4	4190.3	116.38	24
F4	A7UG68	GGLGELTISAVEFLDASK	3	602.988	7.07e-16	82.59	79.51	0	_GGLGELTISAVEFLDASK_	1471.8	1032.6	3954.5	7374.5	116.33	24
F4	A7UG68	GGLGELTISAVEFLDASK	3	602.988	4.6827e-71	140.22	134.5	0	_GGLGELTISAVEFLDASK_	2418	1945.3	10053	16112	116.84	24
R22	A7UG68	GGLGELTISAVEFLDASK	3	602.988	4.9906e-06	44.998	41.918	0	_GGLGELTISAVEFLDASK_	1084.5	797.71	2718	5520.4	116.6	24
F3	A7UG68	GLGDGKEINILDWVSK	3	581.981	0.00012657	41.088	36.867	1	_GLGDGKEINILDWVSK_	1635.7	1136.8	6783.2	10698	93.379	24
F3	A7UG68	GLGDGKEINILDWVSK	2	872.467	0.00042089	37.438	33.217	1	_GLGDGKEINILDWVSK_	3995.3	3168.7	10490	17377	95.695	24
F3	A7UG68	GLGDGKEINILDWVSK	2	872.467	0.0010557	34.395	30.174	1	_GLGDGKEINILDWVSK_	3333.1	3254.2	11150	18812	95.744	24
F3	A7UG68	GLGDGKEINILDWVSK	3	581.981	0.03287	16.363	9.9561	1	_GLGDGKEINILDWVSK_	5660.5	4240.2	9168.3	13043	95.739	24
F3	A7UG68	GLGDGKEINILDWVSK	3	581.981	8.9333e-05	42.257	32.126	1	_GLGDGKEINILDWVSK_	2308.5	2302.7	7345.6	11585	95.871	24
F4	A7UG68	GLGDGKEINILDWVSK	2	872.467	4.5943e-07	58.027	53.322	1	_GLGDGKEINILDWVSK_	10185	9932.1	37884	56293	93.257	24
F4	A7UG68	GLGDGKEINILDWVSK	2	872.467	4.5812e-07	58.712	53.5	1	_GLGDGKEINILDWVSK_	7146.7	6700.6	22917	36010	93.781	24
F4	A7UG68	GLGDGKEINILDWVSK	3	581.981	9.0531e-06	46.892	42.671	1	_GLGDGKEINILDWVSK_	2562.7	1666.2	9329.2	15665	93.429	24
R33	A7UG68	GLGDGKEINILDWVSK	3	581.981	0.00012657	41.088	36.867	1	_GLGDGKEINILDWVSK_	1643	1693.9	5769.4	9291.9	93.734	24
R33	A7UG68	GLGDGKEINILDWVSK	2	872.467	0.00031108	39.427	34.946	1	_GLGDGKEINILDWVSK_	2196.7	1534.6	5972	10399	96.007	24
R44	A7UG68	GLGDGKEINILDWVSK	3	581.981	0.016977	19.669	15.448	1	_GLGDGKEINILDWVSK_	2762.5	2124.6	7253.4	13747	93.726	24
R44	A7UG68	GLGDGKEINILDWVSK	3	581.981	7.2312e-06	48.216	43.995	1	_GLGDGKEINILDWVSK_	1677.8	1571	5712.3	10203	93.74	24
R44	A7UG68	GLGDGKEINILDWVSK	3	581.981	0.037662	15.521	10.466	1	_GLGDGKEINILDWVSK_	1980.3	1725.7	5285.6	6770.8	94.256	24
R44	A7UG68	GLGDGKEINILDWVSK	2	872.467	0.0021512	31.089	23.175	1	_GLGDGKEINILDWVSK_	1362.7	1157.1	3723.4	6809.9	96.091	24
R44	A7UG68	GLGDGKEINILDWVSK	2	872.467	0.0028107	29.099	24.878	1	_GLGDGKEINILDWVSK_	2275.4	1751.4	6306.7	12037	96.137	24
R44	A7UG68	GLGDGKEINILDWVSK	2	872.467	0.030172	19.443	14.963	1	_GLGDGKEINILDWVSK_	2420.2	2296.9	6885	13248	96.385	24
F2	A7UG68	GLGDGKEINILDWVSKNNAPEGGEILTCIK	4	808.161	2.2063e-06	29.675	27.726	2	_GLGDGKEINILDWVSKNNAPEGGEILTCIK_	1046.4	1428.5	3945.6	6109.2	103.06	24
R22	A7UG68	GLGDGKEINILDWVSKNNAPEGGEILTCIK	4	808.161	5.9949e-10	37.045	35.096	2	_GLGDGKEINILDWVSKNNAPEGGEILTCIK_	1602.7	1492.3	7431.5	9264.4	103.2	24
F3	A7UG68	GLKWEVK	2	430.255	0.0037646	58.981	29.832	1	_GLKWEVK_	2208.7	1459.3	10786	15510	52.907	24
F3	A7UG68	GLKWEVK	1	859.504	0.030577	55.531	15.427	1	_GLKWEVK_	4771.3	3637.8	18689	26336	53.058	24
R33	A7UG68	GLKWEVK	2	430.255	0.0032429	60.788	28.317	1	_GLKWEVK_	2081.6	1094	10394	14994	53.603	24
R33	A7UG68	GLKWEVK	1	859.504	0.024669	58.716	21.741	1	_GLKWEVK_	7062.4	5314.5	23632	32789	53.88	24
R44	A7UG68	GLKWEVK	2	430.255	0.02135	36.975	18.596	1	_GLKWEVK_	2135.6	1014.7	10072	15081	53.531	24
R44	A7UG68	GLKWEVK	1	859.504	0.0082189	83.206	22.418	1	_GLKWEVK_	6704.1	6079.5	25500	39036	53.645	24
F4	A7UG68	IIEYADTDMIKDHYK	3	618.97	0.0040254	26.825	21.452	1	_IIEYADTDMIKDHYK_	4378.1	4298	13542	25154	68.173	24
R33	A7UG68	IIEYADTDMIKDHYK	3	618.97	0.0024469	27.767	22.849	1	_IIEYADTDMIKDHYK_	5553.6	4115.9	12244	19216	68.676	24
R44	A7UG68	IIEYADTDMIKDHYK	3	618.97	0.011888	23.362	20.027	1	_IIEYADTDMIKDHYK_	2713.8	2015	7160.4	11478	68.767	24
F4	A7UG68	KVENAGAGSEPGIYVDNSEEFK	3	780.705	4.3055e-42	108.96	102.99	1	_KVENAGAGSEPGIYVDNSEEFK_	11684	12776	33811	57776	62.636	24
F1	A7UG68	LDDGSIVAR	2	473.254	0.002753	72.607	54.167	0	_LDDGSIVAR_	1840.7	2085.7	6868.6	10904	55.417	24
F1	A7UG68	LDDGSIVAR	2	473.254	0.0013731	82.287	63.847	0	_LDDGSIVAR_	2321.5	1636.4	7962.1	10826	55.921	24
F1	A7UG68	LDDGSIVAR	2	473.254	0.0066844	58.246	37.832	0	_LDDGSIVAR_	6591.5	4970.6	15763	25170	56.659	24
F4	A7UG68	LDDGSIVAR	2	473.254	0.00010667	91.867	71.87	0	_LDDGSIVAR_	3015.9	2152.5	9004.6	16218	55.902	24
R11	A7UG68	LDDGSIVAR	2	473.254	0.0040027	63.216	43.219	0	_LDDGSIVAR_	1606.3	1608.3	6692.1	9484.2	56.117	24
R11	A7UG68	LTGMEIK	1	791.433	0.015064	60.682	25.858	0	_LTGMEIK_	2583.1	2212.6	11644	21145	61.538	24
F3	A7UG68	MAILNTITDENEEK	3	540.931	5.6688e-19	101.53	93.122	0	_MAILNTITDENEEK_	5072	3740.8	14496	22522	80.407	24
R33	A7UG68	MAILNTITDENEEK	3	540.931	1.2674e-07	77.644	69.234	0	_MAILNTITDENEEK_	3155	2603.8	8793.1	14768	80.838	24
R44	A7UG68	MAILNTITDENEEK	3	540.931	2.8153e-10	82.069	73.659	0	_MAILNTITDENEEK_	4262.8	4710.7	11600	17730	80.84	24
F3	A7UG68	MAILNTITDENEEK	3	546.263	1.0389e-06	55.196	45.396	0	_M(ox)AILNTITDENEEK_	13645	11934	21243	30541	67.162	24
F3	A7UG68	SLISWIASNDIASNK	3	540.286	5.3908e-16	89.624	85.762	0	_SLISWIASNDIASNK_	4977.9	4101.4	16690	26843	98.045	24
F3	A7UG68	SLISWIASNDIASNK	3	540.286	4.828e-11	80.632	76.77	0	_SLISWIASNDIASNK_	2318.6	1626	6900	11971	98.557	24
R33	A7UG68	SLISWIASNDIASNK	3	540.286	3.1359e-06	53.3	46.614	0	_SLISWIASNDIASNK_	1759.7	1404.1	5070.1	9677	98.347	24
R33	A7UG68	SLISWIASNDIASNK	3	540.286	3.785e-06	60.55	57.47	0	_SLISWIASNDIASNK_	1321.4	1019.1	4441.3	9657.1	98.864	24
R44	A7UG68	SLISWIASNDIASNK	3	540.286	3.1359e-06	53.3	48.089	0	_SLISWIASNDIASNK_	2127.5	1070.2	4998.7	8073.8	98.393	24
R44	A7UG68	SLISWIASNDIASNK	3	540.286	3.4036e-06	56.29	52.428	0	_SLISWIASNDIASNK_	1060.4	1325.8	4485.9	8778.7	98.895	24
R44	A7UG68	SLISWIASNDIASNK	2	809.925	2.2235e-05	59.248	53.706	0	_SLISWIASNDIASNK_	2935.4	1378.9	6979.2	13204	98.681	24
F4	A7UG68	SLISWIASNDIASNK	3	540.614	3.0717e-07	72.898	66.211	0	_SLISWIASN(de)DIASNK_	5886	5962.7	18283	28997	98.159	24
F1	A7UG68	VTAKTSGPIR	2	515.306	0.061413	22.686	11.929	1	_VTAKTSGPIR_	2957.1	1634.5	10387	14337	36.727	24
F4	A7UG68	VVSWLIPETR	2	600.343	7.5488e-05	72.2	62.196	0	_VVSWLIPETR_	16451	15682	45393	69989	91.977	24
F4	A7UG68	VVSWLIPETR	2	600.343	7.5488e-05	72.2	61.131	0	_VVSWLIPETR_	8686.4	5953.2	25211	36456	92.482	24
F4	A7UG68	WEVKDAK	2	438.235	0.020381	37.727	21.846	1	_WEVKDAK_	12277	11559	48302	78390	45.635	24
R33	A7UG68	WEVKDAK	2	438.235	0.061242	26.962	4.831	1	_WEVKDAK_	3660.5	3383.2	14164	23102	45.957	24
R22	A7UG68	YEGGAYHIDNSDIR	3	537.246	0.0040712	28.812	25.494	0	_YEGGAYHIDNSDIR_	1375.7	1654.2	2916.1	6388.4	54.796	24
F2	A7UG68	YEGGAYHIDNSDIRR	4	442.212	0.010765	23.398	21.626	1	_YEGGAYHIDNSDIRR_	330.2	256.62	1827	3240.1	48.352	24
F4	A7UG68	YEGGAYHIDNSDIRR	4	442.212	0.0018406	29.467	26.557	1	_YEGGAYHIDNSDIRR_	3902.9	3836.9	11303	18185	48.468	24
F4	A7UG68	YEGGAYHIDNSDIRR	3	589.28	0.0048017	27.263	23.759	1	_YEGGAYHIDNSDIRR_	9694.5	8287.3	18578	27680	48.543	24
R22	A7UG68	YEGGAYHIDNSDIRR	4	442.212	0.019309	19.271	18.482	1	_YEGGAYHIDNSDIRR_	1292.4	1013.5	3637.6	4999.1	48.637	24
R22	A7UG68	YEGGAYHIDNSDIRR	4	442.212	0.0018664	29.355	23.64	1	_YEGGAYHIDNSDIRR_	1024.7	1077.7	2683.3	5121.4	49.138	24
F3	A7UG68	YPSAGIAVSFK	2	570.308	0.014437	29.303	21.736	0	_YPSAGIAVSFK_	7111.5	9243.8	19279	29402	75.347	24
F3	A7UG68	YPSAGIAVSFK	2	570.308	0.0010228	61.11	50.739	0	_YPSAGIAVSFK_	10883	8312.9	32735	54837	75.384	24
R33	A7UG68	YPSAGIAVSFK	2	570.308	0.0041939	37.327	31.141	0	_YPSAGIAVSFK_	3895.4	4973.5	11938	19155	75.816	24
R33	A7UG68	YPSAGIAVSFK	2	570.308	0.00037505	51.998	42.676	0	_YPSAGIAVSFK_	2629.2	2730.3	6618.5	12815	76.343	24
R33	A7UG68	YPSAGIAVSFK	2	570.308	0.0046631	47.712	39.58	0	_YPSAGIAVSFK_	5498.2	4452.4	19814	31833	75.88	24
R44	A7UG68	YPSAGIAVSFK	2	570.308	0.0046246	36.32	31.007	0	_YPSAGIAVSFK_	4619.6	5035.5	12913	18494	75.915	24
R44	A7UG68	YPSAGIAVSFK	2	570.308	0.0012335	58.04	45.513	0	_YPSAGIAVSFK_	5756.3	4465.8	21902	34775	76.009	24
F4	A7UG68	YPSAGIAVSFKK	2	634.356	0.00011677	61.11	46.437	1	_YPSAGIAVSFKK_	8858.9	7122.5	26709	42420	64.388	24
F3	A7UG69	AYADFSK	1	801.378	0.0061491	77.282	45.169	0	_AYADFSK_	1910.8	2203.4	15823	26828	52.051	25
F3	A7UG69	AYADFSK	1	801.378	0.012221	63.565	37.456	0	_AYADFSK_	4404.4	4582	19210	31823	52.561	25
F4	A7UG69	AYADFSK	1	801.378	0.026484	52.786	32.939	0	_AYADFSK_	11234	8110.5	44634	75790	52.511	25
R33	A7UG69	AYADFSK	1	801.378	0.0061491	77.282	45.169	0	_AYADFSK_	1816.1	1360.9	12397	22245	52.674	25
R33	A7UG69	AYADFSK	1	801.378	0.019893	57.047	37.201	0	_AYADFSK_	9147.4	9594	38452	59216	53.191	25
R44	A7UG69	AYADFSK	1	801.378	0.0022397	104.37	42.027	0	_AYADFSK_	6050.9	6195.5	34438	62355	52.577	25
R44	A7UG69	AYADFSK	1	801.378	0.021909	55.531	29.422	0	_AYADFSK_	4531.6	4306.5	18763	34052	53.08	25
F3	A7UG69	DLNWGAIKK	2	522.795	0.00079596	63.184	52.427	1	_DLNWGAIKK_	1074.5	1526.5	12013	21319	60.231	25
R33	A7UG69	DLNWGAIKK	2	522.795	0.003569	48.423	39.066	1	_DLNWGAIKK_	1731.1	1088.4	9586.4	17963	60.733	25
R44	A7UG69	DLNWGAIKK	2	522.795	0.0094893	39.305	27.711	1	_DLNWGAIKK_	1253.9	895.48	8147	16141	60.819	25
F1	A7UG69	EVEITTDMLKQETWGDDSR	3	751.683	0.00020173	38.418	35.49	1	_EVEITTDMLKQETWGDDSR_	1048.1	800.67	5746.2	12095	82.047	25
R11	A7UG69	EVEITTDMLKQETWGDDSR	3	751.683	0.00042168	35.133	33.556	1	_EVEITTDMLKQETWGDDSR_	1069.4	933.67	6915.1	10836	82.502	25
F3	A7UG69	FALGAADEKFNSSGR	3	523.927	1.966e-11	85.487	79.211	1	_FALGAADEKFNSSGR_	5150.7	4267.3	35693	56477	63.637	25
R33	A7UG69	FALGAADEKFNSSGR	3	523.927	1.7807e-06	67.648	57.003	1	_FALGAADEKFNSSGR_	4523.8	4164.7	25791	45129	64.182	25
R44	A7UG69	FALGAADEKFNSSGR	3	523.927	3.9486e-06	63.923	53.278	1	_FALGAADEKFNSSGR_	4198.1	3871.6	20253	35561	64.183	25
F2	A7UG69	GASHNFAIETTDVTDYNYHR	4	578.515	0.0093529	19.255	18.287	0	_GASHNFAIETTDVTDYNYHR_	940.01	921.37	1629.3	2398.6	61.402	25
R22	A7UG69	GASHNFAIETTDVTDYNYHR	4	578.515	4.7633e-10	57.41	56.487	0	_GASHNFAIETTDVTDYNYHR_	1647.3	1648.3	2811.2	4525.6	61.731	25
F4	A7UG69	GFVGLK	1	620.377	0.0099459	89.775	70.081	0	_GFVGLK_	1301.7	1856.4	13233	23059	58.152	25
F4	A7UG69	GFVGLK	1	620.377	0.015467	68.64	49.955	0	_GFVGLK_	12585	11806	39166	55917	58.68	25
F4	A7UG69	GLEKVPDDMNQPK	2	735.866	1.4909e-28	124.38	110.2	1	_GLEKVPDDMNQPK_	5015.8	3907.6	40329	65496	51.053	25
F3	A7UG69	GSLTYGPYIK	2	549.795	4.7144e-32	146.11	128.88	0	_GSLTYGPYIK_	11123	9557.1	47968	86257	65.549	25
R33	A7UG69	GSLTYGPYIK	2	549.795	5.3292e-09	101.38	90.623	0	_GSLTYGPYIK_	6603.6	7228.2	28464	47164	66.033	25
R44	A7UG69	GSLTYGPYIK	2	549.795	1.3061e-08	96.342	85.584	0	_GSLTYGPYIK_	7796.8	7213.2	29619	50175	66.06	25
R22	A7UG69	GTWYAYTDKEPGGK	3	524.916	0.025779	19.678	17.291	1	_GTWYAYTDKEPGGK_	994.74	842.41	3673.9	5152.7	48.542	25
R11	A7UG69	KMAWEVIGYK	2	612.826	0.0014466	48.284	38.796	1	_KMAWEVIGYK_	1662.3	1632.9	9016.7	16347	71.334	25
F3	A7UG69	LGGYVVAFPGTEDPTNGTK	3	641.983	3.9589e-27	96.773	91.718	0	_LGGYVVAFPGTEDPTN(de)GTK_	3215.1	2088.1	8827.8	14645	88.752	25
F3	A7UG69	LGGYVVAFPGTEDPTNGTK	3	641.983	4.6618e-09	57.595	52.837	0	_LGGYVVAFPGTEDPTN(de)GTK_	3668.7	3662.3	9926.9	14122	89.283	25
F3	A7UG69	LGGYVVAFPGTEDPTNGTK	3	641.983	9.6669e-10	61.127	57.149	0	_LGGYVVAFPGTEDPTN(de)GTK_	3326.7	2708.3	10815	14176	89.389	25
R33	A7UG69	LGGYVVAFPGTEDPTNGTK	3	641.983	1.0882e-05	47.223	43.245	0	_LGGYVVAFPGTEDPTN(de)GTK_	3049.9	1359.1	8823	14095	87.767	25
R33	A7UG69	LGGYVVAFPGTEDPTNGTK	3	641.983	1.4877e-05	44.998	41.021	0	_LGGYVVAFPGTEDPTN(de)GTK_	2939.8	3017.7	6147.9	10862	88.828	25
R33	A7UG69	LGGYVVAFPGTEDPTNGTK	3	641.983	1.2861e-05	46.121	43.598	0	_LGGYVVAFPGTEDPTN(de)GTK_	2721.8	1858.3	5550.2	9792.2	89.344	25
R44	A7UG69	LGGYVVAFPGTEDPTNGTK	3	641.983	5.4762e-09	56.817	52.147	0	_LGGYVVAFPGTEDPTN(de)GTK_	2899.3	1854.4	9741.7	13704	87.855	25
R44	A7UG69	LGGYVVAFPGTEDPTNGTK	3	641.983	4.6595e-13	78.228	73.372	0	_LGGYVVAFPGTEDPTN(de)GTK_	3574.5	3138.5	9300.9	15739	88.955	25
R44	A7UG69	LGGYVVAFPGTEDPTNGTK	3	641.983	2.5584e-09	59.606	54.828	0	_LGGYVVAFPGTEDPTN(de)GTK_	2209.1	2541.4	5784.1	8511.2	89.466	25
F4	A7UG69	LGGYVVAFPGTEDPTNGTK	3	641.655	4.0475e-11	62.94	59.079	0	_LGGYVVAFPGTEDPTNGTK_	9198.8	10787	26498	42888	85.513	25
F4	A7UG69	LSWEIK	1	775.435	0.013364	76.847	24.547	0	_LSWEIK_	2378.8	1840.3	21819	37043	72.136	25
F3	A7UG69	LVDDMGIEVVR	2	631.326	0.0053504	48.044	36.88	0	_LVDDM(ox)GIEVVR_	10113	8530	31998	49613	70.719	25
R33	A7UG69	LVDDMGIEVVR	2	631.326	0.0074804	44.847	37.627	0	_LVDDM(ox)GIEVVR_	5558.8	4221	20605	32515	71.115	25
R44	A7UG69	LVDDMGIEVVR	2	631.326	2.5642e-09	100.04	83.199	0	_LVDDM(ox)GIEVVR_	5843.2	5236.5	29150	45812	71.289	25
F3	A7UG69	LVDDMGIEVVR	2	623.329	1.0687e-12	105.03	94.483	0	_LVDDMGIEVVR_	4158.5	4058.5	22334	42063	83.304	25
F3	A7UG69	LVDDMGIEVVR	3	415.888	0.00035218	52.247	43.006	0	_LVDDMGIEVVR_	2042.1	2011.7	6066.2	10937	83.401	25
F4	A7UG69	LVDDMGIEVVR	3	415.888	6.1522e-06	70.942	61.701	0	_LVDDMGIEVVR_	3148	3390.4	11375	17785	83.4	25
R33	A7UG69	LVDDMGIEVVR	2	623.329	0.0010143	61.235	55.049	0	_LVDDMGIEVVR_	3660.5	3484	17991	34160	83.627	25
R44	A7UG69	LVDDMGIEVVR	2	623.329	1.0687e-12	105.03	91.632	0	_LVDDMGIEVVR_	2455.1	2430.9	13490	26487	83.767	25
R44	A7UG69	LVDDMGIEVVR	3	415.888	0.0042569	37.18	27.786	0	_LVDDMGIEVVR_	1073	971.94	2861.3	5652.9	83.8	25
F2	A7UG69	MAWEVIGYK	2	548.778	0.00010667	91.867	85.832	0	_MAWEVIGYK_	1352	1335.9	6409.8	11288	84.143	25
F2	A7UG69	MAWEVIGYK	2	548.778	8.5115e-09	105.52	99.486	0	_MAWEVIGYK_	2697.4	2230.3	14752	32962	84.675	25
R22	A7UG69	MAWEVIGYK	2	548.778	0.0051295	43.083	37.048	0	_MAWEVIGYK_	263.29	69.723	6086.1	11668	84.66	25
R22	A7UG69	MAWEVIGYK	2	548.778	6.4848e-05	93.649	87.614	0	_MAWEVIGYK_	3730.4	3374.8	19777	37012	84.975	25
R22	A7UG69	MAWEVIGYK	2	556.776	0.0090791	56.916	50.881	0	_M(ox)AWEVIGYK_	3864.9	2303.8	16305	25453	75.545	25
R22	A7UG69	MAWEVIGYK	2	556.776	0.0027456	50.04	44.005	0	_M(ox)AWEVIGYK_	908.36	714.67	3572.1	6621.2	75.643	25
F4	A7UG69	SKPIKMENATR	2	637.848	0.00035177	54.023	37.185	2	_SKPIKMENATR_	3850.8	1949.8	16836	25508	34.732	25
F4	A7UG69	SKPIKMENATR	3	425.568	0.00056668	48.568	41.965	2	_SKPIKMENATR_	3711.6	3153.7	15792	24546	34.736	25
F3	A7UG69	SSISNVYDQK	2	570.78	5.2772e-40	150.46	103.23	0	_SSISNVYDQK_	7765.8	6666.7	36684	68692	50.287	25
F3	A7UG69	SSISNVYDQK	2	570.78	6.5521e-76	177.57	108.94	0	_SSISNVYDQK_	5441.9	4960.7	30595	52572	50.791	25
F3	A7UG69	SSISNVYDQK	2	570.78	0.00013673	66.056	44.684	0	_SSISNVYDQK_	4053.2	2535.3	9729.5	16627	50.412	25
R33	A7UG69	SSISNVYDQK	2	570.78	2.1995e-16	117.25	73.954	0	_SSISNVYDQK_	2874.3	2229.4	17422	33660	50.921	25
R33	A7UG69	SSISNVYDQK	2	570.78	1.0462e-19	123.67	80.374	0	_SSISNVYDQK_	3051.1	1975.6	17111	29427	51.426	25
R33	A7UG69	SSISNVYDQK	2	570.78	0.0038828	41.164	31.676	0	_SSISNVYDQK_	4069.3	3987.7	9905.1	14902	51.015	25
R44	A7UG69	SSISNVYDQK	2	570.78	1.3842e-16	119.03	77.864	0	_SSISNVYDQK_	3655.1	2789.1	20827	36734	50.89	25
R44	A7UG69	SSISNVYDQK	2	570.78	3.8416e-16	113.67	77.96	0	_SSISNVYDQK_	3001.5	2064.6	15783	25697	51.406	25
R44	A7UG69	SSISNVYDQK	2	570.78	0.037542	24.465	20.846	0	_SSISNVYDQK_	3107	2457.8	7687.6	12428	50.99	25
F3	A7UG69	SYTTGGEGFQK	2	587.772	0	272.94	232.58	0	_SYTTGGEGFQK_	7628	6085.2	60575	113820	48.595	25
F3	A7UG69	SYTTGGEGFQK	2	587.772	0.015289	28.708	22.673	0	_SYTTGGEGFQK_	2746.6	2881.7	9594.9	15195	48.596	25
F4	A7UG69	SYTTGGEGFQK	2	587.772	0.0028383	40.496	36.45	0	_SYTTGGEGFQK_	4020.6	4404.1	17237	20202	40.256	25
R33	A7UG69	SYTTGGEGFQK	2	587.772	1.5202e-32	145.91	125.21	0	_SYTTGGEGFQK_	3010.8	2422.4	22487	48042	49.199	25
[truncated: 27,389 more rows]

## Sheet: MaxQuant Protein ID
Uniprot protein IDs	Gene names	Protein names	Sequence coverage [%]	Number of proteins	Unique peptides	Score	Reporter intensity 114	Reporter intensity 115	Reporter intensity 116	Reporter intensity 117	MS/MS Count
A7UG34	FSU_0700	Outer membrane efflux protein	36.3	1	14	100.3	235430	250940	439410	606730	30
A7UG35	FSU_0222	Diguanylate cyclase (GGDEF) domain protein (GGDEF domain protein)	9.2	1	4	6.3062	10481	9631.3	36803	53316	4
A7UG36	FSU_2401	Membrane protein	31.8	1	9	103.47	149400	151540	561360	848160	44
A7UG37	FSU_2078	OmpA family protein	31.6	1	29	323.31	1183800	969600	2397100	3606400	185
A7UG39	FSU_2388	LysR transcriptional regulator (Transcriptional regulator, LysR family)	13.9	1	3	9.7545	17372	17391	56968	76507	4
A7UG43	FSU_2007	Cellulose-binding domain protein (Cellulose-binding protein)	35.4	1	12	153.55	130480	150260	302810	453550	28
A7UG44	FSU_0230	Membrane protein	34.7	1	15	175.97	255090	243870	560040	865640	39
A7UG45	FSU_2404	Membrane protein	27.9	1	10	106.41	201890	193770	628520	942740	47
A7UG46	FSU_1029	Membrane protein	26.1	1	8	150.99	97007	100810	398280	679240	25
A7UG47	FSU_2009	Membrane protein	31.1	1	21	323.31	582340	537970	1410100	2199600	87
A7UG48	FSU_2010	Membrane protein	33.4	1	18	309.84	278110	300040	805250	1281000	50
A7UG49	FSU_2285	Membrane protein	5.4	1	2	16.734	10115	9528.4	28888	42432	3
A7UG50	FSU_2567	Putative type IV pilin (Type IV pilin)	71.3	1	13	323.31	467620	492580	1375300	1931500	81
A7UG51	FSU_0609	Lipoprotein (Putative lipoprotein)	62	1	12	141.85	604710	562910	484450	692830	45
A7UG52	FSU_2807	Membrane protein	13	1	5	20.091	148230	166950	111380	161200	10
A7UG56	FSU_1783	Membrane protein	48.6	1	7	89.76	323990	262500	209320	275490	22
A7UG57	FSU_0809	Glycoside hydrolase family 9 (Glycosyl hydrolase, family 9)	12.6	1	21	237.33	260080	241770	578770	764000	37
A7UG58	FSU_2398	TPR domain protein (Tetratricopeptide repeat protein)	43	1	64	323.31	1037200	1029500	3419000	4691800	200
A7UG59	FSU_0718	Membrane protein (Putative membrane protein)	6.6	1	6	99.279	68753	87240	172730	202110	11
A7UG61	FSU_2396	OmpA family protein	41.1	1	22	323.31	380510	368970	1228100	1902500	73
A7UG62	FSU_2397	TPR domain protein (Tetratricopeptide repeat protein)	42.8	1	39	323.31	521340	534700	2224100	2795600	119
A7UG63	FSU_2012	Chitinase	19.7	1	4	95.78	94987	106770	193050	310450	18
A7UG66	FSU_2502	Fibro-slime domain protein	41.2	1	58	323.31	778470	749100	3500800	4474600	167
A7UG67	FSU_2361	Endoglucanase (EC 3.2.1.4)	15.2	1	5	147.89	64398	54935	226970	367680	11
A7UG68	FSU_2303	Glycoside hydrolase family 8 (EC 3.2.1.4) (Glycosyl hydrolase, family 8)	31.9	1	22	323.31	371450	324150	1139100	1842300	74
A7UG69	FSU_2914	Cellulase (EC 3.2.1.4)	31.3	1	27	323.31	359910	309770	1614800	2745500	97
C9RII7	FSU_2368	Conserved domain protein	3.4	1	3	9.3633	45900	37762	105550	149610	4
C9RIJ1	purD FSU_2374	Phosphoribosylamine--glycine ligase (EC 6.3.4.13) (GARS) (Glycinamide ribonucleotide synthetase) (Phosphoribosylglycinamide synthetase)	17	1	7	36.856	47711	45793	143330	209830	13
C9RIJ2	purE FSU_2375	N5-carboxyaminoimidazole ribonucleotide mutase (N5-CAIR mutase) (EC 5.4.99.18) (5-(carboxyamino)imidazole ribonucleotide mutase)	14.5	1	3	13.797	54173	45557	92905	132610	8
C9RIJ4	FSU_2377	Uncharacterized protein	29.9	1	6	214.76	28053	27158	90886	141720	7
C9RIJ5	rimO FSU_2380	Ribosomal protein S12 methylthiotransferase RimO (S12 MTTase) (S12 methylthiotransferase) (EC 2.8.4.4) (Ribosomal protein S12 (aspartate-C(3))-methylthiotransferase) (Ribosome maturation factor RimO)	4.9	1	2	6.3592	10766	14156	31794	50087	6
C9RIJ7	FSU_2382	Putative lipoprotein	20.9	1	3	34.402	36032	41921	64496	88091	7
C9RIJ9	rpsU FSU_2385	30S ribosomal protein S21	50.7	1	6	28.715	113190	97580	244160	304920	13
C9RIK0	FSU_2386	GatB/Yqey family protein	45.5	1	6	66.314	75072	88634	280700	365370	16
C9RIK5	tyrS FSU_2391	Tyrosine--tRNA ligase (EC 6.1.1.1) (Tyrosyl-tRNA synthetase) (TyrRS)	23.5	1	9	106.79	64648	61781	185170	286970	15
C9RIL3	FSU_2400	MotA/TolQ/ExbB proton channel family protein	43.4	1	13	323.31	601360	590770	2526900	3529000	143
C9RIL5	FSU_2402	Uncharacterized protein	51.2	1	9	61.068	83192	84887	326250	484690	22
C9RIL6	FSU_2403	TonB family protein	17.5	2	6	31.779	125000	123180	404030	596110	21
C9RIL9	mreB FSU_2406	Rod shape-determining protein MreB	30.6	1	9	161.68	150450	136750	342470	522850	18
C9RIM0	mreC FSU_2407	Cell shape-determining protein MreC (Cell shape protein MreC)	19.6	1	5	10.326	29267	30960	81220	115490	7
C9RIM2	mrdA FSU_2409	Penicillin-binding protein 2	4.1	1	3	20.753	13419	11742	35334	45586	4
C9RIM6	FSU_2415	Putative lipoprotein	12.8	1	11	57.127	145030	120120	495400	777890	31
C9RIM7	FSU_2416	Methyltransferase, UbiE/COQ5 family protein	11.8	1	2	1.3193	15288	15006	37208	53336	2
C9RIN7	FSU_2426	Peptidase, M23/M37 family	3.4	1	2	1.2	13067	14665	34323	59184	6
C9RIN8	FSU_2427	Putative DNA polymerase III, delta prime subunit	6.4	1	2	3.8213	15950	12812	18878	25466	2
C9RIN9	recJ FSU_2428	Single-stranded-DNA-specific exonuclease RecJ (EC 3.1.-.-)	3.2	1	2	2.7531	12341	13243	47972	68591	4
C9RIP1	FSU_2430	Uncharacterized protein	9.9	1	2	1.3153	18534	16187	27726	36720	2
C9RIP9	FSU_2440	Uncharacterized protein	15.7	1	5	9.3802	23562	22397	103820	146790	8
C9RIQ0	FSU_2441	Carbohydrate-binding protein	5	1	3	4.89	46132	44116	110140	158050	6
C9RIQ1	FSU_2442	Alpha amylase family protein	22.6	1	13	89.154	175800	183290	487470	667320	31
C9RIQ9	ispH FSU_2459	4-hydroxy-3-methylbut-2-enyl diphosphate reductase (HMBPP reductase) (EC 1.17.7.4)	8.1	1	3	3.0674	12247	13650	38201	52332	3
C9RIR0	rpmB FSU_2460	50S ribosomal protein L28	50.7	1	4	152.65	64932	62427	153950	191060	18
C9RIR4	FSU_2465	Uncharacterized protein	21.8	1	4	19.332	71253	67746	143910	213860	9
C9RIR7	FSU_2468	Esterase domain protein	5.8	1	3	18.357	67567	67653	178940	308590	8
C9RIR8	FSU_2469	ABC transporter, ATP-binding protein	6.2	1	4	3.5409	43241	42415	114700	177690	4
C9RIS0	FSU_2471	Iron-sulfur cluster carrier protein	7.7	1	2	10.045	16106	18806	33536	50370	4
C9RIS2	FSU_2473	RNA polymerase sigma-70 factor	22.3	1	5	68.568	70986	75391	204560	318060	12
C9RIS3	FSU_2474	Uncharacterized protein	32.8	1	21	159.57	232320	249490	664770	947880	34
C9RIT3	FSU_2487	Putative lipoprotein	12.6	1	4	33.143	30434	27947	56456	84243	8
C9RIU2	FSU_2496	Polysaccharide deacetylase family protein	1.8	1	2	1.9624	3918.5	4204	14438	23327	2
C9RIU9	FSU_2504	Uncharacterized protein	2.6	1	2	17.662	14816	13187	48843	66171	4
C9RIV4	FSU_2509	Putative DNA topoisomerase III	3.7	1	3	2.8403	8128.6	8885.8	33538	47207	3
C9RIX1	FSU_2528	Rhamnogalacturonan lyase	2.3	1	2	1.0352	12062	12127	28924	44348	2
C9RIX2	dnaA_2 dnaA FSU_0394	Chromosomal replication initiator protein DnaA	9.3	1	4	8.4218	37236	34274	88154	130640	6
C9RIX3	FSU_0395	Meso-diaminopimelate D-dehydrogenase (DAPDH) (Meso-DAP dehydrogenase) (EC 1.4.1.16)	42.2	1	12	84.78	168520	168130	476980	737440	32
C9RIY7	typA FSU_0409	GTP-binding protein TypA	30.9	1	21	151.05	258410	277690	694890	1007100	45
C9RIZ7	FSU_0419	Uncharacterized protein	53.1	1	23	198.57	411540	381270	886130	1370300	57
C9RJ04	FSU_0426	Uncharacterized protein	50.2	1	7	151.16	77100	83144	216320	326920	13
C9RJ09	FSU_0431	Tetratricopeptide repeat protein	26.5	1	8	57.629	62479	66592	140560	213660	11
C9RJ11	FSU_0433	Biopolymer transport protein, ExbD/TolR family	7.5	1	2	2.2931	42489	39578	77060	102530	5
C9RJ13	FSU_0435	MotA/TolQ/ExbB proton channel family protein	19.5	1	13	178.33	190430	174170	392020	605120	30
C9RJ23	FSU_0446	Oxidoreductase domain protein	13.7	1	3	23.662	55999	61200	155400	228590	10
C9RJ24	ddlA ddl FSU_0447	D-alanine--D-alanine ligase (EC 6.3.2.4) (D-Ala-D-Ala ligase) (D-alanylalanine synthetase)	11.3	1	2	22.657	12708	12000	31048	49634	2
C9RJ28	FSU_0451	Cellulase (EC 3.2.1.4)	4.3	1	2	1.8493	16381	17297	47803	78108	3
C9RJ29	FSU_0452	Conserved domain protein	20.3	1	17	105.13	219720	197700	720970	1066200	31
C9RJ31	groES groS FSU_0455	10 kDa chaperonin (GroES protein) (Protein Cpn10)	75.3	1	6	55.608	138570	152560	427580	533790	23
C9RJ32	groEL groL FSU_0456	60 kDa chaperonin (GroEL protein) (Protein Cpn60)	79.4	1	54	323.31	1715400	1627700	4373800	5988900	292
C9RJ33	mrcA FSU_0457	Penicillin-binding protein 1A	14.8	1	13	276.08	237510	249800	746370	1016900	44
C9RJ36	FSU_0463	M23/M37 peptidase domain protein	3.3	1	2	3.2136	37467	41303	99438	135970	5
C9RJ37	FSU_0464	Putative lipoprotein	18	1	3	14.841	17489	19191	27497	39604	6
C9RJ38	leuC FSU_0466	3-isopropylmalate dehydratase large subunit (EC 4.2.1.33) (Alpha-IPM isomerase) (IPMI) (Isopropylmalate isomerase)	34.3	1	15	104.03	216820	198040	585020	880600	42
C9RJ39	leuD FSU_0467	3-isopropylmalate dehydratase, small subunit (EC 4.2.1.33)	49.5	1	9	90.227	128900	128890	300970	473850	23
C9RJ49	FSU_0476	Uncharacterized protein	13.4	1	2	3.9049	6012.4	6603.5	20805	30559	2
C9RJ50	sodB FSU_0477	Superoxide dismutase (EC 1.15.1.1)	18.1	1	3	9.1658	34487	32644	125940	188030	8
C9RJ51	FSU_0478	Uncharacterized protein	32.5	1	4	21.193	29482	28047	83452	120730	7
C9RJ52	FSU_0479	Uncharacterized protein	39.2	1	5	155.7	72567	73222	206770	314740	13
C9RJ70	FSU_0501	Putative lipoprotein	5.3	1	2	14.572	42893	42850	103000	155280	6
C9RJ72	gapA FSU_0503	Glyceraldehyde-3-phosphate dehydrogenase (EC 1.2.1.-)	55.8	1	23	323.31	383600	436120	1038200	1518500	68
C9RJ81	FSU_2534	Cellulase (EC 3.2.1.4)	3.5	1	2	10.614	24568	25278	52112	81903	6
C9RJ85	plsX FSU_2538	Phosphate acyltransferase (EC 2.3.1.n2) (Acyl-ACP phosphotransacylase) (Acyl-[acyl-carrier-protein]--phosphate acyltransferase) (Phosphate-acyl-ACP acyltransferase)	45	1	11	107.41	170080	164560	437930	651100	27
C9RJ86	fabG FSU_2539	3-oxoacyl-[acyl-carrier-protein] reductase (EC 1.1.1.100)	47.9	1	11	116.92	160300	173550	440390	684250	33
C9RJ87	acpP FSU_2540	Acyl carrier protein (ACP)	36.7	1	5	9.7405	189720	78970	223740	308080	15
C9RJ88	rnc FSU_2541	Ribonuclease 3 (EC 3.1.26.3) (Ribonuclease III) (RNase III)	15.6	1	3	62.139	31337	30481	106600	152270	6
C9RJ89	FSU_2542	Extracellular solute-binding protein, family 5	28.6	1	17	93.684	189280	189690	450700	696960	38
C9RJ90	FSU_2544	Uncharacterized protein	9.3	1	2	1.5229	13455	15284	17047	18928	2
C9RJ91	FSU_2545	Uncharacterized protein	12.6	1	2	41.722	1283.4	3096.4	13066	17786	2
C9RJ96	FSU_2551	Uncharacterized protein	17.2	1	2	5.785	18119	19046	48485	75520	3
C9RJ98	FSU_2553	Efflux transporter, RND family, MFP subunit	24.3	1	11	93.085	228740	207390	523700	757240	29
C9RJ99	FSU_2554	Cation diffusion facilitator family transporter	6.8	1	2	3.9684	37909	33098	85594	110270	3
C9RJA3	FSU_2558	Glycosyl hydrolase, family 9	5.4	1	3	3.9714	6162.1	6311.9	18516	33541	4
C9RJA5	FSU_2560	Protein kinase domain protein	7.6	1	2	7.9249	19673	23795	53953	71343	3
C9RJA8	FSU_2563	Radical SAM domain protein	2.2	1	2	15.414	24649	23008	71142	106800	5
C9RJA9	FSU_2564	Diguanylate cyclase (GGDEF) domain protein	14	1	6	13.948	76726	76457	234360	305050	12
C9RJC9	FSU_2587	Oxidoreductase, Gfo/Idh/MocA family	6.9	1	2	2.6745	11706	8871.4	26656	40897	2
C9RJD7	FSU_2595	Glycogen synthase-like protein	8.6	1	4	75.792	26706	24434	80523	114860	6
C9RJD8	FSU_2596	Putative lipoprotein	52.7	1	21	323.31	565150	501800	1599000	2392900	107
C9RJE0	FSU_2598	Uncharacterized protein	11	1	2	34.004	77839	77934	72338	117920	3
C9RJE1	FSU_2599	Uncharacterized protein	22.5	1	11	61.653	104430	110300	249260	374280	21
C9RJE4	mscL FSU_2602	Large-conductance mechanosensitive channel	26.8	1	4	149.14	79372	69891	244610	373560	16
C9RJG7	glgP FSU_2626	Alpha-1,4 glucan phosphorylase (EC 2.4.1.1)	40.3	1	36	323.31	703720	700790	2277300	3180600	139
C9RJI1	FSU_2641	Phosphoglycerate mutase domain protein	9.6	1	3	12.972	23360	23504	41174	66937	4
C9RJI9	FSU_2653	Phenylacetate-coenzyme A ligase (EC 6.2.1.30) (Phenylacetyl-CoA ligase)	27.2	1	16	139.54	121240	103570	463510	680940	34
C9RJJ1	FSU_2655	Outer membrane protein, OmpH family	49.1	1	10	107.83	116440	131260	173100	225180	15
C9RJJ2	FSU_2657	Geranylgeranyl reductase family protein	17.2	1	8	195.46	101370	97421	328350	489020	16
C9RJJ4	FSU_2659	Putative lipoprotein	13.1	1	4	59.468	37793	34748	76316	101090	7
C9RJJ6	nuoB FSU_2661	NADH-quinone oxidoreductase subunit B (EC 1.6.5.11) (NADH dehydrogenase I subunit B) (NDH-1 subunit B)	30.3	1	12	47.164	205970	200560	391840	596720	27
C9RJJ7	nuoC FSU_2662	NADH-quinone oxidoreductase subunit C (EC 1.6.5.11) (NADH dehydrogenase I subunit C) (NDH-1 subunit C)	38.5	1	8	102.68	173730	152220	316910	465660	25
C9RJJ8	nuoD_1 nuoD FSU_2663	NADH-quinone oxidoreductase subunit D (EC 1.6.5.11) (NADH dehydrogenase I subunit D) (NDH-1 subunit D)	25.2	1	10	169.23	202500	161750	364720	572160	23
C9RJJ9	nuoE FSU_2664	NADH-quinone oxidoreductase, E subunit (EC 1.6.99.5)	24.9	1	8	103.21	158690	155000	368230	540920	22
C9RJK0	nuoF FSU_2665	NADH-quinone oxidoreductase, F subunit (EC 1.6.99.5)	28.3	1	14	70.93	136800	117230	358620	501170	31
C9RJK4	nuoJ_1 FSU_2669	NADH-quinone oxidoreductase, J subunit (EC 1.6.99.5)	13.3	1	2	2.9989	16287	17879	26192	39041	2
C9RJK7	FSU_0507	Peptidase, M20/M25/M40 family	25.6	1	11	117.86	81498	71437	236960	364740	17
C9RJK8	cobB FSU_0508	NAD-dependent protein deacylase (EC 3.5.1.-) (Regulatory protein SIR2 homolog)	15.3	1	3	22.514	22088	23401	60863	100290	4
C9RJK9	FSU_0509	Uncharacterized protein	27.2	1	8	15.485	63247	68774	185420	295280	10
C9RJL9	FSU_0520	Uncharacterized protein	10	1	6	10.339	101070	113230	237990	355790	14
C9RJM4	FSU_0525	EAL/GGDEF domain protein	3.4	1	2	1.674	6814.2	6425.9	16711	25252	2
C9RJM8	ligA FSU_0529	DNA ligase (EC 6.5.1.2) (Polydeoxyribonucleotide synthase [NAD(+)])	9.2	1	7	31.914	45607	45699	149410	213770	11
C9RJN1	FSU_0533	CobW/P47K family protein	10.3	1	4	99.227	72302	64857	173440	262160	9
C9RJN2	FSU_0534	RmuC domain protein	10.4	1	5	43.909	59024	54219	195760	308430	10
C9RJN8	trpE FSU_0540	Anthranilate synthase component I (EC 4.1.3.27)	45.5	1	30	250.81	405140	391000	1174900	1715500	86
C9RJN9	trpD FSU_0541	Anthranilate phosphoribosyltransferase (EC 2.4.2.18)	47.5	1	24	260.74	309760	331410	972890	1452000	51
C9RJP1	csn1 cas9 FSU_0543	CRISPR-associated endonuclease Cas9 (EC 3.1.-.-)	1.5	1	2	1.7149	5106.2	5292.4	17299	22492	2
C9RJP4	FSU_0546	Putative sulfite reductase	15	1	4	3.9795	25086	22783	46257	61428	4
C9RJP7	cysD FSU_0549	Sulfate adenylyltransferase subunit 2 (EC 2.7.7.4) (ATP-sulfurylase small subunit) (Sulfate adenylate transferase) (SAT)	12.4	1	2	5.2607	6067.3	5946.7	13555	20301	3
C9RJQ0	FSU_0552	Sulfate ABC transporter, periplasmic sulfate-binding protein	24.5	1	7	54.053	212710	182000	178480	274470	24
C9RJR2	sbp FSU_0564	Sulfate-binding protein	10	1	3	56.321	77476	75994	200210	301990	11
C9RJR3	FSU_0565	Cys/Met metabolism PLP-dependent enzyme	10.5	1	4	13.522	62263	56349	128790	196810	8
C9RJR4	FSU_0566	Uncharacterized protein	28	1	2	18.915	26560	29271	54521	71745	2
C9RJR6	FSU_0568	HesA/MoeB/ThiF family protein	5.9	1	2	2.3901	6418.4	8405.9	15479	22137	2
C9RJS2	FSU_0574	Uncharacterized protein	66.6	1	31	323.31	1168300	1003600	1943300	3011000	209
C9RJS4	FSU_0576	Putative serine acetyltransferase	15	1	4	12.525	35119	32975	93875	137500	6
C9RJS7	trpCF trpF FSU_0580	N-(5'-phosphoribosyl)anthranilate isomerase (PRAI) (EC 5.3.1.24)	5	1	2	9.7981	23109	23806	64765	93404	2
C9RJT0	trpB FSU_0586	Tryptophan synthase beta chain (EC 4.2.1.20)	29.6	1	10	189.37	148870	145480	397510	623210	21
C9RJT1	trpA FSU_0587	Tryptophan synthase alpha chain (EC 4.2.1.20)	15.2	1	3	75.86	32384	38360	78813	131390	9
C9RJT2	acn FSU_0588	Aconitate hydratase (EC 4.2.1.3)	34.7	1	18	323.31	208250	207800	519570	794510	41
C9RJT6	FSU_0593	Endoribonuclease L-PSP family protein	18.1	1	2	57.624	67213	62168	114290	155020	9
C9RJT9	scpB FSU_0596	Segregation and condensation protein B	34.6	1	5	62.031	37254	38293	132920	190090	16
C9RJU0	proB FSU_0597	Glutamate 5-kinase (EC 2.7.2.11) (Gamma-glutamyl kinase) (GK)	15.8	1	6	14.797	68187	63625	194030	262150	10
C9RJU2	FSU_0599	RDD family protein	15.7	1	3	5.642	13463	14011	45900	62778	4
C9RJU3	murA FSU_0600	UDP-N-acetylglucosamine 1-carboxyvinyltransferase (EC 2.5.1.7) (Enoylpyruvate transferase) (UDP-N-acetylglucosamine enolpyruvyl transferase) (EPT)	15.7	1	6	51.414	101500	96379	259500	396520	9
C9RJU7	FSU_0604	Putative peptidoglycan-associated lipoprotein	27.6	1	4	118.9	64192	66550	134700	198770	14
C9RJV5	rpsD FSU_0612	30S ribosomal protein S4	61.2	1	15	323.31	325290	308410	886480	1124900	44
C9RJW0	purC FSU_0618	Phosphoribosylaminoimidazole-succinocarboxamide synthase (EC 6.3.2.6) (SAICAR synthetase)	13.3	1	5	24.189	97266	109260	284840	430860	13
C9RJW2	FSU_0620	Uncharacterized protein	12.7	1	3	7.6107	35928	35205	66101	96016	9
C9RJW9	FSU_0627	Putative lipoprotein	37.7	1	16	198.43	395040	428320	1002600	1333800	50
C9RJX6	FSU_0634	Putative gliding motility protein MlgA	36.1	1	7	59.806	81012	77502	193970	280800	16
C9RJX7	FSU_0636	Ribosomal protein S20	43	2	6	17.95	124130	128910	352860	458620	27
C9RJY9	trxB FSU_0650	Thioredoxin-disulfide reductase (EC 1.8.1.9)	8	1	3	20.34	33038	36178	101530	150530	8
C9RJZ6	FSU_2678	Uncharacterized protein	2.3	1	2	11.128	22601	24656	37197	54544	3
C9RK00	FSU_2682	Putative helicase	7.4	1	4	5.8351	60903	61423	104190	135200	8
C9RK05	FSU_2688	Uncharacterized protein	5.3	1	2	1.8146	2773.4	2170	8910	9612	2
C9RK09	FSU_2692	Diguanylate cyclase (GGDEF) domain protein	6.9	1	4	9.1	58472	66358	130700	170140	9
C9RK11	FSU_2694	Conserved domain protein	27.4	1	11	67.9	170210	171660	382700	557880	24
C9RK20	FSU_2704	Lipase/acylhydrolase, GDSL family	8	1	4	12.149	72838	50785	85641	116200	6
C9RK22	FSU_2707	Putative lipoprotein	4	1	3	75.264	23780	27043	71566	118010	8
C9RK28	rluB FSU_2713	Pseudouridine synthase (EC 5.4.99.-)	15.6	1	3	16.205	25633	26214	56304	80333	5
C9RK41	FSU_2727	Conserved domain protein	2	1	2	9.344	92113	99715	267140	361250	16
C9RK51	FSU_2738	Flavin reductase domain protein	14.1	1	3	23.459	46345	48658	167870	252790	9
C9RK54	FSU_2741	Endo-1,4-beta-xylanase (EC 3.2.1.8)	9.5	1	2	1.2794	20783	18679	42495	65957	2
C9RK55	FSU_2742	Tex protein	40.3	1	30	314.15	453230	425710	1226700	1757900	77
C9RK57	argB FSU_2745	Acetylglutamate kinase (EC 2.7.2.8) (N-acetyl-L-glutamate 5-phosphotransferase) (NAG kinase) (NAGK)	15.2	1	4	29.194	65483	70967	178510	266690	7
C9RK61	FSU_2750	Uncharacterized protein	12.4	1	4	38.588	41870	43075	94046	127600	7
C9RK62	FSU_2751	Radical SAM domain protein	22.6	1	12	127.84	82567	81453	257280	380570	21
C9RK68	FSU_2757	Putative lipoprotein	4.8	1	2	7.9768	34766	35323	94054	144800	5
C9RK73	FSU_2762	Mce-like protein	18.2	1	6	147.9	147490	160080	263730	378900	15
C9RK74	FSU_2763	ABC transporter, ATP-binding protein	8.8	1	2	12.027	19641	25806	57535	79540	2
C9RK87	fmt FSU_2776	Methionyl-tRNA formyltransferase (EC 2.1.2.9)	20.8	1	6	59.4	51958	52014	149170	228580	8
C9RK88	rsmB FSU_2777	Ribosomal RNA small subunit methyltransferase B (EC 2.1.1.-)	3.3	1	2	1.5006	4988.2	3464.5	9202.8	11254	2
C9RK90	FSU_2779	Uncharacterized protein	4.2	1	2	6.5585	14438	14637	29796	44954	3
C9RK93	FSU_2782	Glycosyltransferase, group 1 family	7.1	1	4	3.079	21282	19800	63826	85927	4
C9RK95	FSU_2784	Uncharacterized protein	16.6	1	5	50.906	109980	111250	158980	237170	12
C9RK97	aroKB aroB aroK FSU_2787	Multifunctional fusion protein [Includes: Shikimate kinase (SK) (EC 2.7.1.71); 3-dehydroquinate synthase (DHQS) (EC 4.2.3.4)]	8.1	1	4	18.18	21532	23449	79471	113490	8
C9RK99	engA der FSU_2789	GTPase Der (GTP-binding protein EngA)	10.3	1	4	15.256	40120	39604	105390	112030	7
C9RKA1	gpsA FSU_2791	Glycerol-3-phosphate dehydrogenase [NAD(P)+] (EC 1.1.1.94) (NAD(P)H-dependent glycerol-3-phosphate dehydrogenase)	23.3	1	7	42.821	67793	74010	191860	285670	13
C9RKA2	FSU_2794	Fibrobacter succinogenes major paralogous domain protein	27	1	23	172.96	379340	312020	1218600	1945500	61
C9RKA3	FSU_2795	Xylanase-like protein	12	1	8	71.537	147230	120430	259630	397110	15
C9RKA5	FSU_2797	Putative lipoprotein	5.3	1	3	9.0929	24533	24267	72209	101740	5
C9RKA6	hom FSU_2798	Homoserine dehydrogenase (EC 1.1.1.3)	32.6	1	13	204.96	355710	300580	876970	1342000	59
C9RKA8	nadC FSU_2800	Nicotinate-nucleotide diphosphorylase (Carboxylating) (EC 2.4.2.19)	7	1	2	16.664	17730	16988	44829	65612	2
C9RKA9	FSU_2801	NAD-dependent epimerase/dehydratase family protein	14.8	1	4	7.2076	27353	25948	82872	126180	6
C9RKB2	FSU_2804	Uncharacterized protein	9.2	1	2	2.4804	5487.4	4598.6	15667	23598	3
C9RKB8	rsmI FSU_2810	Ribosomal RNA small subunit methyltransferase I (EC 2.1.1.198) (16S rRNA 2'-O-ribose C1402 methyltransferase) (rRNA (cytidine-2'-O-)-methyltransferase RsmI)	7.5	1	2	4.6317	17367	18120	45008	63517	3
C9RKC3	FSU_2815	Uncharacterized protein	6.6	1	2	10.558	38893	41375	81684	114540	3
C9RKC5	FSU_2817	Putative lipoprotein	10.3	1	3	146.85	102220	93737	172150	266990	6
C9RKC6	FSU_0652	Putative lipoprotein	28.6	1	10	28.869	135030	153820	492440	744680	23
C9RKC7	bdhA FSU_0653	NADH-dependent butanol dehydrogenase A (EC 1.1.1.-)	9.4	1	4	5.34	11302	12393	49213	76931	7
C9RKC9	argJ FSU_0655	Arginine biosynthesis bifunctional protein ArgJ [Cleaved into: Arginine biosynthesis bifunctional protein ArgJ alpha chain; Arginine biosynthesis bifunctional protein ArgJ beta chain] [Includes: Amino-acid acetyltransferase (EC 2.3.1.1) (N-acetylglutamate synthase) (AGSase); Glutamate N-acetyltransferase (EC 2.3.1.35) (Ornithine acetyltransferase) (OATase) (Ornithine transacetylase)]	27.9	1	10	89.079	135610	144120	402560	572930	26
C9RKD1	FSU_0657	Uncharacterized protein	10.2	1	3	24.794	9082.8	10960	33032	50565	5
C9RKD6	FSU_0662	Putative type IV pilus assembly protein PilM	24.6	1	8	50.794	72061	64750	161920	236690	15
C9RKD7	FSU_0663	Uncharacterized protein	6.7	1	3	4.3767	15814	16553	52998	79750	4
C9RKD9	pyrB FSU_0665	Aspartate carbamoyltransferase (EC 2.1.3.2) (Aspartate transcarbamylase) (ATCase)	55.9	1	17	273.56	203980	203820	600670	835310	43
C9RKE1	ppiB FSU_0667	Peptidyl-prolyl cis-trans isomerase (PPIase) (EC 5.2.1.8)	21.9	1	3	23.079	24571	24697	61247	91125	6
C9RKE2	FSU_0669	Peptidase, M23/M37 family	18.2	1	11	85.218	339180	265510	270140	411990	25
C9RKE3	FSU_0670	Conserved domain protein	7.1	1	2	3.8392	4857.7	4808.3	18707	27810	2
C9RKE6	FSU_0673	Type III restriction-modification system-like protein	7.2	1	5	55.669	37591	34288	105040	154050	7
C9RKE9	htpG FSU_0677	Chaperone protein HtpG (Heat shock protein HtpG) (High temperature protein G)	35.2	1	22	323.31	537670	544050	1096600	1644600	88
C9RKF3	pdxS FSU_0681	Pyridoxal 5'-phosphate synthase subunit PdxS (PLP synthase subunit PdxS) (EC 4.3.3.6) (Pdx1)	46.2	1	17	323.31	455960	405850	1557200	2062500	67
C9RKF6	FSU_0684	Uncharacterized protein	13.2	1	6	22.235	58334	56709	166330	248350	12
C9RKG6	pheT FSU_0693	Phenylalanine--tRNA ligase beta subunit (EC 6.1.1.20) (Phenylalanyl-tRNA synthetase beta subunit) (PheRS)	40.6	1	33	323.31	574490	496350	1895700	2648800	106
C9RKH0	dnaX FSU_0697	DNA polymerase III subunit gamma/tau (EC 2.7.7.7)	12.3	1	7	43.034	121140	125570	373440	576150	16
C9RKH1	FSU_0698	Nucleoid-associated protein FSU_0698	45.1	1	4	17.049	38202	42571	113940	166460	7
C9RKH3	FSU_0701	Efflux transporter, RND family, MFP subunit	51.3	1	17	198.94	304940	319860	592850	794270	52
C9RKH4	FSU_0702	Transporter, AcrB/AcrD/AcrF family	5.5	1	7	12.482	35973	48540	95160	116200	9
C9RKI0	FSU_0708	Uncharacterized protein	18.5	1	10	21.599	94052	96629	346070	475290	21
C9RKI1	FSU_0709	Uncharacterized protein	15.8	1	6	9.129	65791	55886	173280	201240	9
C9RKI3	FSU_0711	Tetratricopeptide repeat protein	35.7	1	14	140.62	269420	252130	502370	744780	36
C9RKJ2	FSU_0721	Uncharacterized protein	6.7	1	2	4.332	16582	16141	37782	49880	2
C9RKJ7	ilvC FSU_0727	Ketol-acid reductoisomerase (NADP(+))	75.2	2	46	323.31	1052300	997430	3190500	4653900	231
C9RKL2	FSU_0743	Uncharacterized protein	30.9	1	7	86.165	89556	95588	193190	264550	10
C9RKL4	FSU_0745	Uncharacterized protein	13.6	1	4	40.497	37729	35533	110280	159800	6
C9RKL7	FSU_0748	Response regulator	5.5	1	7	16.693	52276	54709	220870	320430	12
C9RKL8	FSU_0749	Oxidoreductase, short chain dehydrogenase/reductase family	13.5	1	3	10.451	33876	38889	129430	208430	8
C9RKM0	rlmN FSU_0751	Probable dual-specificity RNA methyltransferase RlmN (EC 2.1.1.192) (23S rRNA (adenine(2503)-C(2))-methyltransferase) (23S rRNA m2A2503 methyltransferase) (Ribosomal RNA large subunit methyltransferase N) (tRNA (adenine(37)-C(2))-methyltransferase) (tRNA m2A37 methyltransferase)	5.6	1	2	8.9858	9540	10401	27212	38599	2
C9RKM1	FSU_0752	Putative thiol methyltransferase	26.2	1	4	35.704	65751	66139	156390	232280	14
C9RKM2	FSU_0753	SEC-C domain protein	33.9	1	6	41.331	74229	72366	151170	235070	15
C9RKM3	argC FSU_0754	N-acetyl-gamma-glutamyl-phosphate reductase (AGPR) (EC 1.2.1.38) (N-acetyl-glutamate semialdehyde dehydrogenase) (NAGSA dehydrogenase)	32.7	1	10	39.792	90710	83877	221140	339280	21
C9RKM9	FSU_0759	Conserved domain protein	8.9	1	3	5.6351	25518	29477	38313	55890	6
C9RKP0	FSU_0771	Probable transcriptional regulatory protein FSU_0771	37.2	1	6	323.31	161250	176270	369850	556950	34
C9RKP1	FSU_0772	Uncharacterized protein	4.2	1	2	1.1036	13676	14933	29085	45488	3
C9RKP4	dapA FSU_0775	Dihydrodipicolinate synthase (EC 4.3.3.7)	31.1	1	9	67.728	144780	164780	400960	647060	29
C9RKP8	surE FSU_0779	5'-nucleotidase SurE (EC 3.1.3.5) (Nucleoside 5'-monophosphate phosphohydrolase)	9.9	1	2	1.9533	4584.9	5009.4	16411	26190	2
C9RKQ2	FSU_0783	Putative lipoprotein	4.4	1	3	5.785	24064	23168	22422	31702	3
C9RKR3	hisF FSU_2822	Imidazole glycerol phosphate synthase subunit HisF (EC 4.1.3.-) (IGP synthase cyclase subunit) (IGP synthase subunit HisF) (ImGP synthase subunit HisF) (IGPS subunit HisF)	13.3	1	2	11.275	13635	13403	41243	63735	5
C9RKR5	clpB FSU_2824	Protein ClpB	34.2	1	24	323.31	249160	217580	686760	1021600	56
C9RKR7	hisC_1 hisC FSU_2826	Histidinol-phosphate aminotransferase (EC 2.6.1.9) (Imidazole acetol-phosphate transaminase)	16.6	1	6	6.9492	44825	42541	105150	165480	9
C9RKR8	FSU_2827	Putative histidinol-phosphate phosphatase	10	1	2	10.771	23482	25549	65479	101840	4
C9RKS1	FSU_2830	Uncharacterized protein	11.8	1	2	1.1902	20544	28084	60166	89661	2
C9RKS6	FSU_2835	STAS domain protein	17.4	1	2	11.831	12288	17890	48814	79068	2
C9RKS8	FSU_2837	Putative lipoprotein	5.2	1	2	1.7691	23524	22920	62816	97485	2
C9RKT1	FSU_2840	Putative lipoprotein	8.1	1	4	61.031	97019	94972	80339	122000	9
C9RKT2	rimP FSU_2841	Ribosome maturation factor RimP	34.7	1	4	45.125	44125	42704	112460	170590	9
C9RKT3	nusA FSU_2842	Transcription termination/antitermination protein NusA	45	1	19	218.3	288170	272580	651430	978090	50
C9RKT4	infB FSU_2843	Translation initiation factor IF-2	20.4	1	17	107.72	184030	175910	572490	721750	40
C9RKT5	rbfA FSU_2844	Ribosome-binding factor A	14.5	1	2	2.5478	15785	15658	30844	45775	2
C9RKT6	truB FSU_2845	tRNA pseudouridine synthase B (EC 5.4.99.25) (tRNA pseudouridine(55) synthase) (Psi55 synthase) (tRNA pseudouridylate synthase) (tRNA-uridine isomerase)	20.4	1	4	18.437	27740	23272	61251	96351	5
C9RKU7	FSU_2858	Putative dehydrogenase	7.2	1	2	5.9548	23854	24105	64353	95942	2
C9RKV6	FSU_2867	Putative lipoprotein	14.1	3	5	33.2	60831	64749	116050	190140	11
C9RKV8	rfbD FSU_2869	dTDP-4-dehydrorhamnose reductase (EC 1.1.1.133)	16	1	3	16.784	30897	32215	73603	121150	5
C9RKW1	recN FSU_2873	DNA repair protein RecN (Recombination protein N)	24.2	1	13	191.51	151280	144640	449970	671200	21
C9RKW6	FSU_2878	Extracellular solute-binding protein, PotD/PotF family	18.4	1	6	24.287	50098	50319	130290	191390	7
C9RKX0	FSU_2882	Diguanylate cyclase (GGDEF) domain protein	5.1	1	2	5.6521	19831	20651	66246	105360	2
C9RKX9	nuoI_2 FSU_2891	NADH-quinone oxidoreductase, I subunit (EC 1.6.99.5)	7	1	2	56.702	31283	27113	84708	117800	4
C9RKY2	nuoBC nuoB FSU_2894	NADH-quinone oxidoreductase subunit B (EC 1.6.5.11) (NADH dehydrogenase I subunit B) (NDH-1 subunit B)	32.9	1	14	58.784	125300	116590	402240	573470	29
C9RKY8	FSU_2900	Chaperonin, 33 kDa family	14.2	1	2	5.522	9412.6	8425.6	19140	26678	3
C9RKY9	thiJ FSU_2901	4-methyl-5(B-hydroxyethyl)-thiazole monophosphate biosynthesis enzyme	39.2	1	5	75.077	120760	122650	360580	572700	16
C9RKZ0	sufB FSU_2902	FeS assembly protein SufB	20	1	7	30.001	119340	114240	283500	413860	16
C9RKZ6	leuA FSU_2908	2-isopropylmalate synthase (EC 2.3.3.13)	34.6	1	18	118.71	281270	255870	630390	959910	34
C9RKZ8	FSU_2910	Putative lipoprotein	9.8	1	3	145.35	38086	23814	22672	39859	2
C9RL04	murD FSU_2919	UDP-N-acetylmuramoylalanine--D-glutamate ligase (EC 6.3.2.9)	17.4	1	6	46.115	36486	36761	81324	130620	8
C9RL05	secG FSU_2921	Preprotein translocase, SecG subunit	38.2	1	4	126.25	133830	169010	403070	579620	27
C9RL06	tpiA FSU_2922	Triosephosphate isomerase (TIM) (TPI) (EC 5.3.1.1) (Triose-phosphate isomerase)	85	1	25	323.31	535540	554170	1640300	2393000	105
C9RL08	FSU_2924	Putative lipoprotein	44.9	1	8	147.3	185770	187710	490430	703340	23
C9RL11	recA FSU_2927	Protein RecA (Recombinase A)	14.2	1	7	109.79	89461	82846	175570	272490	15
C9RL15	FSU_2931	Cadherin domain protein	19.3	1	32	323.31	478960	491940	1055600	1544700	62
C9RL18	FSU_2934	Uncharacterized protein	12.4	1	5	62.825	102150	82684	155330	220150	14
C9RL21	FSU_2940	Conserved domain protein	6.9	1	3	11.153	27668	25674	66494	88750	4
C9RL22	FSU_2941	UPF0365 protein FSU_2941	46.6	1	15	177.64	317070	315330	690730	982140	49
C9RL23	FSU_2942	Nodulation efficiency protein D (NfeD) family protein	4.7	1	2	9.8115	23372	29731	56844	84095	3
C9RL25	rpsO FSU_2944	30S ribosomal protein S15	90	1	11	39.806	254570	254030	693030	908160	39
C9RL26	pnp FSU_2945	Polyribonucleotide nucleotidyltransferase (EC 2.7.7.8) (Polynucleotide phosphorylase) (PNPase)	58.5	1	51	323.31	1169200	1101400	3711600	5241400	311
C9RL29	ispG FSU_2949	4-hydroxy-3-methylbut-2-en-1-yl diphosphate synthase (flavodoxin) (EC 1.17.7.3) (1-hydroxy-2-methyl-2-(E)-butenyl 4-diphosphate synthase)	39.4	1	17	75.599	169620	156750	403630	573250	30
C9RL30	FSU_2951	Putative D-3-phosphoglycerate dehydrogenase	44.1	1	20	323.31	403740	357390	1042200	1560800	58
C9RL33	serS FSU_2954	Serine--tRNA ligase (EC 6.1.1.11) (Seryl-tRNA synthetase) (SerRS) (Seryl-tRNA(Ser/Sec) synthetase)	44.9	1	25	165.52	327450	283380	867280	1316200	62
C9RL37	def FSU_2958	Peptide deformylase (PDF) (EC 3.5.1.88) (Polypeptide deformylase)	10.1	1	2	1.6408	17458	19755	43172	58907	7
C9RL41	rplS FSU_2962	50S ribosomal protein L19	48.7	1	7	183.13	121770	113820	277160	400380	21
C9RL46	pgk FSU_0796	Phosphoglycerate kinase (EC 2.7.2.3)	71.1	1	33	323.31	720000	652240	2024400	3129700	125
C9RL47	FSU_0797	Uncharacterized protein	23	1	10	323.31	215850	265080	572420	831520	33
C9RL56	fumB FSU_0807	Fumarate hydratase class I (EC 4.2.1.2)	42.6	1	26	317.59	460210	478940	1754600	2621300	110
C9RL59	FSU_0810	Glycosyl hydrolase, family 9	5.5	1	9	45.571	127170	132380	347950	492810	17
C9RL62	FSU_0812	Sigma-54 dependent DNA-binding response regulator	11.4	1	6	9.0433	45564	45851	132150	204240	8
C9RL64	nrdR FSU_0814	Transcriptional repressor NrdR	15.6	1	2	7.5219	16324	14865	48764	65057	2
C9RL65	tkt FSU_0815	Transketolase (EC 2.2.1.1)	40.7	1	24	323.31	304600	303370	910590	1325700	68
C9RL66	FSU_0816	Putative membrane protein	4.9	1	5	5.6744	51553	61089	165320	211880	8
C9RL67	FSU_0817	O-antigen modification glycosyltransferase	9.6	1	4	18.083	42441	36431	88372	124920	8
C9RL68	gmk FSU_0818	Guanylate kinase (EC 2.7.4.8) (GMP kinase)	14.5	1	3	9.5184	32971	30761	80863	123050	3
C9RL79	FSU_0828	Conserved domain protein	44.4	2	49	323.31	766190	656460	2347700	3588700	138
C9RL82	FSU_0831	Uncharacterized protein	11.2	1	9	32.582	96573	103820	277690	399750	21
C9RL90	FSU_0839	Tetratricopeptide repeat protein	12.4	1	5	7.3349	45676	48288	84033	132060	6
C9RL91	glnS FSU_0840	Glutamine--tRNA ligase (EC 6.1.1.18) (Glutaminyl-tRNA synthetase) (GlnRS)	25.4	1	10	58.707	108380	109900	324280	469700	22
C9RL95	thiC FSU_0844	Phosphomethylpyrimidine synthase (EC 4.1.99.17) (Hydroxymethylpyrimidine phosphate synthase) (HMP-P synthase) (HMP-phosphate synthase) (HMPP synthase) (Thiamine biosynthesis protein ThiC)	11.5	1	5	22.046	56823	57868	141840	218140	9
C9RL98	FSU_0847	LysM domain protein	7.5	1	3	150.46	51214	44137	49219	66799	4
C9RLA0	FSU_0849	DNA-binding response regulator	10.5	1	4	3.375	36709	37910	85312	131370	7
C9RLA2	FSU_0851	Extracellular solute-binding protein, family 5	17	1	8	49.085	75869	74763	244460	353750	15
C9RLA7	FSU_0856	Putative DNA primase	18.5	1	12	57.594	157930	155770	503230	704560	24
C9RLA8	FSU_0857	Glycosyltransferase, group 1 family	7.8	1	3	7.0216	9344.1	7915.5	33209	47717	4
C9RLC0	FSU_0872	Conserved domain protein	18.1	1	4	108.63	69122	73429	171500	249540	16
C9RLC2	FSU_0874	Flotillin family protein	46	1	35	323.31	549580	558840	1277700	1769000	84
C9RLC7	argS FSU_0880	Arginine--tRNA ligase (EC 6.1.1.19) (Arginyl-tRNA synthetase) (ArgRS)	14.9	1	9	54.959	71803	76933	194780	288860	14
C9RLC9	purU FSU_0882	Formyltetrahydrofolate deformylase (EC 3.5.1.10) (Formyl-FH(4) hydrolase)	32.4	1	9	31.49	82385	91770	242940	345440	14
C9RLD1	pyrE FSU_0884	Orotate phosphoribosyltransferase (OPRT) (OPRTase) (EC 2.4.2.10)	23.3	1	6	46.66	80968	83985	217070	341210	16
C9RLD5	map FSU_0888	Methionine aminopeptidase (MAP) (MetAP) (EC 3.4.11.18) (Peptidase M)	19.8	1	5	24.168	93110	94144	215100	302130	11
C9RLD9	FSU_0892	Uncharacterized protein	38.2	1	6	222.39	60321	69554	264380	378340	16
C9RLE0	fusA FSU_0893	Elongation factor G (EF-G)	52.5	1	44	323.31	920780	998760	2369500	3423500	149
C9RLE5	FSU_0898	Efflux transporter, RND family, MFP subunit	7.7	1	2	12.275	652.49	214.4	1919.8	2359.8	1
C9RLE7	FSU_0900	Uncharacterized protein	12.7	1	5	38.783	52227	50083	144510	209750	14
C9RLE8	FSU_0901	Uncharacterized protein	21.5	1	13	195.04	331550	272310	409720	639650	35
C9RLE9	rplI FSU_0902	50S ribosomal protein L9	67.6	2	13	129.32	206850	227770	559190	646830	31
C9RLF0	rpsR FSU_0903	30S ribosomal protein S18	66.3	1	7	15.931	171910	138380	282340	368710	22
C9RLF1	rpsF FSU_0904	30S ribosomal protein S6	39.8	1	4	85.953	62400	62277	164530	220630	14
C9RLF5	FSU_0908	Putative ribonuclease D	8	1	3	7.9752	30485	28934	93460	136530	4
C9RLF6	FSU_0909	5-formyltetrahydrofolate cyclo-ligase (EC 6.3.3.2)	27.8	1	4	8.5382	22934	23922	82871	116820	4
C9RLF7	FSU_0910	RNA methyltransferase, TrmH family, group 3 (EC 2.1.1.-)	17	1	7	26.587	44451	44535	163860	221730	15
C9RLF9	cysK_1 FSU_0912	Cysteine synthase A (EC 2.5.1.47)	13.1	1	3	26.727	23499	24252	64907	94289	6
C9RLG2	rbr FSU_0915	Rubrerythrin	24.6	1	4	26.631	27165	26117	96771	146800	9
C9RLG5	FSU_0920	Putative saccharopine dehydrogenase	13	1	4	46.578	40012	39363	90372	137480	5
C9RLG6	speA FSU_0921	Biosynthetic arginine decarboxylase (ADC) (EC 4.1.1.19)	16.5	1	11	18.839	63733	66136	240610	343820	21
C9RLH0	FSU_0925	Hydrolase, NUDIX family	6.9	1	2	4.365	6547.2	6328.1	19160	29416	3
C9RLH2	FSU_0928	Uncharacterized protein	7.6	1	2	9.1432	23876	27944	77041	124290	8
C9RLH4	FSU_0930	Uncharacterized protein	15.4	1	3	14.375	28083	32321	70347	103010	3
C9RLH7	rpsP FSU_2965	30S ribosomal protein S16	65	1	12	164.91	200580	184970	404140	578740	42
C9RLI1	ffh FSU_2969	Signal recognition particle protein (Fifty-four homolog)	18.7	1	7	29.907	117680	112660	333610	509210	15
C9RLJ5	FSU_2986	Glycosyl hydrolase, family 16	2.7	1	2	1.3695	13525	11247	19727	28748	2
C9RLJ7	FSU_2988	Sigma-54 dependent transcriptional regulator, Fis family	10.3	1	3	8.1112	5170.2	4829	15582	21367	4
C9RLJ8	proC FSU_2989	Pyrroline-5-carboxylate reductase (p5C reductase) (p5CR) (EC 1.5.1.2) (PCA reductase)	37.3	1	10	95.517	186670	202890	641060	898310	32
C9RLJ9	rho Fisuc_2428 FSU_2991	Transcription termination factor Rho (EC 3.6.4.-) (ATP-dependent helicase Rho)	39.2	1	25	287.53	296960	254600	893270	1242200	58
C9RLK2	panC FSU_2994	Pantothenate synthetase (PS) (EC 6.3.2.1) (Pantoate--beta-alanine ligase) (Pantoate-activating enzyme)	13.8	1	4	28.263	57374	52710	123100	166350	11
C9RLK3	FSU_2995	Adenylate/guanylate cyclase domain protein	3.4	1	3	6.6666	34368	26850	76240	112210	6
C9RLK9	ispE FSU_3001	4-diphosphocytidyl-2-C-methyl-D-erythritol kinase (CMK) (EC 2.7.1.148) (4-(cytidine-5'-diphospho)-2-C-methyl-D-erythritol kinase)	12.9	1	4	9.8235	61276	58736	155380	231240	6
C9RLL0	rplY ctc FSU_3003	50S ribosomal protein L25 (General stress protein CTC)	79.7	1	25	323.31	966890	977120	2626300	3809800	167
C9RLM3	guaB FSU_3016	Inosine-5'-monophosphate dehydrogenase (IMP dehydrogenase) (IMPD) (IMPDH) (EC 1.1.1.205)	38.6	1	20	144.44	244990	257190	782480	1168500	40
C9RLP5	FSU_3040	Putative lipoprotein	12	1	2	58.1	6077.4	5804.1	18075	26227	1
C9RLP6	FSU_3041	Uncharacterized protein	8	1	2	3.4956	12876	13293	26113	35728	3
C9RLQ3	glyA FSU_3049	Serine hydroxymethyltransferase (SHMT) (Serine methylase) (EC 2.1.2.1)	65.1	1	29	323.31	658610	568720	1763700	2813500	119
C9RLQ7	FSU_3054	Conserved domain protein	21.6	1	4	33.653	56291	59074	129050	183100	7
C9RLQ8	FSU_3055	ABC transporter, ATP-binding protein	7.3	1	2	2.0653	10252	10885	34590	50009	4
C9RLR1	FSU_3058	Putative lipoprotein	37.5	1	26	288.88	427510	438650	1066000	1530900	91
C9RLR2	ndk FSU_3059	Nucleoside diphosphate kinase (NDK) (NDP kinase) (EC 2.7.4.6) (Nucleoside-2-P kinase)	32.7	1	4	27.12	62725	67140	170190	254390	7
C9RLR3	frdC FSU_3060	Succinate dehydrogenase cytochrome B subunit, b558 family (EC 1.3.1.6)	13.9	1	5	168.93	77784	52939	77466	97057	6
C9RLR4	fdrA FSU_3061	Succinate dehydrogenase or fumarate reductase, flavoprotein subunit (EC 1.3.1.6)	51	1	38	323.31	797320	774440	1343700	2026700	111
C9RLR5;C9RLS3	fdrB FSU_3062	Succinate dehydrogenase and fumarate reductase iron-sulfur protein (EC 1.3.1.6)	37.2	2	10	113.54	266500	275310	503970	713010	48
C9RLS1	FSU_3068	Putative type III restriction-modification system, Mod subunit	6.3	1	3	4.7934	24343	30560	85314	120740	4
C9RLS4	FSU_3071	Putative amino acid ABC transporter, periplasmic amino acid-binding protein	41.8	1	12	70.242	123330	108910	212150	307770	22
C9RLS7	FSU_3074	Uncharacterized protein	11.3	1	3	13.854	73314	76969	79289	122180	7
C9RLT0	FSU_3077	OmpA family protein	27.6	1	25	323.31	577020	579420	1957900	2902900	98
C9RLU9	hisB FSU_3097	Imidazoleglycerol-phosphate dehydratase (IGPD) (EC 4.2.1.19)	14.9	1	2	7.8918	10644	14437	33931	52204	4
C9RLV1	FSU_3099	Uncharacterized protein	7.6	1	2	1.8345	3558.3	3818.5	13372	17147	2
C9RLV4	efp FSU_3102	Elongation factor P (EF-P)	21.1	1	5	200.49	39954	39357	115610	177400	6
C9RLW0	FSU_0931	Putative aspartoacylase	9	1	2	18.294	39156	37857	108760	166540	4
C9RLW3	FSU_0934	Putative transporter	3.7	1	3	4.9138	25375	23093	50990	69041	7
C9RLW5	FSU_0937	Putative DNA topoisomerase IV, A subunit	5.4	1	4	10.076	30555	30318	88821	125410	7
C9RLW8	surA FSU_0941	Peptidylprolyl isomerase (EC 5.2.1.8)	15.7	1	7	74.978	226670	251120	215320	317280	14
C9RLW9	FSU_0942	Conserved domain protein	4.9	1	2	1.0347	30401	33288	72126	106890	4
C9RLX6	sufC FSU_0948	FeS assembly ATPase SufC	22.1	1	4	28.956	26956	28506	77970	107450	11
C9RLX7	FSU_0949	FeS assembly protein SufD	17.4	1	5	21.13	34299	36071	86645	128890	8
C9RLY0	FSU_0954	Sulfate permease	7.6	1	2	125.92	14445	15484	30400	34374	5
C9RLZ7	FSU_0971	Putative DNA topoisomerase IV, B subunit	13.2	1	7	48.722	117270	106240	186280	285780	14
C9RLZ8	FSU_0972	CBS/transporter associated domain protein	9.8	1	3	40.844	22326	22166	62291	89225	5
C9RM02	FSU_0976	Putative metal ABC transporter, periplasmic metal-binding adhesion liprotein	19.3	1	4	43.589	98506	100780	78388	136310	12
C9RM06	purT FSU_0980	Formate-dependent phosphoribosylglycinamide formyltransferase (5'-phosphoribosylglycinamide transformylase 2) (Formate-dependent GAR transformylase) (EC 2.1.2.-) (GAR transformylase 2) (GART 2) (Non-folate glycinamide ribonucleotide transformylase) (Phosphoribosylglycinamide formyltransferase 2)	28.4	1	9	110.17	122520	107340	388520	589570	30
C9RM12	ftsZ FSU_0987	Cell division protein FtsZ	23	1	9	105.92	141240	137390	315690	493910	20
C9RM13	ftsA FSU_0988	Cell division protein FtsA	12.1	1	5	65.221	67616	59540	160900	212610	10
C9RM15	murC FSU_0990	UDP-N-acetylmuramate--L-alanine ligase (EC 6.3.2.8) (UDP-N-acetylmuramoyl-L-alanine synthetase)	24.3	1	12	36.651	100320	96220	259130	380270	27
C9RM16	murG FSU_0991	UDP-N-acetylglucosamine--N-acetylmuramyl-(pentapeptide) pyrophosphoryl-undecaprenol N-acetylglucosamine transferase (EC 2.4.1.227) (Undecaprenyl-PP-MurNAc-pentapeptide-UDPGlcNAc GlcNAc transferase)	18.8	1	7	50.387	122470	134440	350930	534280	27
C9RM18	murF FSU_0993	UDP-N-acetylmuramoyl-tripeptide--D-alanyl-D-alanine ligase (EC 6.3.2.10) (D-alanyl-D-alanine-adding enzyme)	12.6	1	6	14.251	65305	56369	180970	241780	14
C9RM19	murE FSU_0994	UDP-N-acetylmuramoyl-L-alanyl-D-glutamate--2,6-diaminopimelate ligase (EC 6.3.2.13) (Meso-A2pm-adding enzyme) (Meso-diaminopimelate-adding enzyme) (UDP-MurNAc-L-Ala-D-Glu:meso-diaminopimelate ligase) (UDP-MurNAc-tripeptide synthetase) (UDP-N-acetylmuramyl-tripeptide synthetase)	24.5	1	9	32.999	131990	125100	329500	507730	17
C9RM22	mraW rsmH FSU_0997	Ribosomal RNA small subunit methyltransferase H (EC 2.1.1.199) (16S rRNA m(4)C1402 methyltransferase) (rRNA (cytosine-N(4)-)-methyltransferase RsmH)	12.2	1	5	15.43	59955	62242	145510	212930	8
C9RM27	FSU_1003	OmpA family protein	3.4	2	3	2.7593	17050	14870	31021	40089	4
C9RM31	serC FSU_1007	Phosphoserine aminotransferase (EC 2.6.1.52) (Phosphohydroxythreonine aminotransferase) (PSAT)	37.8	1	17	162.56	313960	329800	814470	1214800	49
C9RM32	FSU_1009	Uncharacterized protein	26.1	1	2	41.762	26999	27022	82963	117530	6
C9RM35	psd FSU_1012	Phosphatidylserine decarboxylase (EC 4.1.1.65)	17.2	1	6	22.568	36270	41281	137200	181660	10
C9RM36	FSU_1013	Putative lipoprotein	16.5	1	3	17.997	33215	31227	66863	105280	6
C9RM41	FSU_1018	Putative lipoprotein	6.7	1	4	22.406	78658	81279	167790	252780	7
C9RM43	ychF FSU_1020	Ribosome-binding ATPase YchF	21.4	1	7	44.713	91643	82911	205730	311430	19
C9RM45	FSU_1022	Conserved domain protein	7.5	1	6	49.064	69462	60686	193790	295120	11
C9RM46	FSU_1023	UvrABC system protein A	1.3	1	2	19.288	16683	16683	41003	56761	2
C9RM57	FSU_1036	Uncharacterized protein	14.9	1	2	8.1535	16953	18121	43443	64265	6
C9RM64	FSU_1044	Putative lipoprotein	9.6	1	2	5.0452	16723	15298	40660	61902	3
C9RM68	FSU_1048	HAMP/GGDEF domain protein	10.2	1	5	25.92	36232	39180	99821	147220	9
C9RM70	argF FSU_1051	Ornithine carbamoyltransferase (EC 2.1.3.3)	36.4	1	10	124.32	98282	103620	310690	507840	35
C9RM71	bioB FSU_1052	Biotin synthase (EC 2.8.1.6)	16.7	1	6	9.2595	110080	106160	210220	315980	10
C9RM79	FSU_1060	Putative lipoprotein	6.1	1	3	6.0961	65159	64696	130430	194110	7
C9RM80	FSU_1061	Putative lipoprotein	9.6	1	3	52.894	24195	26547	40181	64922	5
C9RM82	hisH FSU_1063	Imidazole glycerol phosphate synthase subunit HisH (EC 2.4.2.-) (IGP synthase glutamine amidotransferase subunit) (IGP synthase subunit HisH) (ImGP synthase subunit HisH) (IGPS subunit HisH)	20.1	1	3	9.201	13255	12386	31100	51514	4
C9RM86	argG FSU_1067	Argininosuccinate synthase (EC 6.3.4.5) (Citrulline--aspartate ligase)	53.8	1	26	323.31	625060	559970	1703000	2770700	115
C9RM87	FSU_1068	Uncharacterized protein	24.3	1	6	37.393	39904	36155	79775	110000	12
C9RM97	FSU_3112	Conserved domain protein	40.3	1	12	323.31	182490	178580	492650	682610	37
C9RM98	FSU_3113	Uncharacterized protein	45.6	1	11	160.22	130300	127060	347150	497280	19
C9RMA2	FSU_3117	Kinase, pfkB family	6	1	2	4.2483	9882.5	9206.9	26630	41171	3
C9RMA7	ppa FSU_3124	Inorganic diphosphatase (EC 3.6.1.1)	31.6	1	6	32.992	127010	122480	156770	236490	12
C9RMA8	FSU_3125	Uncharacterized protein	16.4	1	2	23.324	200320	316130	233870	310750	15
C9RMB7	hisC_2 hisC FSU_3134	Histidinol-phosphate aminotransferase (EC 2.6.1.9) (Imidazole acetol-phosphate transaminase)	22.8	1	6	30.554	68761	70448	180870	273510	13
C9RMC5	FSU_3142	Putative lipoprotein	11.2	1	7	51.305	169360	158980	374710	571810	18
C9RMC8	FSU_3145	Putative lipoprotein	5.2	1	4	48.138	42369	39783	107420	144680	6
C9RMD2	FSU_3149	Putative endo-1,4-beta-glucanase	13.7	1	6	31.963	59878	47975	64944	98337	9
C9RME1	FSU_3158	Conserved domain protein	15.3	1	9	63.408	80267	79159	185800	263150	13
C9RME4	FSU_3161	TldD/PmbA family protein	18.8	1	7	42.936	64074	52733	140810	205800	12
C9RMF9	FSU_3177	Sua5/YciO/YrdC/YwlC family protein	15.4	1	2	8.003	30807	28659	65472	89802	6
C9RMG4	FSU_3182	Conserved domain protein	13.3	1	7	31.816	80568	71746	207880	303280	17
C9RMG5	FSU_3183	Conserved domain protein	20.6	1	10	114.15	115320	120910	273860	399540	17
C9RMG6	hisS FSU_3184	Histidine--tRNA ligase (EC 6.1.1.21) (Histidyl-tRNA synthetase) (HisRS)	20.8	1	7	74.571	76419	74449	182300	300720	11
C9RMG7	mdh FSU_3185	Malate dehydrogenase (EC 1.1.1.37)	70.9	1	20	218.63	345580	355580	910710	1337600	67
C9RMI6	lysS FSU_3204	Lysine--tRNA ligase (EC 6.1.1.6) (Lysyl-tRNA synthetase) (LysRS)	32.3	1	14	112.22	132160	140320	384820	547650	19
C9RMI9	lolD FSU_3207	Lipoprotein-releasing system ATP-binding protein LolD (EC 3.6.3.-)	7.6	1	2	2.0012	7683.4	8169.3	20634	28663	2
C9RMJ0	clpC FSU_3208	ATP-dependent Clp protease, ATP-binding subunit ClpC	14	1	11	50.733	82583	77299	205150	285790	14
C9RMJ1	adk FSU_3209	Adenylate kinase (AK) (EC 2.7.4.3) (ATP-AMP transphosphorylase) (ATP:AMP phosphotransferase) (Adenylate monophosphate kinase)	92.4	1	17	276.69	447710	414310	1047300	1634600	72
C9RMJ5	leuB FSU_3213	3-isopropylmalate dehydrogenase (EC 1.1.1.85) (3-IPM-DH) (Beta-IPM dehydrogenase) (IMDH)	40.2	1	15	154.44	304630	278180	730590	1148100	50
C9RMJ9	FSU_3218	Aminotransferase, DegT/DnrJ/EryC1/StrS family	38.3	1	14	98.969	178690	170170	658750	1083500	38
C9RMK0	FSU_3219	Bacterial sugar transferase	29.6	1	4	30.747	18187	19606	62035	97000	8
C9RMK1	FSU_3220	Putative 1-aminocyclopropane-1-carboxylate deaminase	7.3	1	2	7.1917	34282	26018	75737	107300	5
C9RMK3	FSU_3222	Capsular polysaccharide biosynthesis glycosyltransferase	18.5	1	7	84.928	51393	59630	181210	224430	12
C9RMK7	FSU_3225	Putative capsular polysaccharide biosynthesis glycosyltransferase	9.4	2	4	2.1432	13668	13118	45650	58884	4
C9RML1	FSU_3229	Putative D-3-phosphoglycerate dehydrogenase	5.6	1	2	3.1978	13953	15748	31962	48215	2
C9RML3	FSU_3231	Hydro-lyase, tartrate/fumarate family	8.9	1	2	46.717	43138	48012	94877	141200	5
C9RML9	FSU_3237	Uncharacterized protein	29.2	1	9	36.009	90129	80275	237550	355780	12
C9RMM1	FSU_3239	Uncharacterized protein	56.2	1	19	323.31	325170	321280	806440	1187700	48
C9RMM2	FSU_3240	Aminotransferase, DegT/DnrJ/EryC1/StrS family	9.4	1	3	7.3796	27839	28358	73100	111410	7
C9RMM8	FSU_1075	ABC transporter, ATP-binding protein	17.7	1	8	35.559	104650	101920	246310	378140	16
C9RMN7	FSU_1084	HDIG/GGDEF domain protein	8.6	1	5	20.47	48047	46918	150020	224910	7
C9RMP0	FSU_1087	HD domain protein	2.5	1	3	3.8598	38535	41281	120840	150630	8
C9RMP1	FSU_1088	Putative lipoprotein	7.3	1	3	6.4913	116870	128650	90253	143630	8
C9RMP2	FSU_1089	Uncharacterized protein	39.6	1	14	179.49	180620	151840	397910	615680	31
C9RMP7	FSU_1094	Uncharacterized protein	10.4	1	2	16.78	63406	68652	46125	72691	6
C9RMQ2	FSU_1098	Glycosyl hydrolase, family 57	6.1	1	3	19.363	27372	27176	66520	104300	4
C9RMQ4	FSU_1106	Conserved domain protein	10.3	1	2	4.667	11127	9741.6	30010	34059	1
C9RMQ5	pdxJ FSU_1107	Pyridoxine 5'-phosphate synthase (PNP synthase) (EC 2.6.99.2)	43.8	1	9	20.341	78007	78392	218160	308150	16
C9RMQ9	icd FSU_1111	Isocitrate dehydrogenase, NADP-dependent (EC 1.1.1.42)	23.9	1	15	128.64	133310	132840	365100	552350	32
C9RMR9	lpxB FSU_1121	Lipid-A-disaccharide synthase (EC 2.4.1.182)	8.8	1	3	7.7754	23583	19405	87982	121680	9
C9RMS4	FSU_1126	Uncharacterized protein	8	1	2	2.4394	50481	53543	86953	128200	3
C9RMS8	FSU_1130	Glycosyltransferase, group 1 family	3.9	1	2	1.8814	8051.3	7227.3	24864	32601	2
C9RMT0	FSU_1133	RNA polymerase sigma-70 factor	50.7	1	12	173.31	159470	163570	375930	557230	20
C9RMT2	valS FSU_1136	Valine--tRNA ligase (EC 6.1.1.9) (Valyl-tRNA synthetase) (ValRS)	33.5	1	32	302.8	390860	350510	1004200	1500200	66
C9RMT9	FSU_1144	Amidophosphoribosyltransferase (ATase) (EC 2.4.2.14) (Glutamine phosphoribosylpyrophosphate amidotransferase)	31.2	1	18	56.29	188910	193120	566030	848790	34
C9RMU7	FSU_1152	3-octaprenyl-4-hydroxybenzoate carboxy-lyase family protein	4.1	1	3	5.3661	9571.7	8421.1	33351	48318	3
C9RMV0	FSU_1155	Uncharacterized protein	27	1	8	75.511	91991	92132	453730	537390	25
C9RMV1	FSU_1156	Uncharacterized protein	6	1	2	109.28	19702	17878	33409	53375	4
C9RMV2	FSU_1157	Putative lipoprotein	6.9	1	3	9.9314	30890	36222	43809	71381	4
C9RMV3	thrC FSU_1158	Threonine synthase (EC 4.2.3.1)	50.7	1	20	143.23	208270	193100	589190	898480	54
C9RMV7	trmE mnmE FSU_1162	tRNA modification GTPase MnmE (EC 3.6.-.-)	7.2	1	4	4.4261	40306	36447	114210	155670	5
C9RMW7	FSU_1173	Uncharacterized protein	4.9	1	2	1.3491	13298	13824	31944	47995	3
C9RMW9	gltX FSU_1175	Glutamate--tRNA ligase (EC 6.1.1.17) (Glutamyl-tRNA synthetase) (GluRS)	23.7	1	11	103.17	77104	73033	215460	343700	19
C9RMX5	FSU_1181	ABC transporter, ATP-binding protein	17.4	1	4	7.6057	46830	52312	145590	214110	7
C9RMX7	dnaB FSU_1183	Replicative DNA helicase (EC 3.6.4.12)	6.3	1	3	9.5983	22581	23550	53067	75449	4
C9RMX8	FSU_1184	Uncharacterized protein	8.4	1	3	40.636	25615	25883	85247	137990	4
C9RMY4	FSU_1190	Putative lipoprotein	55.3	1	10	244.04	518790	513680	609030	882900	50
C9RMY8	FSU_1194	Putative lipoprotein	33.7	1	10	323.31	192390	195290	570290	808260	31
C9RMZ0	trx_1 FSU_1196	Thioredoxin	17.6	1	2	20.454	13810	11854	54533	82906	4
C9RMZ1	FSU_1197	Uncharacterized protein	5.9	1	2	2.0515	7739.8	8239.3	34351	42899	3
C9RMZ3	cysS FSU_1200	Cysteine--tRNA ligase (EC 6.1.1.16) (Cysteinyl-tRNA synthetase) (CysRS)	43	1	20	271.5	295310	317800	698620	1105000	50
C9RMZ9	FSU_1207	Putative lipoprotein	23.6	1	9	154.06	179240	158560	478870	739570	21
C9RN00	gpmI FSU_1209	Phosphoglycerate mutase (2,3-diphosphoglycerate-independent) (EC 5.4.2.12)	33.8	1	22	321.24	459220	476060	1184200	1829200	72
C9RN03	FSU_1212	Pilin domain protein	17.8	1	6	36.384	45306	46985	145470	213550	10
C9RN05	pheS FSU_1214	Phenylalanine--tRNA ligase alpha subunit (EC 6.1.1.20) (Phenylalanyl-tRNA synthetase alpha subunit) (PheRS)	30.3	1	12	167.27	169220	180920	536620	788020	36
C9RN06	FSU_1215	Mannose-1-phosphate guanylyltransferase/mannose-6-phosphate isomerase	34	1	18	61.598	215130	199460	554100	828840	42
C9RN14	FSU_3251	Polysaccharide biosynthesis protein	6.6	1	2	18.197	23388	25205	61442	87045	2
C9RN23	FSU_3259	Uncharacterized protein	9.1	1	3	9.4908	12551	12566	47969	71806	5
C9RN35	FSU_3272	Conserved domain protein	36.7	1	39	323.31	586910	590680	2239000	2902700	110
C9RN40	prfC FSU_3277	Peptide chain release factor 3 (RF-3)	3.1	1	2	4.7027	22891	22532	43208	68525	3
C9RN45	ilvN FSU_3283	Acetolactate synthase, small subunit (EC 2.2.1.6)	22	1	4	90.642	27650	29407	88512	136160	11
C9RN46	ilvB FSU_3284	Acetolactate synthase (EC 2.2.1.6)	23.4	1	14	77.405	107070	102340	322610	495220	23
C9RN51	smc FSU_3290	Chromosome partition protein Smc	12.6	1	14	74.014	139320	123720	372350	522330	18
C9RN56	FSU_3296	BNR repeat protein	7	1	3	8.2474	62902	69978	159660	265990	16
C9RN61	FSU_3301	1-deoxy-D-xylulose-5-phosphate synthase (EC 2.2.1.7)	11.5	1	6	37.704	40268	37786	140660	224090	13
C9RN63	FSU_3303	Rhodanese-like protein	54.8	1	6	92.815	127120	116870	272120	389600	14
C9RN64	ribD FSU_3304	Riboflavin biosynthesis protein RibD (EC 1.1.1.193) (EC 3.5.4.26)	5.9	1	2	4.2431	4790.3	3630.7	11074	16788	3
C9RN68	ribH FSU_3308	6,7-dimethyl-8-ribityllumazine synthase (DMRL synthase) (LS) (Lumazine synthase) (EC 2.5.1.78)	51	1	7	81.606	90402	94470	241470	330820	20
C9RN70	FSU_3310	Putative membrane protein	11.1	1	11	254.15	174140	244120	456740	549950	23
C9RN71	FSU_3311	Glycosyltransferase, group 2 family	7.4	1	2	4.8943	4540.5	4808.9	9500.4	12390	2
C9RN76	FSU_3316	Putative twitching motility protein PilT	21.6	1	8	32.998	59969	67189	153340	236000	14
C9RN83	FSU_0003	Putative lipoprotein	8.8	1	3	20.73	76561	84343	159550	248800	7
C9RN85	slyD FSU_0005	Peptidyl-prolyl cis-trans isomerase (EC 5.2.1.8)	24.6	1	3	62.125	18840	21491	33829	58385	3
C9RN87	FSU_0007	Uncharacterized protein	17	1	4	20.839	13446	13930	40569	66452	8
C9RN88	FSU_0008	2-isopropylmalate synthase/homocitrate synthase family protein	20.9	1	9	68.271	61496	63062	170810	259910	13
C9RN89	hisD FSU_0009	Histidinol dehydrogenase (HDH) (EC 1.1.1.23)	15.4	1	6	26.921	57388	57462	169910	261530	12
C9RN92	nadB FSU_0012	L-aspartate oxidase (EC 1.4.3.16)	18.3	1	10	57.553	123530	127360	343010	517150	22
C9RN94	FSU_0015	Uncharacterized protein	20.9	1	6	33.412	107910	115980	271710	397280	10
C9RN95	FSU_0016	OmpA family protein	9.1	1	2	2.2783	17283	16435	19135	27610	2
C9RN96	FSU_0017	Uncharacterized protein	24.5	1	5	26.498	36884	38270	105030	150480	11
C9RN98	FSU_0019	ADP-ribosylglycohydrolase family protein	9.2	1	2	8.7479	13582	13959	57066	85023	3
C9RNA1	FSU_0022	ABC transporter, ATP-binding protein	13.9	1	6	39.545	61087	66500	118330	175120	14
C9RNA3	FSU_0024	Putative amino acid ABC transporter, permease/amino acid-binding protein	8.6	1	4	41.483	38326	40470	110420	150610	7
C9RNA4	FSU_0025	Amino acid ABC transporter, ATP-binding protein	17.7	1	4	33.188	22504	19474	52569	70375	5
C9RNA5	FSU_0026	Putative lipoprotein	21.6	1	3	33.82	35162	37777	102440	154060	2
C9RNA8	folP FSU_0029	Dihydropteroate synthase (DHPS) (EC 2.5.1.15) (Dihydropteroate pyrophosphorylase)	18.8	1	6	30.523	71034	72348	261730	369670	12
C9RNB7	metK FSU_0038	S-adenosylmethionine synthase (AdoMet synthase) (EC 2.5.1.6) (MAT) (Methionine adenosyltransferase)	60.2	1	21	169.36	422870	382870	1017700	1516200	61
C9RNB8	FSU_0039	Uncharacterized protein	10.6	1	3	9.3324	15901	14816	46197	66922	4
C9RNC6	FSU_0049	Putative lipoprotein	41.5	1	8	37.382	210250	212250	451740	699240	43
C9RND2	FSU_0055	Putative lipoprotein	13.9	1	12	82.565	165340	135010	343550	528730	22
C9RND5	fabD FSU_0059	Malonyl CoA-acyl carrier protein transacylase (EC 2.3.1.39)	57.8	1	9	153.8	103250	111270	280960	428010	28
C9RND8	FSU_0062	Putative 3-oxoacyl-(Acyl-carrier-protein) reductase	30.5	1	6	26.846	84675	103420	197430	259820	10
C9RND9	FSU_1216	Polysaccharide biosynthesis/export protein	45.2	1	17	272.17	376300	311600	684570	1111700	41
C9RNE0	ptP FSU_1217	Low molecular weight protein tyrosine-phosphatase (EC 3.1.3.48)	20.9	1	3	10.204	83358	83368	174580	253600	7
C9RNE1	rfbC FSU_1218	dTDP-4-dehydrorhamnose 3,5-epimerase (EC 5.1.3.13) (Thymidine diphospho-4-keto-rhamnose 3,5-epimerase)	13.4	1	3	3.6619	45173	50860	139080	199510	8
C9RNE2	rfbB FSU_1219	dTDP-glucose 4,6-dehydratase (EC 4.2.1.46)	27.7	1	8	96.886	69509	78712	177500	285720	17
C9RNE3	rfbA FSU_1220	Glucose-1-phosphate thymidylyltransferase (EC 2.7.7.24)	16.6	1	6	22.309	100830	97348	282950	414390	16
C9RNE7	FSU_1224	Uncharacterized protein	8	1	2	13.077	23156	24899	55146	80521	5
C9RNE9	polA FSU_1227	DNA polymerase I (EC 2.7.7.7)	4.7	1	4	12.262	33956	29525	121670	160500	8
C9RNF0	FSU_1228	Putative cellulase	11	1	6	44.531	28252	24177	109520	171870	8
C9RNF4	maeB FSU_1232	NADP-dependent malic enzyme (EC 1.1.1.40)	13.5	1	10	34.513	111260	120920	221830	312830	13
C9RNF6	rplT FSU_1234	50S ribosomal protein L20	39.7	1	6	55.819	142990	141930	332820	432760	35
C9RNF7	rpmI FSU_1235	50S ribosomal protein L35	29.2	1	3	3.7087	24672	27201	58462	80768	8
C9RNG4	FSU_1243	tRNA (Uracil-5-)-methyltransferase family protein	14.5	1	5	3.7397	17033	17395	44421	67420	5
C9RNG5	FSU_1244	Putative lipoprotein, TIGR02171	11.5	1	8	108.91	76858	64943	194850	280590	17
C9RNH6	FSU_1255	Uncharacterized protein	4.6	1	2	3.4989	28227	27084	80484	121610	3
C9RNI1	FSU_1261	Insecticidal toxin-like protein	8.7	1	2	50.267	99542	93335	353130	466790	23
C9RNI3	FSU_1262	Uncharacterized protein	8.3	1	2	5.7434	24859	24894	63090	93183	2
C9RNI4	FSU_1263	Uncharacterized protein	34.5	1	8	97.186	106290	116810	353720	539380	22
C9RNI7	FSU_1266	Conserved domain protein	4.6	1	2	5.6206	47902	45039	116260	178420	6
C9RNJ8	carB_2 FSU_1279	Carbamoyl-phosphate synthase (glutamine-hydrolyzing) (EC 6.3.5.5)	17.9	1	18	96.318	216150	197210	528330	762840	35
C9RNK1	hup_3 FSU_1282	DNA-binding protein HU	70	1	8	193.91	231370	222740	932660	1270700	60
C9RNK3	FSU_1284	Conserved domain protein	16.5	1	4	21.879	83363	78895	191920	287990	13
C9RNK4	FSU_1285	Conserved domain protein	21	1	4	25.033	34889	36836	85484	120350	4
C9RNK7	FSU_1288	OmpA family protein	5.8	1	5	9.0996	136150	140570	136640	205300	12
C9RNK8	FSU_1289	Putative pyruvate carboxylase, B subunit	52.6	1	26	323.31	468930	479470	1232300	1713600	72
C9RNL3	FSU_1294	RNA polymerase sigma-70 factor	7.4	1	2	1.1961	27786	33441	71249	114090	3
C9RNL4	FSU_1295	Putative carboxyl-terminal protease	35.2	1	22	285.58	542970	533090	948060	1420800	56
C9RNM0	FSU_1301	Putative magnesium transporter	17.7	1	5	9.8781	26817	32630	89542	123430	9
C9RNM1	secDF secD secF FSU_1302	Multifunctional fusion protein [Includes: Protein translocase subunit SecD; Protein-export membrane protein SecF]	26.8	1	26	323.31	714010	858210	1846600	2310700	104
C9RNM3	FSU_1304	Putative 4-alpha-glucanotransferase	15.4	1	9	138.74	89866	89460	327010	455860	21
C9RNM5	FSU_1306	Putative BatE protein	9.4	1	2	2.1581	24365	32569	58795	80912	4
C9RNN0	FSU_1312	Uncharacterized protein	30.3	1	20	321.77	248870	249690	636900	946740	37
C9RNN4	FSU_1317	Peptidase, M23/M37 family	9.9	1	4	9.2094	43700	42698	112210	165950	7
C9RNN5	FSU_1318	Peptidyl-prolyl cis-trans isomerase (EC 5.2.1.8)	44.3	1	14	323.31	416260	448360	886670	1198200	71
C9RNN6	glmS FSU_1319	Glutamine--fructose-6-phosphate aminotransferase [isomerizing] (EC 2.6.1.16) (D-fructose-6-phosphate amidotransferase) (GFAT) (Glucosamine-6-phosphate synthase) (Hexosephosphate aminotransferase) (L-glutamine--D-fructose-6-phosphate amidotransferase)	58.1	1	28	323.31	391310	389480	1188300	1710500	73
C9RNN9	scpA FSU_1323	Segregation and condensation protein A	6	1	3	7.445	29103	28384	90257	133480	4
C9RNP6	FSU_1330	Uncharacterized protein	22.9	1	8	24.796	137550	146210	298890	443280	19
C9RNP7	FSU_1331	Outer membrane efflux protein	23.8	1	14	115.11	154950	167410	388390	547690	34
C9RNP8	FSU_1333	Putative lipoprotein	16.4	1	7	103.49	150170	144810	324660	499750	17
C9RNQ0	FSU_1335	Uncharacterized protein	39.8	1	21	88.378	190260	171990	657980	965180	52
C9RNQ7	FSU_1345	Putative lipoprotein	16.8	1	2	19.66	47243	49743	115270	161850	6
C9RNR7	FSU_1356	MotA/TolQ/ExbB proton channel family protein	2.6	1	2	1.3859	28098	29543	70269	105320	5
C9RNR8	FSU_1357	Uncharacterized protein	6.1	1	2	5.8302	15792	17594	31984	49541	3
C9RNS6	gdhA FSU_0066	Glutamate dehydrogenase	85.7	1	42	323.31	686730	620480	2350900	3340400	157
C9RNT1	FSU_0071	Conserved domain protein	37.3	1	22	235.82	298660	286000	705330	1067400	57
C9RNT3	lepA FSU_0074	Elongation factor 4 (EF-4) (EC 3.6.5.n1) (Ribosomal back-translocase LepA)	4.5	1	3	10.309	34645	35726	107580	158150	4
C9RNT4	FSU_0075	Peptidyl-prolyl cis-trans isomerase (PPIase) (EC 5.2.1.8)	12.1	1	2	7.3431	50876	63823	81872	112440	7
C9RNV0	atpE FSU_0091	V-type sodium ATPase, E subunit (EC 3.6.3.14)	74.5	1	17	270.4	254400	266250	1289200	1965200	72
C9RNV1	FSU_0092	Uncharacterized protein	30.9	1	5	24.682	91852	68982	242300	337060	11
C9RNV2	atpA FSU_0093	V-type ATP synthase alpha chain (EC 3.6.3.14) (V-ATPase subunit A)	50.8	1	26	323.31	355480	342330	1473900	2069200	99
C9RNV3	atpB FSU_0094	V-type ATP synthase beta chain (V-ATPase subunit B)	52.2	1	19	323.31	274780	255120	1096500	1579400	78
C9RNV4	atpD FSU_0095	V-type ATPase, D subunit (EC 3.6.3.14)	41.9	1	12	162.18	126480	134080	585550	843900	23
C9RNV5	atpI FSU_0096	V-type ATPase, I subunit (EC 3.6.3.14)	6.1	1	3	17.032	22466	21334	75235	92377	5
C9RNW5	FSU_0107	Uncharacterized protein	4.3	1	2	1.3716	6438.8	6942.1	18993	28692	1
C9RNW6	FSU_0108	Nitroreductase family protein	46.8	1	7	36.652	30283	27072	102000	167980	7
C9RNW7	FSU_0109	5'-nucleotidase family protein	9.1	1	4	39.009	58294	58312	198860	301120	9
C9RNW8	purB FSU_0110	Adenylosuccinate lyase (ASL) (EC 4.3.2.2) (Adenylosuccinase)	29.4	1	14	100.14	208260	225500	549660	834400	33
C9RNX1	FSU_0115	Glutamate--cysteine ligase (EC 6.3.2.2)	14.2	1	6	40.254	64390	60918	168720	251400	7
C9RNY0	gatB FSU_0124	Aspartyl/glutamyl-tRNA(Asn/Gln) amidotransferase subunit B (Asp/Glu-ADT subunit B) (EC 6.3.5.-)	17.7	1	8	15.176	33536	33335	91245	127580	8
C9RNY6	FSU_0130	Putative phosphoribosylaminoimidazolecarboxamide formyltransferase	31.7	1	15	47.908	164080	179030	440710	653360	25
C9RNY8	FSU_0132	NifU-like protein	19	1	4	142.41	62446	73976	157710	238750	4
C9RNY9	glgC FSU_0133	Glucose-1-phosphate adenylyltransferase (EC 2.7.7.27) (ADP-glucose pyrophosphorylase) (ADPGlc PPase) (ADP-glucose synthase)	38.5	1	14	175.24	164670	153350	532010	790720	32
C9RNZ2	FSU_0137	Putative type II restriction endonuclease	13.5	1	4	19.663	44485	41681	133500	200490	6
C9RNZ4	nifJ FSU_0139	Pyruvate-flavodoxin oxidoreductase (EC 1.2.7.-)	37.9	1	54	323.31	939840	883090	3657200	5104500	218
C9RP04	fbaA FSU_0150	Fructose-bisphosphate aldolase, class II (EC 4.1.2.13)	47.6	1	16	137.55	355700	335270	722970	1157700	54
C9RP09	FSU_0157	Peptidase, M3 family	6.4	1	5	6.8427	47199	45933	140610	214050	8
C9RP10	FSU_0158	Putative lipoprotein	32.9	1	8	88.335	120350	148110	420470	655040	35
C9RP13	FSU_0162	Putative cellobiose/cellodextrin phosphorylase	41.7	1	29	323.31	426950	418400	1647600	2162600	91
C9RP16	proS FSU_0165	Proline--tRNA ligase (EC 6.1.1.15) (Prolyl-tRNA synthetase) (ProRS)	29.1	1	15	136.96	266840	270000	723000	1099600	38
C9RP18	FSU_0167	FKBP-type peptidyl-prolyl cis-trans isomerase domain protein/thiol-disulfide oxidoreductase domain protein	33.7	1	20	323.31	300210	298190	740140	1168200	48
C9RP20	FSU_0169	Conserved domain protein	60.8	1	6	42.743	93085	85603	124100	162350	9
C9RP29	FSU_0180	OmpA family protein	27.9	1	16	291.41	222150	232630	538680	774220	46
C9RP30	FSU_0181	Putative tyrosine-protein kinase	20.9	1	12	111.14	279640	302850	444120	634680	29
C9RP33	dnaJ FSU_0184	Chaperone protein DnaJ	20.5	1	7	82.78	168790	162130	388330	568520	19
C9RP34	dnaK FSU_0185	Chaperone protein DnaK (HSP70) (Heat shock 70 kDa protein) (Heat shock protein 70)	52.6	1	38	323.31	963110	853530	1787100	2693200	146
C9RP42	grpE FSU_0193	Protein GrpE (HSP-70 cofactor)	43.8	1	7	108.72	141040	165120	355480	513390	18
C9RP49	carA FSU_0200	Carbamoyl-phosphate synthase small chain (EC 6.3.5.5) (Carbamoyl-phosphate synthetase glutamine chain)	5.9	1	3	25.365	29069	28497	77037	118280	12
C9RP50	carB_1 carB FSU_0201	Carbamoyl-phosphate synthase large chain (EC 6.3.5.5) (Carbamoyl-phosphate synthetase ammonia chain)	10.9	1	11	65.761	93340	90822	315440	452860	16
C9RP56	FSU_1362	Uncharacterized protein	10.2	1	2	6.646	23346	21185	61128	85195	5
C9RP60	FSU_1366	Uncharacterized protein	30.7	1	7	80.444	63619	68716	275240	400060	18
C9RP79	FSU_1384	Uncharacterized protein	5.6	1	2	1.9764	46690	44433	137610	167230	8
C9RP89	tsf FSU_1393	Elongation factor Ts (EF-Ts)	64.2	1	23	323.31	416880	432880	1031000	1643000	66
C9RP91	etfB FSU_1395	Electron transfer flavoprotein, beta subunit	36.5	1	9	214.06	145330	151060	456670	672560	25
C9RP92	etfA FSU_1396	Electron transfer flavoprotein, alpha subunit	18.5	1	7	177.62	104900	116150	321010	461300	13
C9RP93	FSU_1397	Acyl-CoA dehydrogenase family protein	25.8	2	19	109.68	296500	304530	970040	1390700	54
C9RP95	FSU_1399	Radical SAM domain protein	3	1	2	1.8038	31004	35896	68691	102880	2
C9RPA2	ugd_1 FSU_1407	UDP-glucose 6-dehydrogenase (EC 1.1.1.22)	22.1	1	8	136.55	79675	74773	218010	328240	15
C9RPA6	FSU_1411	Uncharacterized protein	12	1	5	4.5571	30102	26745	80853	117710	6
C9RPB4	FSU_1419	Uncharacterized protein	11.2	1	4	4.1544	36315	39477	62752	107300	5
C9RPB5	rpsI FSU_1420	30S ribosomal protein S9	31.3	1	5	37.376	27686	34835	121220	132370	9
C9RPB6	rplM FSU_1421	50S ribosomal protein L13	50	1	7	50.572	167820	179430	450860	663690	33
C9RPC3	FSU_1428	Uncharacterized protein	4.4	1	2	2.2742	15589	14319	45534	70370	3
C9RPC9	FSU_1434	Uncharacterized protein	7.1	1	2	7.4469	41343	39715	86664	123860	6
C9RPD1	FSU_1436	Putative polysaccharide biosynthesis protein	6.9	1	2	5.5397	24596	21022	44909	69063	3
C9RPD3	FSU_1438	Putative phosphoenolpyruvate decarboxylase	15.5	1	5	8.9624	41451	39516	134390	202210	16
C9RPD4	FSU_1439	Putative phosphoenolpyruvate mutase	20.4	1	9	17.831	115190	106080	257270	381390	15
C9RPD6	FSU_1441	UDP-N-acetylglucosamine 4-epimerase (EC 5.1.3.7)	23.8	1	6	18.7	74553	76573	216130	309530	10
C9RPD8	ugd_2 FSU_1443	UDP-glucose 6-dehydrogenase (EC 1.1.1.22)	18.2	1	9	14.321	66181	67056	189800	276330	14
C9RPE2	ptsI FSU_1447	Phosphoenolpyruvate-protein phosphotransferase (EC 2.7.3.9) (Phosphotransferase system, enzyme I)	16.7	1	9	76.836	63471	63141	217350	320860	16
C9RPE4	FSU_1449	Mce-like protein	19.3	1	7	41.973	41389	38570	123840	143470	12
C9RPE9	FSU_1454	BatB protein	8.2	1	3	8.3729	80362	59544	85453	130750	6
C9RPF1	FSU_1457	BatA protein	29.7	1	12	76.723	261000	247890	361110	532280	28
C9RPF4	FSU_1460	Uncharacterized protein	39.5	1	9	37.144	130740	141640	301670	414280	20
C9RPF5	mltG FSU_1461	Endolytic murein transglycosylase (EC 4.2.2.-) (Peptidoglycan polymerization terminase)	18.4	1	7	19.582	166070	172010	364280	526490	21
C9RPG0	FSU_1466	ABC transporter, ATP-binding protein	14.9	1	3	10.503	22491	22730	78621	106940	6
C9RPG1	FSU_1467	Uncharacterized protein	32.4	1	2	196.81	12295	14386	58091	87851	3
C9RPG2	FSU_1468	Putative lipoprotein	44.3	1	10	191.25	456980	472090	910280	1178900	72
C9RPH2	FSU_1480	Putative lipoprotein	6.6	1	4	41.206	50265	57887	45058	70831	6
C9RPI2	FSU_1491	Putative lipoprotein	16.9	1	3	3.2574	50020	52294	83563	110820	7
C9RPI5	pflB FSU_1495	Formate C-acetyltransferase (EC 2.3.1.54)	35.7	1	22	258.73	262500	318320	579700	767710	45
C9RPJ7	pckG FSU_0213	Phosphoenolpyruvate carboxykinase [GTP] (PEP carboxykinase) (PEPCK) (EC 4.1.1.32) (GTP-dependent phosphoenolpyruvate carboxykinase) (GTP-PEPCK)	57.7	1	40	323.31	1002500	878660	2407100	3641200	216
C9RPK2	bioD FSU_0219	ATP-dependent dethiobiotin synthetase BioD (EC 6.3.3.3) (DTB synthetase) (DTBS) (Dethiobiotin synthase)	9.5	1	2	4.1085	9277.9	8472.1	32422	47633	3
C9RPK7	FSU_0224	FMN reductase, NADPH-dependent domain protein	11.9	1	2	3.8512	18661	15071	26272	37734	3
C9RPL2	asd FSU_0229	Aspartate-semialdehyde dehydrogenase (ASA dehydrogenase) (ASADH) (EC 1.2.1.11) (Aspartate-beta-semialdehyde dehydrogenase)	26.1	1	9	82.586	164170	162860	363080	558470	24
C9RPL4	FSU_0231	Putative aminopeptidase	15.1	1	4	51.653	67595	65021	161420	248870	5
C9RPL9	pfp FSU_0236	Pyrophosphate--fructose 6-phosphate 1-phosphotransferase (EC 2.7.1.90) (6-phosphofructokinase, pyrophosphate dependent) (PPi-dependent phosphofructokinase) (PPi-PFK) (Pyrophosphate-dependent 6-phosphofructose-1-kinase)	53.4	1	30	323.31	507100	505080	1530700	2309100	104
C9RPM2	FSU_0239	Peptidylprolyl isomerase (EC 5.2.1.8)	48.1	1	20	158.44	1320600	1410400	866810	1306800	71
C9RPM4	FSU_0241	Peptidyl-arginine deiminase family protein	5	1	2	1.5128	7410.8	7157	22098	35184	2
C9RPN1	FSU_0248	Cytosol aminopeptidase family protein	14.3	1	7	27.038	118440	116370	312950	435790	19
C9RPN2	guaA FSU_0249	GMP synthase (glutamine-hydrolyzing) (EC 6.3.5.2)	14.4	1	7	38.003	94956	86139	200800	303390	18
C9RPN4	dapB FSU_0251	Dihydrodipicolinate reductase (EC 1.17.1.8)	23.6	1	8	45.466	83776	88219	306870	457780	23
C9RPN5	FSU_0252	Ankyrin repeat family protein	47.6	1	10	211.77	183610	191670	659280	959720	53
C9RPN6	FSU_0253	Putative membrane-bound lytic murein transglycosylase D	5.9	1	5	30.188	53287	49306	156430	234120	8
C9RPP6	apt FSU_0263	Adenine phosphoribosyltransferase (APRT) (EC 2.4.2.7)	16.4	1	2	2.2909	3556.2	3025.8	8745.5	12517	2
C9RPQ4	hutH FSU_0271	Histidine ammonia-lyase (EC 4.3.1.3)	7.3	1	4	10.096	26516	25925	91354	118890	9
C9RPR3	FSU_0280	Uncharacterized protein	24.1	1	6	60.76	83298	83314	166110	238310	13
C9RPR5	argH FSU_0282	Argininosuccinate lyase (ASAL) (EC 4.3.2.1) (Arginosuccinase)	23.6	1	10	96.186	102240	94111	291900	421510	18
C9RPR6	FSU_0283	Conserved domain protein	21.1	1	9	141.65	148390	124720	348090	537180	15
C9RPR7	FSU_0284	Uncharacterized protein	13.1	1	3	58.08	32458	35358	111770	170760	4
C9RPR8	FSU_0285	Putative chemotaxis MotB protein	14.4	1	3	15.05	21843	21444	47645	71521	4
C9RPS1	FSU_0288	Uncharacterized protein	21.8	1	6	23.222	156220	153190	366660	536710	21
C9RPS2	FSU_0289	Putative lipoprotein	17.6	1	5	28.123	105070	120900	242350	361590	23
C9RPT1	FSU_0298	Mechanosensitive ion channel family protein	18.6	1	3	16.54	22177	34918	77098	103120	7
C9RPT2	hemB FSU_0299	Porphobilinogen synthase (EC 4.2.1.24)	11.8	1	4	22.568	33889	31750	104120	153550	11
C9RPT7	hemA FSU_0304	Glutamyl-tRNA reductase (GluTR) (EC 1.2.1.70)	5.5	1	2	10.151	40457	44991	112390	160850	5
C9RPT9	FSU_0306	Radical SAM domain protein	5.6	1	2	14.174	22145	18603	47246	68573	5
C9RPU3	FSU_0310	Pyridoxal-phosphate dependent TrpB family enzyme	37.5	1	16	323.31	227780	204640	527700	776930	37
C9RPU4	rpmA FSU_0311	50S ribosomal protein L27	36	1	2	4.2398	7117.1	7056.1	18034	25171	3
C9RPU5	rplU FSU_0312	50S ribosomal protein L21	30.4	1	5	93.204	186450	181570	497020	608860	24
C9RPU7	FSU_0315	Putative lactase	12.4	1	14	78.967	166740	148310	470470	662760	27
C9RPU8	proA FSU_0316	Gamma-glutamyl phosphate reductase (GPR) (EC 1.2.1.41) (Glutamate-5-semialdehyde dehydrogenase) (Glutamyl-gamma-semialdehyde dehydrogenase) (GSA dehydrogenase)	18	1	7	111.56	72247	67327	184460	285230	12
C9RPW0	glyS glyQS FSU_0328	Glycine--tRNA ligase (EC 6.1.1.14) (Glycyl-tRNA synthetase) (GlyRS)	30.4	1	16	146.54	218150	193380	553240	901660	51
C9RPW8	fabF_3 FSU_0336	3-oxoacyl-[acyl-carrier-protein] synthase 2 (EC 2.3.1.179)	24.4	1	9	108.03	149670	143580	434060	630500	35
C9RPX0	FSU_0338	Penicillin binding transpeptidase domain protein	8.3	1	4	14.436	32204	34617	70692	104190	5
C9RPX2	FSU_0340	Uncharacterized protein	3.5	1	3	2.2365	44007	39262	103190	150420	8
C9RPX3	FSU_0341	Uncharacterized protein	44.7	1	8	59.121	36802	37312	124550	190640	12
C9RPX7	FSU_0345	Putative lipoprotein	14.2	1	5	163.33	71401	71112	219200	360100	13
C9RPX8	pilC FSU_1504	Pilus assembly protein PilC	15.2	1	6	79.121	105840	116520	238850	342490	12
C9RPX9	pilT FSU_1505	Twitching motility protein PilT	21.4	1	7	24.083	100500	101170	233210	346230	15
C9RPZ0	FSU_1517	Uncharacterized protein	4.9	1	2	3.7543	19643	16464	46303	72587	2
C9RPZ4	FSU_1521	Uncharacterized protein	9.2	1	4	5.9883	11757	13319	44902	67346	5
C9RPZ9	FSU_1526	O-acetylhomoserine sulfhydrylase (EC 2.5.1.49)	49.8	1	13	245.61	284350	250750	566120	886580	46
C9RQ00	cysK_2 FSU_1527	Cysteine synthase (EC 2.5.1.47)	36.1	1	8	129.17	266630	271720	513470	767050	34
C9RQ04	FSU_1533	Putative FeMo cofactor biosynthesis protein NifB	11.7	1	2	12.246	10169	12878	16497	22743	2
C9RQ05	FSU_1534	Putative nitrogenase, molybdenum-iron protein, beta subunit	4.4	1	2	9.1997	77427	71746	94413	124720	5
C9RQ06	FSU_1535	Putative nitrogenase molybdenum-iron protein, alpha subunit	7	1	3	7.4298	24299	29165	35824	45072	4
C9RQ07	FSU_1537	Putative cystathionine beta/gamma-lyase	13.8	1	3	26.359	8553.8	14036	20928	31261	3
C9RQ14	FSU_1544	Putative nitrogenase molybdenum-iron protein, beta subunit	4.2	1	2	4.5686	40151	39661	55430	70109	6
C9RQ16;C9RQ03	nifH_2 nifH FSU_1546	Nitrogenase iron protein (EC 1.18.6.1) (Nitrogenase Fe protein) (Nitrogenase component II) (Nitrogenase reductase)	6.8	2	2	6.6041	43363	47361	47796	62426	2
C9RQ27	FSU_1557	Transcriptional regulator, LysR family	21	1	6	75.384	87295	85391	213600	301470	14
C9RQ48	glnN_1 FSU_1578	Glutamine synthetase, type III (EC 6.3.1.2)	18.6	2	15	58.318	110160	114650	338040	477100	23
C9RQ50	FSU_1580	Uncharacterized protein	12.7	1	3	5.4461	38526	36567	45224	71081	3
C9RQ53	FSU_1584	O-acetylhomoserine sulfhydrylase (EC 2.5.1.49)	11.1	1	4	64.311	43357	39540	135040	209620	8
C9RQ60	FSU_1591	Putative transporter	14.3	1	6	81.18	101090	115820	393850	471860	20
C9RQ68	FSU_1599	Putative lipoprotein	13.6	1	5	202.93	78959	63209	139950	219470	6
C9RQ71	hisG FSU_1602	ATP phosphoribosyltransferase (ATP-PRT) (ATP-PRTase) (EC 2.4.2.17)	50.2	1	13	161.49	208490	207480	553670	783790	33
C9RQ74	ysxC engB FSU_1605	Probable GTP-binding protein EngB	16.6	1	3	5.6939	15376	17605	33458	55338	6
C9RQ78	FSU_1609	OmpA family protein	12.7	1	3	17.859	52066	57289	182980	274100	13
C9RQ86	leuS FSU_1619	Leucine--tRNA ligase (EC 6.1.1.4) (Leucyl-tRNA synthetase) (LeuRS)	17.2	1	14	86.684	167580	151430	458350	687240	24
C9RQ92	metH FSU_1627	5-methyltetrahydrofolate--homocysteine methyltransferase (EC 2.1.1.13)	10.9	1	14	41.144	138900	116260	382490	549990	20
C9RQ97	FSU_1633	Putative lipoprotein	11.9	1	2	36.325	13772	13688	59567	88847	5
C9RQA0	FSU_1636	Diguanylate cyclase (GGDEF) domain protein	14.9	1	6	34.991	45670	42245	116230	187940	9
C9RQA3	FSU_1639	Putative nuclease SbcCD, C subunit	6.4	1	8	53.186	67560	58198	185710	267710	10
C9RQA4	sbcD FSU_1640	Nuclease SbcCD subunit D	5	1	2	5.3405	19214	16833	57767	88867	4
C9RQA8	recB FSU_1644	Exodeoxyribonuclease V, beta subunit (EC 3.1.11.5)	16.7	1	18	78.845	104440	93736	376840	544690	26
C9RQA9	recD FSU_1645	Exodeoxyribonuclease V, alpha subunit (EC 3.1.11.5)	6.8	1	3	30.804	25277	25383	93761	136450	5
C9RQB0	FSU_1646	Uncharacterized protein	14.1	1	3	8.9156	55357	57716	176050	280730	10
C9RQB8	FSU_0351	Putative lipoprotein	6	1	2	2.462	1738.3	2091.6	7750.4	12282	2
C9RQC3	purL FSU_0356	Phosphoribosylformylglycinamidine synthase (FGAM synthase) (FGAMS) (EC 6.3.5.3) (Formylglycinamide ribonucleotide amidotransferase) (FGAR amidotransferase) (FGAR-AT)	23.9	1	28	172.56	262520	263140	720670	1090700	55
C9RQC6	FSU_0359	RNA methyltransferase, TrmH family (EC 2.1.1.-)	9.3	1	2	2.8368	5691.7	5389.8	17238	23055	4
C9RQC8	FSU_0361	Putative (3R)-hydroxymyristoyl-(Acyl-carrier-protein) dehydratase	13.1	1	2	2.3747	30233	32306	99876	138280	6
C9RQD3	ald FSU_0366	Aldehyde dehydrogenase	5.2	1	3	2.5692	18447	19336	60764	87829	5
C9RQE4	FSU_0382	Cellulase (EC 3.2.1.4)	32.2	1	46	323.31	763220	744040	2553900	4298900	181
C9RQE5	FSU_0383	Putative outer membrane protein	67.2	1	26	323.31	556340	546820	1541700	2152600	107
C9RQE6	metXW metXA FSU_0385	Homoserine O-acetyltransferase (HAT) (EC 2.3.1.31) (Homoserine transacetylase) (HTA)	18.1	1	8	72.556	60533	59022	173960	254740	19
C9RQE8	FSU_0387	Hydrolase, ATZ/TRZ family	5.3	1	2	15.413	34350	30918	82124	121530	4
C9RQE9	FSU_0388	Putative UDP-N-acetylmuramate--alanine ligase murC	8.8	1	3	13.202	16019	15888	42941	57145	4
C9RQF0	rluD FSU_0389	Pseudouridine synthase (EC 5.4.99.-)	8	1	4	28.269	71252	79146	162450	257150	8
C9RQF9	FSU_1653	Putative metal ABC transporter, periplasmic metal-binding adhesion liprotein	12.4	1	3	6.0194	23217	24254	64267	89737	4
C9RQG8	FSU_1662	RelA/SpoT domain protein	9.5	1	2	28.949	23541	23633	73759	113480	4
C9RQH0	FSU_1664	Uncharacterized protein	35.8	1	7	158.66	137320	126050	283730	447450	14
C9RQH1	gpi pgi FSU_1665	Glucose-6-phosphate isomerase (GPI) (EC 5.3.1.9) (Phosphoglucose isomerase) (PGI) (Phosphohexose isomerase) (PHI)	47.3	1	28	125.24	433620	460630	1251200	1838300	90
C9RQH4	FSU_1668	Putative lipoprotein	4	1	4	6.5262	55164	44693	63471	113250	5
C9RQH6	FSU_1670	ATPase, AAA family	38.2	1	12	120.83	291060	302410	638240	958490	38
C9RQJ1	FSU_1685	Putative cellulase	14.7	1	10	209.52	253520	225750	813840	1243200	36
C9RQJ3	FSU_1687	Putative oligopeptide/dipeptide ABC transporter, ATP-binding protein	64.7	1	21	297.6	307350	336570	1128500	1621600	73
C9RQJ4	FSU_1688	Oligopeptide/dipeptide ABC transporter, ATP-binding protein	49.1	1	13	210.63	184930	199780	590030	841990	47
C9RQJ7	FSU_1691	Putative oligopeptide ABC transporter, periplasmic oligopeptide-binding protein	45.5	1	33	323.31	1060900	988630	2765800	4227700	170
C9RQJ9	FSU_1693	Uncharacterized protein	56.9	1	15	323.31	83021	74002	178190	233140	10
C9RQK0	FSU_1694	Conserved domain protein	28.8	1	2	11.568	13462	11437	58079	84716	5
C9RQK2	FSU_1696	C4-type zinc finger protein, DksA/TraR family	43.9	1	5	100.63	63365	66373	237530	345600	15
C9RQK5	yfiA FSU_1699	Ribosomal subunit interface protein	49.5	1	5	8.7673	40543	39504	172080	242120	9
C9RQL3	FSU_1708	Metallo-beta-lactamase family protein	9.5	1	3	7.206	19178	18101	46056	74565	7
C9RQL4	FSU_1709	Putative lipoprotein	6.6	1	5	11.651	119770	118590	195530	315940	12
C9RQL6	FSU_1711	Uncharacterized protein	17.4	1	2	25.555	20120	17814	89401	135360	4
C9RQL8	FSU_1715	Putative penicillin-binding protein	16.9	1	17	174.82	275820	250020	669300	996730	38
C9RQM4	FSU_1722	Sensory box histidine kinase/response regulator	2.2	1	4	3.3208	33165	30687	85264	109470	5
C9RQM5	prs FSU_1723	Ribose-phosphate pyrophosphokinase (EC 2.7.6.1)	26.3	1	11	59.425	58233	57496	160990	240060	12
C9RQM6	eno FSU_1724	Enolase (EC 4.2.1.11) (2-phospho-D-glycerate hydro-lyase) (2-phosphoglycerate dehydratase)	57.4	1	31	323.31	716750	699480	2369500	3260600	131
C9RQN2	rpsG FSU_1731	30S ribosomal protein S7	50	1	13	192.79	572440	498290	1077100	1462100	97
C9RQN4	rpoC_2 rpoC FSU_1733	DNA-directed RNA polymerase subunit beta' (RNAP subunit beta') (EC 2.7.7.6) (RNA polymerase subunit beta') (Transcriptase subunit beta')	56.4	1	62	323.31	1715700	1662700	6325400	8686500	353
C9RQN5	rpoB FSU_1734	DNA-directed RNA polymerase subunit beta (RNAP subunit beta) (EC 2.7.7.6) (RNA polymerase subunit beta) (Transcriptase subunit beta)	57.2	1	93	323.31	1354500	1270200	5169400	7037300	328
C9RQN7	rplJ FSU_1736	50S ribosomal protein L10	68.4	1	15	248.09	642750	623300	1498800	2169600	100
C9RQN8	rplA FSU_1737	50S ribosomal protein L1	67.1	1	23	323.31	983980	922260	2098700	2948400	158
C9RQN9	rplK FSU_1738	50S ribosomal protein L11	53.2	1	10	219.14	170460	160100	387610	521680	23
C9RQP0	nusG FSU_1739	Transcription termination/antitermination protein NusG	48.6	1	9	18.709	68166	59869	158740	231460	17
C9RQP7	FSU_1751	Uncharacterized protein	61.3	1	22	170.68	218850	224010	1103900	1759900	75
C9RQP8	FSU_1752	Putative lipoprotein	10.3	1	5	65.935	79131	69701	232950	340210	16
C9RQR7	FSU_1770	Conserved domain protein	9.3	1	2	5.8533	20003	18723	50846	77926	5
C9RQS8	FSU_1782	Uncharacterized protein	8.5	1	5	15.686	34201	30616	101360	141720	9
C9RQT0	FSU_1784	Putative lipoprotein	41.6	1	9	323.31	267910	301750	224020	347070	19
C9RQT2	FSU_1786	Uncharacterized protein	25.6	1	6	57.916	177260	214350	561900	897400	33
C9RQT3	FSU_1787	DNA-binding response regulator	52.5	1	15	66.4	135600	140340	425960	652490	44
C9RQT5	FSU_1790	Putative phosphofructokinase, alpha subunit	34.6	1	13	117.22	118990	113290	421440	602740	29
C9RQT8	pta FSU_1793	Phosphate acetyltransferase (EC 2.3.1.8)	46	1	17	210.77	290880	283910	829380	1269700	80
C9RQT9	FSU_1794	Conserved domain protein	3.7	1	3	11.252	18242	21180	54692	68221	3
C9RQU1	FSU_1796	Ribonuclease, Rne/Rng family (EC 3.1.4.-)	36	1	19	145.97	217200	215940	594740	830450	40
C9RQU7	dnaN FSU_1802	Beta sliding clamp	53.1	1	17	212.7	152120	142660	461200	685320	30
C9RQV8	hsdM FSU_1812	Type I restriction-modification system, M subunit (EC 2.1.1.72)	6.7	1	3	4.8573	17124	16559	45143	70282	6
C9RQX2	FSU_1826	Uncharacterized protein	8	1	2	7.0793	24159	20815	65625	94489	5
C9RQX6	FSU_1831	Restriction enzyme domain protein	3.5	1	2	6.7804	39366	38577	102170	164080	6
C9RQY6	FSU_1840	Aspartokinase (EC 2.7.2.4)	20.3	1	8	36.549	69420	57925	181410	278320	17
C9RQZ7	FSU_1851	Uncharacterized protein	3.8	1	3	10.803	35217	27744	30938	48059	3
C9RQZ8	FSU_1852	Putative lipoprotein	3.6	1	2	4.2058	9509	9889.3	16242	26369	2
C9RQZ9	lon FSU_1853	Lon protease (EC 3.4.21.53)	14.6	1	12	47.157	143850	129210	331300	473530	21
C9RR00	clpX FSU_1855	ATP-dependent Clp protease ATP-binding subunit ClpX	27.6	1	11	157.33	112650	106270	302490	444980	20
C9RR01	clpP_1 clpP FSU_1856	ATP-dependent Clp protease proteolytic subunit (EC 3.4.21.92) (Endopeptidase Clp)	27	1	6	37.149	42382	42781	144350	230370	15
C9RR02	tig FSU_1857	Trigger factor (TF) (EC 5.2.1.8) (PPIase)	76.8	1	34	323.31	820600	850590	2048600	3233200	147
C9RR06	FSU_1862	Chain length determinant family protein	11.5	1	6	8.7247	76729	72614	197780	265040	13
C9RR07	FSU_1863	Capsular polysaccharide biosynthesis domain protein	12.2	1	5	69.537	53322	52529	152570	217610	11
C9RR10	rpsK FSU_1866	30S ribosomal protein S11	61.6	1	9	309.19	237190	242430	560850	780160	35
C9RR11	rpsM FSU_1867	30S ribosomal protein S13	38.5	1	7	80.295	118490	114560	307680	394550	20
C9RR14	secY FSU_1870	Protein translocase subunit SecY	10.8	1	6	10.237	23857	24728	66835	86895	7
C9RR15	rplO FSU_1871	50S ribosomal protein L15	59.6	1	11	46.391	252480	259830	726060	865410	40
C9RR18	rplR FSU_1874	50S ribosomal protein L18	61	1	8	45.149	151720	137360	369510	508200	19
C9RR19	rplF FSU_1875	50S ribosomal protein L6	70.9	1	17	215.85	285160	293760	705770	927590	52
C9RR20	rpsH FSU_1876	30S ribosomal protein S8	77.1	1	14	187.2	367180	387550	974370	1368300	46
C9RR22	rplE FSU_1878	50S ribosomal protein L5	73.7	1	18	323.31	464980	491640	1327900	1876200	88
C9RR23	rplX FSU_1879	50S ribosomal protein L24	66.7	1	11	197.3	126560	117920	307180	432940	18
C9RR26	rpmC FSU_1882	50S ribosomal protein L29	41.3	1	2	5.4612	17254	14181	37572	49938	4
C9RR27	rplP FSU_1883	50S ribosomal protein L16	39.4	1	6	39.841	70847	60806	153520	190690	21
C9RR28	rpsC FSU_1884	30S ribosomal protein S3	63	1	18	70.478	291240	328280	772930	1034100	43
C9RR29	rplV FSU_1885	50S ribosomal protein L22	71.6	1	11	286.23	319390	323330	871700	1209700	70
C9RR30	rpsS FSU_1886	30S ribosomal protein S19	41.9	1	5	66.539	51950	53325	178020	240600	12
C9RR31	rplB FSU_1887	50S ribosomal protein L2	54.3	1	15	151.68	300640	286200	559380	774130	47
C9RR33	rplD FSU_1889	50S ribosomal protein L4	57.3	1	15	323.31	317260	328290	850660	1199700	58
C9RR34	rplC FSU_1890	50S ribosomal protein L3	44.9	1	13	106.34	284080	294350	647240	912740	66
C9RR35	rpsJ FSU_1891	30S ribosomal protein S10	36.3	1	3	131.18	81164	88883	212400	245750	10
C9RR37	FSU_1893	Putative endoglucanase	5.4	1	3	14.534	35278	37337	130670	191590	9
C9RR39	FSU_1895	DNA-binding protein	14.2	1	2	12.322	34074	35424	120820	156660	4
C9RR41	FSU_1897	LemA family protein	48.6	1	9	118.89	200070	216470	424230	649750	33
C9RR46	FSU_1905	Uncharacterized protein	7.9	1	2	6.2371	28198	29178	54007	77864	3
C9RR50	FSU_1909	Glycosyltransferase, group 1 family	18.7	1	7	24.598	57103	57396	180280	255580	12
C9RR51	FSU_1910	Putative lipoprotein	43.3	1	6	31.187	69671	71270	154880	231820	9
C9RR53	FSU_1913	Uncharacterized protein	26.4	1	3	24.078	21852	23449	71848	98529	3
C9RR54	FSU_1914	Peptidase, M23/M37 family	15.8	1	4	7.5767	19500	21457	55916	75862	6
C9RR55	FSU_1915	ParB-like protein	24.4	1	8	28.458	134350	114400	302480	420400	14
C9RR63	FSU_1924	Pyridoxamine 5'-phosphate oxidase family protein	15.9	1	2	4.9974	8239.8	8882	23483	32174	2
C9RR66	FSU_1928	Uncharacterized protein	10.3	1	4	3.9983	50545	54283	127500	168690	5
C9RR67	FSU_1929	LemA family protein	45.8	1	9	75.251	178000	165190	305710	465790	20
C9RR72	secA FSU_1934	Protein translocase subunit SecA	38	1	32	323.31	541130	468280	1418700	2053600	85
C9RR74	FSU_1936	Ser/Thr protein phosphatase family protein	9.8	1	3	10.036	22072	19054	57121	73054	5
C9RR76	FSU_1938	Receptor family ligand binding region protein	23.2	1	16	192.47	235190	263210	610080	847190	37
C9RR83	purM FSU_1946	Phosphoribosylformylglycinamidine cyclo-ligase (EC 6.3.3.1) (AIR synthase) (AIRS) (Phosphoribosyl-aminoimidazole synthetase)	37	1	11	63.803	181520	182530	382170	585130	24
C9RR85	FSU_1953	Conserved domain protein	8	1	8	73.154	99825	100580	373880	496960	24
C9RR95	aroC FSU_1965	Chorismate synthase (CS) (EC 4.2.3.5) (5-enolpyruvylshikimate-3-phosphate phospholyase)	12.7	1	3	22.413	25971	20875	50573	74992	6
C9RR96	FSU_1966	Uncharacterized protein	22.4	1	5	63.281	107140	117090	67939	85662	7
C9RR97	FSU_1967	Rubredoxin domain/rubrerythrin domain protein	32.4	1	7	40.528	66305	68055	227840	314980	14
C9RR99	FSU_1969	Putative TRK system potassium uptake protein TrkA	14.6	1	3	10.684	45746	48854	117570	173200	7
C9RRA1	FSU_1971	Putative lipoprotein	13.2	1	5	19.503	40703	39732	91510	145280	5
C9RRA6	ackA FSU_1977	Acetate kinase (EC 2.7.2.1) (Acetokinase)	7.1	1	3	3.8069	16322	13951	46018	64558	6
C9RRB2	folD FSU_1983	Bifunctional protein FolD [Includes: Methylenetetrahydrofolate dehydrogenase (EC 1.5.1.5); Methenyltetrahydrofolate cyclohydrolase (EC 3.5.4.9)]	17.6	1	4	18.333	47018	49791	121970	177100	7
C9RRB5	argA FSU_1986	Amino-acid N-acetyltransferase (EC 2.3.1.1)	18.6	1	8	65.906	54452	49071	167910	252800	15
C9RRB6	FSU_1987	Putative lipoprotein	4.4	1	3	6.3236	42757	44112	65000	101480	8
C9RRB9	FSU_1990	Putative lipoprotein	5.9	1	4	11.889	32670	29833	57403	88637	6
C9RRC2	FSU_1993	Uncharacterized protein	26.3	2	5	20.077	51931	51201	189250	275430	14
C9RRC6	glgA FSU_1997	Starch synthase	17.8	1	9	54.342	83975	83821	279380	437270	23
C9RRC9	FSU_2000	Antigen-like protein	2.9	1	2	19.564	11925	12299	44464	47639	4
C9RRD4	FSU_2005	Cellulase	17.8	1	6	116.41	76693	63616	224900	343550	14
C9RRD7	FSU_2008	Uncharacterized protein	20.1	1	16	289.39	271950	269870	809400	1191800	48
C9RRE0	FSU_2011	Putative lipoprotein	30.1	1	8	156.61	118250	153860	254460	390750	17
C9RRE7	FSU_2018	Conserved domain protein	26.8	1	5	28.315	130690	130150	336100	422880	11
C9RRE8	lysA FSU_2019	Diaminopimelate decarboxylase (DAP decarboxylase) (DAPDC) (EC 4.1.1.20)	11.5	1	4	32.994	39482	35372	107560	159680	9
C9RRF3	FSU_2024	Uncharacterized protein	6.4	1	4	8.6018	43144	43189	110730	169770	6
C9RRG8	FSU_2041	CRISPR-associated protein, TM1811 family	18.8	1	9	183.4	114670	110730	360470	520920	23
C9RRG9	FSU_2044	CRISPR-associated protein, TM1792/TM1809 family	24.2	1	11	24.805	93816	82190	269120	403730	17
C9RRH1	FSU_2046	Uncharacterized protein	17.2	1	15	42.329	186530	140240	525450	737440	33
C9RRH6	FSU_2051	Putative phosphomannomutase	26.2	1	9	37.492	77697	78199	206670	301410	16
C9RRI0	FSU_2056	Outer membrane efflux protein	28.7	1	12	208.77	156470	149470	411400	625050	21
C9RRI1	FSU_2059	PTS system, IIA component	16.2	1	4	20.438	46028	49498	138560	206370	9
C9RRI3	clpP_2 clpP FSU_2061	ATP-dependent Clp protease proteolytic subunit (EC 3.4.21.92) (Endopeptidase Clp)	26.4	1	3	44.785	25668	27266	62316	92119	5
C9RRI4	ftsY FSU_2062	Signal recognition particle receptor FtsY (SRP receptor)	6.9	1	2	3.599	17090	14243	41869	52611	5
C9RRJ6	FSU_2073	Response regulator/GGDEF domain protein	14.5	1	4	19.569	36248	34709	112210	153790	6
C9RRK0	FSU_2077	Putative tyrosine-protein kinase	13.2	1	11	89.435	197600	228860	495580	678770	31
C9RRK4	FSU_2082	Phosphoglycerate mutase family protein	6.8	1	4	8.1369	27156	22197	80341	118330	9
C9RRK5	FSU_2083	Putative lipoprotein	5.6	1	3	69.522	50641	47940	83902	139780	5
C9RRK7	FSU_2085	Biotin/lipoic acid binding domain protein	30	1	3	32.464	77671	71518	189880	225790	14
C9RRM3	FSU_2103	Sensor histidine kinase	9	1	6	12.462	52653	51580	169650	227340	10
C9RRM4	FSU_2105	Conserved domain protein	12.7	1	3	7.0578	33567	34063	86337	121650	6
C9RRM8	FSU_2108	Uncharacterized protein	6.9	1	2	3.5518	33319	32299	89654	144380	4
C9RRN0	FSU_2110	Extracellular solute-binding protein	18.4	1	8	52.224	95711	94737	266650	386510	17
C9RRN1	dacB FSU_2111	D-alanyl-D-alanine carboxypeptidase/D-alanyl-D-alanine-endopeptidase (EC 3.4.16.4)	4.9	1	2	9.0433	17292	17336	48566	74076	2
C9RRN6	purA FSU_2115	Adenylosuccinate synthetase (AMPSase) (AdSS) (EC 6.3.4.4) (IMP--aspartate ligase)	39.3	1	17	196.84	181160	165770	479830	758860	37
C9RRN9	FSU_2118	Putative lipoprotein	14	1	9	52.385	73218	76663	230280	299460	13
C9RRP2	FSU_2121	CarF domain protein	12.5	1	3	20.301	21948	22772	52036	74834	5
C9RRP5	lepB FSU_2124	Signal peptidase I (EC 3.4.21.89)	10.9	1	4	42.835	14171	10826	29032	41190	7
C9RRP7	FSU_2126	Putative DnaQ family exonuclease/DinG family helicase	24.1	1	19	67.68	151570	138700	407670	590740	39
C9RRQ1	FSU_2131	Diguanylate cyclase (GGDEF) domain protein	16.3	1	8	24.419	95853	94367	236440	356950	10
C9RRQ3	FSU_2133	Uncharacterized protein	9.4	1	2	4.1855	25192	25301	86752	136440	7
C9RRQ4	FSU_2134	Putative lipoprotein	7.6	1	4	17.044	76813	84381	168910	239360	9
C9RRQ5	crtE FSU_2135	Geranylgeranyl diphosphate synthase	30.8	1	9	48.961	121340	133530	265570	415100	19
C9RRQ7	FSU_2137	RNA methyltransferase, TrmH family (EC 2.1.1.-)	36.4	1	14	290.78	238820	222260	653450	913460	39
C9RRR7	FSU_2147	Tetratricopeptide repeat protein	42.6	1	13	106.73	314330	332680	499430	680520	32
C9RRT3	FSU_2166	Iron-dependent repressor	11.1	1	3	4.6864	22941	21860	72819	110040	5
C9RS01	FSU_2242	GGDEF/HAMP/Cache domain protein	8.2	1	4	12.352	17979	19308	49775	75014	6
C9RS03	FSU_2244	Putative cell-division initiation protein DivIVA	55	1	8	48.751	76178	78857	217210	328390	20
C9RS04	rpmH FSU_2245	50S ribosomal protein L34	23.5	1	2	58.377	26078	23832	58551	76804	2
C9RS07	yidC FSU_2248	Membrane protein insertase YidC (Foldase YidC) (Membrane integrase YidC) (Membrane protein YidC)	24.4	1	14	227.27	392930	467250	717340	965760	44
C9RS08	FSU_2249	Glycosyl hydrolase, family 3	10.2	1	3	30.847	30929	32904	98447	160510	5
C9RS13	FSU_2256	Peptidylprolyl isomerase (EC 5.2.1.8)	14.4	1	6	34.665	103020	103340	79204	116630	11
C9RS18	FSU_2261	Uncharacterized protein	5.9	1	2	6.9004	33890	32080	89243	123400	4
C9RS20	FSU_2263	Putative endo-1,4-beta-xylanase	5.7	1	3	40.748	14675	14803	48832	77617	2
C9RS21	FSU_2264	Putative endo-1,4-beta-xylanase	7.7	1	4	18.99	21353	20102	112410	160660	12
C9RS24	FSU_2267	Putative acetyl xylan esterase	5.8	1	3	1.2378	10435	10076	34663	55271	4
C9RS26	FSU_2269	Xylanase/xylosidase (EC 3.2.1.8)	12.2	1	6	141.49	27299	22900	97905	156840	9
C9RS30	FSU_2272	Alpha-galactosidase (EC 3.2.1.22) (Melibiase)	3	1	2	21.873	20764	19216	71107	116340	6
C9RS31	FSU_2273	Carbohydrate-binding protein, CBM6 family	4.2	1	3	5.7817	9704.7	7500.1	30316	41952	4
C9RS39	FSU_2282	Conserved domain protein	3.9	1	4	6.4522	51611	53975	217440	303800	11
C9RS45	FSU_2288	Beta-galactosidase (EC 3.2.1.23)	4.3	1	5	12.504	61155	60177	216170	330190	8
C9RS55	FSU_2299	Sensor histidine kinase/response regulator	5.2	1	3	94.693	13125	13358	49864	62814	3
C9RS60	FSU_2304	Polysaccharide deacetylase family protein	3.6	1	2	5.031	14905	15369	57307	86013	3
C9RS62	ileS FSU_2306	Isoleucine--tRNA ligase (EC 6.1.1.5) (Isoleucyl-tRNA synthetase) (IleRS)	24.5	2	24	195.36	321600	285920	994020	1450100	59
C9RS75	nadE FSU_2322	Glutamine-dependent NAD(+) synthetase (EC 6.3.5.1) (NAD(+) synthase [glutamine-hydrolyzing])	4.1	1	3	5.8929	11684	10622	35271	44258	3
C9RS81	FSU_2329	Conserved domain protein	15.7	1	15	58.115	120520	110450	346230	507040	26
C9RS82	FSU_2330	Conserved domain protein	7.6	1	2	2.46	3846.9	2931.9	14949	20736	2
C9RS83	FSU_2331	Putative type III restriction-modification system, Mod subunit	29	1	15	141.4	182370	179900	560630	831540	32
C9RS84	FSU_2332	Type III restriction-modification system-like protein	15.6	1	11	142.2	114540	104270	353440	500730	20
C9RS87	FSU_2335	Conserved domain protein	9.6	1	2	3.3688	9175.6	9163.8	22098	33333	4
C9RS88	FSU_2336	Uncharacterized protein	33.4	1	8	46.535	68275	65774	163230	241140	11
C9RSA0	FSU_2348	Putative lipoprotein	21.3	1	7	75.007	88433	81088	301680	414970	17
C9RSA3	pyrH FSU_2350	Uridylate kinase (UK) (EC 2.7.4.22) (Uridine monophosphate kinase) (UMP kinase) (UMPK)	9.4	1	2	3.0746	20607	20898	49593	77619	3
C9RSA6	frr FSU_2353	Ribosome-recycling factor (RRF) (Ribosome-releasing factor)	52.5	1	11	45.663	115820	108700	257720	370030	15
C9RSB3	dxr FSU_2359	1-deoxy-D-xylulose 5-phosphate reductoisomerase (DXP reductoisomerase) (EC 1.1.1.267) (1-deoxyxylulose-5-phosphate reductoisomerase) (2-C-methyl-D-erythritol 4-phosphate synthase)	9.7	1	3	13.644	23380	24245	65234	105530	6
D9S3U7	feoB FSU_2168	Ferrous iron transport protein B	10.3	1	9	20.157	103360	103870	315980	424810	17
D9S3Y5	FSU_2210	Uncharacterized protein	13.6	1	4	17.253	21833	26023	50621	80240	6
D9S411	FSU_2241	GGDEF/HAMP/Cache domain protein	4.7	1	2	27.258	8721.8	8820	21485	34646	2
D9S423	FSU_2254	Two component regulator propeller family protein	16.4	1	12	35.166	87111	90890	234600	311800	23
D9S425	FSU_2257	Fibrobacter succinogenes major paralogous domain protein	3.6	1	2	5.1981	41745	41036	58642	89528	4
D9S428	FSU_2260	Uncharacterized protein	15.6	1	5	5.337	16009	13381	43957	67572	5
D9S430	FSU_2262	Putative endo-1,4-beta-xylanase	7.8	1	6	79.836	90958	73599	186340	273200	12
D9S442	FSU_2274	Xylanase/xylosidase	8.7	1	5	11.675	15932	14534	60350	103370	9
D9S449	FSU_2283	Helicase, UvrD/REP family	7.5	1	7	31.73	45127	39077	145180	216980	8
D9S468	FSU_2305	Sugar transporter family protein	4.3	1	2	14.708	66712	70964	166460	198570	5
D9S477	FSU_2317	Putative nitrogen fixation protein	3.9	1	2	4.4252	12501	10394	32731	49305	3
D9S482	FSU_0004	Glutamine-dependent NAD(+) synthetase (EC 6.3.5.1) (NAD(+) synthase [glutamine-hydrolyzing])	3.9	1	2	18.351	20973	20252	57824	82261	4
D9S484	FSU_0006	Putative lipoprotein	16.4	1	7	80.569	62085	58853	200310	275140	13
D9S491	FSU_0013	Peptidylprolyl isomerase (EC 5.2.1.8)	54.2	1	39	323.31	1503400	1461700	2714400	3926700	171
D9S4A7	ftsH FSU_0030	ATP-dependent zinc metalloprotease FtsH (EC 3.4.24.-)	24.1	1	13	108.11	188570	179320	356570	545550	23
D9S4C1	FSU_0048	PhoH family protein	12.1	1	3	4.1389	22018	19050	70456	97217	4
D9S4C9	FSU_0058	Carboxyl transferase domain protein	61.6	1	42	323.31	1287000	1222300	3599100	5175500	226
D9S4D2	FSU_0061	Beta-ketoacyl synthase family protein	17.1	1	11	101.85	153770	160450	404390	541200	22
D9S4D4	fabZ FSU_0063	Beta-hydroxyacyl-(Acyl-carrier-protein) dehydratase FabZ (EC 4.2.1.-)	23	1	3	31.552	79277	75830	129940	192890	4
D9S4D5	FSU_0064	Putative 1-acyl-sn-glycerol-3-phosphate acyltransferase	24.5	1	4	44.496	72629	80685	176190	256980	14
D9S4E0	greA FSU_0069	Transcription elongation factor GreA (Transcript cleavage factor GreA)	11	1	2	4.2176	14032	12200	33658	48725	3
D9S4E6	FSU_0076	Uncharacterized protein	19.2	1	8	22.417	97647	94897	353390	434100	22
D9S4F5	aspS FSU_0089	Aspartate--tRNA(Asp/Asn) ligase (EC 6.1.1.23) (Aspartyl-tRNA synthetase) (AspRS) (Non-discriminating aspartyl-tRNA synthetase) (ND-AspRS)	55.2	1	43	323.31	702310	671660	1743100	2562300	126
D9S4G5	FSU_0099	Uncharacterized protein	28.5	1	9	155.56	65789	66417	212720	323900	17
D9S4H0	metS metG FSU_0104	Methionine--tRNA ligase (EC 6.1.1.10) (Methionyl-tRNA synthetase) (MetRS)	20.8	1	12	83.252	100890	101690	268160	409130	20
D9S4H9	FSU_0116	D-alanine--D-alanine ligase (EC 6.3.2.4)	25.3	1	10	74.163	91336	96040	264590	369390	24
D9S4L2	FSU_2334	Putative chaperone protein DnaK	15.8	1	7	26.16	53577	54305	145110	209920	12
D9S4M4	FSU_2347	Uncharacterized protein	17.5	1	2	6.3049	11812	13208	70351	116980	6
D9S4N1	uppS FSU_2354	Isoprenyl transferase (EC 2.5.1.-)	9.3	1	2	21.163	11161	13023	40395	55394	3
D9S4N9	FSU_2362	Endoglucanase (EC 3.2.1.4)	13.4	1	8	269.7	109890	94727	383810	572450	16
D9S4Q8	FSU_2384	HAMP domain protein	7	1	5	16.251	62685	68027	182320	270240	7
D9S4U6	FSU_2424	Uncharacterized protein	23.3	1	8	78.445	131130	121130	339470	565400	27
D9S4W5	deaD FSU_2451	ATP-dependent RNA helicase DeaD	3.8	1	2	50.677	10965	10259	31549	40705	2
D9S4Y4	FSU_0151	OmpA family protein	46.5	1	10	190.69	339880	341720	516030	783620	29
D9S501	thiG FSU_0172	Thiazole synthase (EC 2.8.1.10)	35.3	1	9	53.468	68856	77391	221240	325930	13
D9S502	thiH FSU_0173	Thiazole biosynthesis protein ThiH	10.9	1	3	10.094	8838.7	10585	28278	46447	5
D9S505	coaX FSU_0176	Type III pantothenate kinase (EC 2.7.1.33) (PanK-III) (Pantothenic acid kinase)	10.9	1	3	41.191	11245	12356	48381	61337	3
D9S524	FSU_0196	Putative mannanase	24.3	1	13	118.08	77725	83514	264990	381860	29
D9S556	alr FSU_0233	Alanine racemase (EC 5.1.1.1)	10.6	1	5	4.2837	25835	25187	76404	100130	6
D9S563	FSU_0240	Hydrolase, carbon-nitrogen family	12.5	1	3	8.4376	18009	17253	51103	69806	6
D9S570	FSU_0247	Uncharacterized protein	18.8	1	5	95.857	49154	52251	128620	200290	10
D9S5A5	FSU_0286	Fimbriae-associated domain protein	41.3	1	21	323.31	408920	392600	887490	1251300	62
D9S5B7	FSU_2475	Uncharacterized protein	9.4	1	6	11.402	50683	50091	107610	169750	9
D9S5C0	prfA FSU_2479	Peptide chain release factor 1 (RF-1)	12	1	3	13.252	14644	14962	33927	51182	6
D9S5H9	FSU_2546	Uncharacterized protein	9.9	1	14	40.15	91774	90127	269250	384170	20
D9S5I6	FSU_2555	Oxidoreductase, aldo/keto reductase family	14.7	1	3	24.212	32577	32609	88402	128880	13
D9S5I7	FSU_2556	Conserved domain protein	7.1	1	4	19.553	45840	35165	76670	108060	7
D9S5J0	FSU_2559	Uncharacterized protein	11.6	1	6	40.569	29866	33771	109960	142160	7
D9S5M3	FSU_2597	Uncharacterized protein	7.5	1	3	283.89	70073	68368	129310	193410	4
D9S5N3	FSU_2608	Uncharacterized protein	34.4	1	11	76.455	113600	114670	313190	454740	17
D9S5P0	thrS FSU_2617	Threonine--tRNA ligase (EC 6.1.1.3) (Threonyl-tRNA synthetase) (ThrRS)	49.6	1	33	323.31	565380	533610	1847400	2764000	115
D9S5P7	fabF_2 FSU_0294	3-oxoacyl-[acyl-carrier-protein] synthase 2 (EC 2.3.1.179)	8.4	1	3	6.0524	29904	32335	99719	140080	9
D9S5P8	FSU_0296	AMP-binding family protein	10.1	1	4	61.027	41113	45066	126510	187930	7
D9S5Q5	hemC FSU_0303	Porphobilinogen deaminase (PBG) (EC 2.5.1.61) (Hydroxymethylbilane synthase) (HMBS) (Pre-uroporphyrinogen synthase)	13.1	1	2	2.2577	8301.4	8635.1	22489	37135	4
D9S5U2	FSU_0342	Extracellular solute-binding protein, family 3	21.6	1	11	69.888	153340	151400	454540	667240	20
D9S5W7	adhB FSU_0367	Alcohol dehydrogenase II (EC 1.1.1.1)	19.3	1	5	41.724	52508	56755	173150	256470	5
D9S5W9	glgB FSU_0369	1,4-alpha-glucan branching enzyme GlgB (EC 2.4.1.18) (1,4-alpha-D-glucan:1,4-alpha-D-glucan 6-glucosyl-transferase) (Alpha-(1->4)-glucan branching enzyme) (Glycogen branching enzyme) (BE)	22.2	1	19	92.324	134690	134740	467380	676810	32
D9S5Z5	FSU_0402	Conserved domain protein	7.3	1	7	43.711	55026	57467	155410	217070	14
D9S5Z6	FSU_0404	Putative lipoprotein	9.2	1	2	4.5713	25716	23135	42714	66423	3
D9S606	rpiA FSU_0417	Ribose-5-phosphate isomerase A (EC 5.3.1.6) (Phosphoriboisomerase A) (PRI)	19.8	1	5	7.2288	52668	56713	149250	227510	8
D9S618	FSU_0429	Peptidase, U32 family	3	1	2	4.8955	8565	8483.8	20911	33459	2
D9S652	FSU_2654	Outer membrane protein, OMP85 family	7.8	1	8	13.352	95487	92802	181720	266100	16
D9S658	FSU_2660	Uncharacterized protein	6.4	1	2	5.7111	53204	52338	132750	207990	4
D9S664	nuoG FSU_2666	NADH-quinone oxidoreductase, G subunit (EC 1.6.99.5)	45.5	1	24	225.06	429960	443130	1036000	1500600	80
D9S666	nuoI_1 nuoI FSU_2668	NADH-quinone oxidoreductase subunit I (EC 1.6.5.11) (NADH dehydrogenase I subunit I) (NDH-1 subunit I)	10	1	2	1.2481	10765	11473	25894	39288	4
D9S681	FSU_2684	Uncharacterized protein	41.7	1	14	185.97	444780	481410	1008500	1441100	70
D9S691	FSU_2695	Uncharacterized protein	44.7	1	11	158.55	276050	298450	563360	791540	35
D9S6A4	nadA FSU_2711	Quinolinate synthase (EC 2.5.1.72)	4.5	1	2	2.6891	60286	52437	118970	173290	4
D9S6A7	FSU_2714	Phosphatase, Ppx/GppA family	6.4	1	3	2.8883	13949	14673	36092	54737	3
D9S6F4	FSU_0436	Uncharacterized protein	38.2	1	11	48.298	203740	222400	443400	649220	29
D9S6H2	FSU_0459	Uncharacterized protein	8.9	1	14	58.104	181200	169540	365080	569950	22
D9S6K8	FSU_0506	Dihydroorotate oxidase	31.8	1	14	109.36	178810	183210	553670	804450	34
D9S6M3	FSU_0522	Tetratricopeptide repeat protein	8.5	1	11	14.355	79047	72297	237690	330920	15
D9S6N6	FSU_0538	Uncharacterized protein	4.3	1	2	3.4087	5114.9	5106.9	18152	27171	2
D9S6Q3	FSU_2768	Uncharacterized protein	27.5	1	5	33.976	68504	70835	198340	293480	10
D9S6Q4	FSU_2769	Putative lipoprotein	31	1	8	133.63	101320	110640	260100	390010	18
D9S6R3	FSU_2781	Uncharacterized protein	31.3	1	3	11.812	23150	19755	75727	121470	10
D9S6T2	FSU_2803	Transcriptional regulator, AraC family	7.4	1	2	19.362	25360	22336	68994	93338	4
D9S6U3	FSU_2814	Uncharacterized protein	50.6	1	17	84.646	212250	218870	753600	918580	41
D9S6V8	FSU_2831	Putative lipoprotein	26.8	1	7	52.938	70777	66246	173350	269930	17
D9S6Y4	FSU_2866	BNR repeat protein	2.8	1	2	3.2015	15681	13316	69475	77741	4
D9S6Z1	trmB FSU_2874	tRNA (guanine-N(7)-)-methyltransferase (EC 2.1.1.33) (tRNA (guanine(46)-N(7))-methyltransferase) (tRNA(m7G46)-methyltransferase)	12.6	1	3	6.1072	22070	23228	70189	107470	5
D9S6Z3	FSU_2876	Uncharacterized protein	29.6	1	6	27.409	48663	45538	129700	200610	10
D9S712	relA FSU_2897	GTP diphosphokinase (EC 2.7.6.5)	8	1	5	12.836	30835	26952	76630	108930	7
D9S750	FSU_0573	HesA/MoeB/ThiF family protein	20.5	1	7	106.58	77864	70586	158650	234310	24
D9S752	FSU_0575	Cysteine desulfurase (EC 2.8.1.7)	36.1	1	16	210.17	336210	300160	736440	1105200	60
D9S772	hepA FSU_0598	RNA polymerase-associated protein HepA	11.3	1	12	49.685	159310	149220	472540	698120	26
D9S777	FSU_0603	Putative lipoprotein	13.2	1	4	158.19	75744	82778	155750	226530	5
D9S7A1	rpmE FSU_0628	50S ribosomal protein L31	40	1	6	65.035	172980	158300	386040	526700	28
D9S7A2	FSU_0629	Putative lipoprotein	9	1	3	9.0368	39106	41843	78606	116250	6
D9S7B6	FSU_0643	UTP-glucose-1-phosphate uridylyltransferase family protein	3.7	1	2	3.3558	20964	16531	33507	53369	2
D9S7C5	greA FSU_0656	Transcription elongation factor GreA (Transcript cleavage factor GreA)	70.3	1	10	104.66	84341	86266	194130	267590	17
D9S7D3	FSU_0664	Putative dihydroorotase, multifunctional complex type	22.3	1	10	75.662	191400	163550	586080	838500	34
D9S7F9	FSU_0694	Uncharacterized protein	26.6	1	3	101.08	48672	50108	65572	112780	2
D9S7H1	FSU_2932	Cadherin domain protein	16.2	2	45	323.31	679990	668140	2107600	2992500	94
D9S7H4	FSU_2935	Uncharacterized protein	5.4	1	4	4.4292	34672	35068	97191	141730	4
D9S7H9	FSU_2943	Sensor histidine kinase/response regulator	3.5	1	4	14.403	27030	28566	79630	102170	5
D9S7J9	FSU_2966	Diguanylate cyclase (GGDEF) domain protein	3.7	1	2	3.555	17179	16203	39656	52762	2
D9S7L9	FSU_2996	FtsK/SpoIIIE family protein	2	1	2	4.0822	19657	20939	55990	72505	2
D9S7N9	gatA FSU_3019	Glutamyl-tRNA(Gln) amidotransferase subunit A (Glu-ADT subunit A) (EC 6.3.5.7)	12.1	1	10	23.082	79206	74216	231990	353340	16
D9S7V6	FSU_0716	Transcriptional regulator, ArsR family	5	1	2	2.4247	25029	25555	74033	108780	4
D9S7Y4	FSU_0746	Pentapeptide repeat domain protein	66.1	1	30	323.31	935040	790060	1920900	3195500	109
D9S7Z8	obg FSU_0761	GTPase Obg (EC 3.6.5.-) (GTP-binding protein Obg)	15	1	4	10.32	56648	55873	122820	170370	8
D9S809	FSU_0773	Phosphoglucomutase/phosphomannomutase family protein	21.8	1	9	56.438	85459	86652	216650	344510	20
D9S819	FSU_0784	Conserved domain protein	54.5	1	23	208.34	515450	436680	855320	1281800	65
D9S822	ilvD FSU_0787	Dihydroxy-acid dehydratase (DAD) (EC 4.2.1.9)	47.1	1	26	298.31	457220	430030	1262700	1911500	76
D9S827	FSU_0792	Uncharacterized protein	21.5	1	17	323.31	201800	184510	736470	1112300	45
D9S873	FSU_0845	Uncharacterized protein	21.1	1	12	60.564	106690	100090	328890	451540	24
D9S889	FSU_3096	Uncharacterized protein	39.5	1	15	323.31	265900	255790	575990	839210	32
D9S899	FSU_3107	Putative general secretion pathway protein E	14.5	1	7	45.207	47278	44367	118390	186480	10
D9S8A1	gatC FSU_3109	Aspartyl/glutamyl-tRNA(Asn/Gln) amidotransferase subunit C (Asp/Glu-ADT subunit C) (EC 6.3.5.-)	16.3	1	2	2.424	10643	12504	30227	52843	3
D9S8B1	FSU_3119	Alkaline phosphatase domain protein	7.5	1	3	11.833	38809	39238	66480	105240	4
D9S8B7	galE FSU_3126	UDP-glucose 4-epimerase (EC 5.1.3.2)	8	1	3	16.557	27288	34167	89309	128420	4
D9S8D4	FSU_3143	Uncharacterized protein	14.9	1	3	7.7736	18393	17405	44295	72060	6
D9S8D7	FSU_3146	Conserved domain protein	9.2	1	5	44.772	31440	31440	97465	145480	6
D9S8D8	FSU_3147	Conserved domain protein	7	1	6	30.596	203990	178980	359480	544770	18
D9S8E2	FSU_3151	BadF/BadG/BcrA/BcrD ATPase family protein	8	1	10	30.86	114350	104020	243340	357880	15
D9S8I1	FSU_3194	Fibronectin type III domain protein	20.7	1	11	223.89	205480	179660	393050	620010	25
D9S8L1	FSU_3228	Glycosyltransferase, group 2 family	6.4	1	3	28.921	86414	80596	196870	264950	7
D9S8N8	FSU_0881	Uncharacterized protein	14.9	1	7	9.0449	96894	97081	76393	103520	10
D9S8P4	FSU_0887	Putative ATP-dependent RNA helicase DeaD	37.9	1	15	51.253	97423	96760	263880	368220	21
D9S8R3	trpS FSU_0907	Tryptophan--tRNA ligase (EC 6.1.1.2) (Tryptophanyl-tRNA synthetase) (TrpRS)	12	1	4	30.863	98002	92189	127600	210200	11
D9S8Z7	FSU_1004	Uncharacterized protein	12.5	1	14	117.78	330620	281700	321650	476610	23
D9S8Z9	FSU_3234	MmgE/PrpD family protein	10	1	4	6.4313	56248	58561	147840	223400	8
D9S901	FSU_3236	Conserved domain protein	33	1	10	53.714	104800	98087	285130	411310	18
D9S903	FSU_3238	PurD domain protein	4.4	1	2	2.0045	24982	23586	60306	89556	3
D9S937	purN FSU_3274	Phosphoribosylglycinamide formyltransferase (EC 2.1.2.2) (5'-phosphoribosylglycinamide transformylase) (GAR transformylase) (GART)	12.1	1	2	6.3911	46990	48787	93744	155150	5
D9S959	FSU_3302	Uncharacterized protein	12.2	1	3	23.437	19534	18256	51846	73910	7
D9S964	ribA ribBA FSU_3307	Riboflavin biosynthesis protein RibBA [Includes: GTP cyclohydrolase-2 (EC 3.5.4.25) (GTP cyclohydrolase II); 3,4-dihydroxy-2-butanone 4-phosphate synthase (DHBP synthase) (EC 4.1.99.12)]	20	1	6	27.017	40584	36031	102340	164190	9
D9S969	FSU_3312	Glycosyltransferase, group 2 family	32.8	1	7	24.68	58517	65808	168450	236610	11
D9S972	FSU_3315	Conserved domain protein	22.7	1	15	323.31	336430	278580	771980	1219900	41
D9S977	FSU_1005	Conserved domain protein	48.4	1	9	69.392	104970	104160	314450	466680	23
D9S986	FSU_1017	Uncharacterized protein	9	1	3	3.177	11341	11713	36752	46721	3
D9S993	FSU_1024	Uncharacterized protein	3.4	1	2	4.0658	20229	22032	30833	45154	3
D9S9B3	FSU_1047	Extracellular solute-binding protein	20.7	1	11	90.148	184610	179870	591600	849030	41
D9S9C9	FSU_1064	Uncharacterized protein	25.4	1	7	174.97	84676	96414	215380	322740	15
D9S9D1	FSU_1066	Uncharacterized protein	18.7	1	4	32.588	69316	67794	112540	169890	3
D9S9D6	FSU_1071	Uncharacterized protein	4.1	1	2	4.6311	6452.3	7537.1	14937	21482	3
D9S9E5	ilvE FSU_1080	Branched-chain-amino-acid transaminase (EC 2.6.1.42)	30.3	1	11	181.32	191670	192490	540690	855820	37
D9S9E9	FSU_1086	Putative aspartate aminotransferase	21.5	1	10	141.97	127540	122360	299840	441530	22
D9S9G5	FSU_1109	Uncharacterized protein	26.1	1	9	244.64	174230	147080	398260	561440	23
D9S9H5	FSU_1119	Uncharacterized protein	20.4	1	9	103.59	150490	136770	433250	701090	26
D9S9H8	dnaE FSU_1122	DNA-directed DNA polymerase (EC 2.7.7.7)	3.8	1	4	5.7052	27456	26639	79425	100490	5
D9S9I4	FSU_1128	DNA helicase (EC 3.6.4.12)	4.8	1	3	7.3682	35488	33414	104830	134630	6
D9S9I7	FSU_1131	Methyltransferase, UbiE/COQ5 family	14.7	1	3	29.885	31853	33816	86849	125130	7
D9S9K0	FSU_1147	Uncharacterized protein	9.1	1	3	7.5737	42757	42204	120500	161600	4
D9S9L1	FSU_1159	Peptidase, M16 family	27.4	1	16	93.382	211990	229950	422850	654610	34
D9S9L7	FSU_1169	Glycosyl hydrolase, family 57	3	1	2	5.6369	23577	23127	49664	70939	4
D9S9M7	FSU_1179	Conserved domain protein	19.3	1	7	224.83	115670	119630	256500	383550	17
D9S9M8	FSU_1180	Putative lipoprotein	9	1	4	18.512	45420	47420	65787	100840	3
D9S9N4	rpsA FSU_1187	Ribosomal protein S1	65.9	1	43	323.31	905660	924180	2690700	3557400	213
D9S9S2	infC FSU_1236	Translation initiation factor IF-3	32.5	1	6	16.716	125440	127580	253190	383470	19
D9S9X3	FSU_1299	Polyprenyl synthetase family protein	7.3	1	2	4.1549	31272	28999	81213	114560	4
D9S9X9	FSU_1305	Putative BatD protein	11.6	1	7	36.89	129410	122340	243880	349460	15
D9S9Y4	FSU_1310	Uncharacterized protein	7.9	1	14	52.433	110570	109190	295960	405110	25
D9S9Y6	FSU_1314	Leucine-rich repeat domain protein	7.6	1	2	1.9925	47178	45240	132370	205660	7
D9SA15	gltA_2 FSU_1347	Glutamate synthase (NADPH), homotetrameric (EC 1.4.1.13)	53.1	1	25	323.31	312410	297260	746200	1076500	47
D9SAA0	FSU_1440	Putative polysaccharide biosynthesis protein	24.8	1	4	7.0937	42899	45852	155410	220310	14
D9SAB3	FSU_1453	Peptidase M16 domain protein	24	1	11	45.49	151800	165030	361780	538500	22
D9SAD4	FSU_1476	Putative lipoprotein	3.8	1	2	3.9943	23140	21609	57605	63025	3
D9SAE5	alaS FSU_1489	Alanine--tRNA ligase (EC 6.1.1.7) (Alanyl-tRNA synthetase) (AlaRS)	23.9	1	21	323.31	401090	357140	818320	1207100	46
D9SAE6	FSU_1490	Uncharacterized protein	10.8	1	2	60.964	11480	12684	19007	27867	3
D9SAE8	FSU_1492	Putative lipoprotein	12	1	2	3.6389	23673	24749	35341	53736	2
D9SAK9	FSU_1566	Putative 1-acyl-sn-glycerol-3-phosphate acetyltransferase	8.3	1	2	3.9326	10556	10467	26919	34041	3
D9SAL0	FSU_1567	Exoribonuclease, VacB/RNase II family	7	1	6	8.7622	45649	46276	171130	230850	9
D9SAL4	rsmG FSU_1571	Ribosomal RNA small subunit methyltransferase G (EC 2.1.1.-) (16S rRNA 7-methylguanosine methyltransferase) (16S rRNA m7G methyltransferase)	6.1	1	2	1.9422	60740	67302	144940	216570	6
D9SAN0	romA_2 FSU_1592	RomA protein	8.2	1	2	10.285	12173	11632	27703	41803	3
D9SAV8	FSU_1679	Uncharacterized protein	11.5	1	3	84.369	97636	96750	204360	325320	9
D9SAW6	FSU_1690	Putative oligopeptide/dipeptide ABC transporter, permease protein	25.6	1	9	200.63	117440	134520	430780	489670	28
D9SAX3	FSU_1697	Mce-like protein	8.6	1	2	6.4435	23880	24722	69285	86985	4
D9SAX4	hprK FSU_1698	HPr kinase/phosphorylase (HPrK/P) (EC 2.7.11.-) (EC 2.7.4.-) (HPr(Ser) kinase/phosphorylase)	10.2	1	3	3.2307	14683	15614	60838	80310	6
D9SAX7	FSU_1701	ABC transporter, ATP-binding protein	13.2	1	2	2.3416	9101.9	8690.8	24056	28005	2
D9SAY0	FSU_1704	Putative indolepyruvate oxidoreductase, IorB subunit	14.9	1	2	7.5611	23833	24386	66038	108500	8
D9SB20	ahcY FSU_1754	Adenosylhomocysteinase (EC 3.3.1.1) (S-adenosyl-L-homocysteine hydrolase) (AdoHcyase)	34.5	1	20	292.71	225470	214540	647630	950360	43
D9SB51	FSU_1795	Conserved domain protein	7.9	1	10	143.01	95111	91337	411890	530560	19
D9SB80	FSU_1828	Uncharacterized protein	13.3	1	2	5.2099	19008	15249	40381	87562	3
D9SBA8	FSU_1859	UbiG domain protein	8.7	1	3	17.431	29803	31468	82375	129670	4
D9SBC0	rpsE FSU_1873	30S ribosomal protein S5	59.1	1	11	212.55	384670	402110	1004300	1334000	65
D9SBE7	FSU_1907	Conserved domain protein	14.6	1	8	47.109	88337	92128	272820	366310	21
D9SBH8	FSU_1944	Putative periplasmic binding protein	6.2	1	2	5.3099	29003	24881	65815	98396	5
D9SBI1	FSU_1947	Putative endoglucanase	6.7	1	3	6.6978	24002	17246	39118	68716	4
D9SBI4	FSU_1955	Uncharacterized protein	24.2	1	10	152.98	373770	384610	205670	315730	24
D9SBJ0	FSU_1961	Conserved domain protein	21.4	1	6	125.43	77040	72674	173370	268620	8
D9SBK2	FSU_1976	Uncharacterized protein	5.9	1	5	18.534	93692	90425	223420	344870	10
D9SBK9	fklB FSU_1985	Peptidyl-prolyl cis-trans isomerase (EC 5.2.1.8)	4.4	1	2	28.61	65940	68775	158270	247060	9
D9SBL3	FSU_1989	Putative lipoprotein	4.5	1	2	6.1806	17574	15428	21930	36971	5
D9SBL9	FSU_1995	Lipase domain protein	13	1	4	11.165	29070	28337	96992	158540	5
D9SBR1	FSU_2042	CRISPR-associated RAMP protein	29	1	4	25.033	18438	18135	70276	89836	4
D9SBT4	FSU_2070	Cellodextrinase	11.1	1	3	5.4315	16221	13618	23238	37281	4
D9SBU5	FSU_2084	Uncharacterized protein	16.8	1	4	41.933	75704	86886	143110	272030	13
D9SBX6	FSU_2120	FG-GAP repeat protein	12.9	1	11	61.148	139360	129410	321110	484310	22
D9SBY1	FSU_2125	Putative lipoprotein	3.9	1	2	3.4777	5154.3	5510.7	10026	13743	2
D9SBZ1	dxs FSU_2136	1-deoxy-D-xylulose-5-phosphate synthase (EC 2.2.1.7) (1-deoxyxylulose-5-phosphate synthase) (DXP synthase) (DXPS)	29.4	1	15	134.18	158740	160250	514880	733000	28
D9SBZ4	FSU_2141	Mce-like protein	8.7	1	3	11.779	74563	74155	169630	244490	7
D9SBZ5	FSU_2142	M18 family aminopeptidase (EC 3.4.11.-)	19.3	1	7	60.041	57457	52553	187360	283200	9
D9SC01	FSU_2149	Uncharacterized protein	11	1	3	31.009	136190	134800	97817	158440	11
P14250	cel-3 Fisuc_2230 FSU_2772	Endoglucanase 3 (EC 3.2.1.4) (Cellulase 3) (Endo-1,4-beta-glucanase 3) (EG3)	9.3	1	6	85.94	80698	88070	334390	522690	16
P35810	gyrA Fisuc_0363 FSU_0778	DNA gyrase subunit A (EC 5.99.1.3)	29.7	1	28	97.809	266210	265780	881880	1192600	58
P35811	xynC Fisuc_0362 FSU_0777	Endo-1,4-beta-xylanase C (Xylanase C) (EC 3.2.1.8) (1,4-beta-D-xylan xylanohydrolase C)	3.3	1	2	11.329	9959.8	8416.3	43012	69017	2
P42475	tuf1 Fisuc_1279 FSU_1743; tuf2 Fisuc_1424 FSU_1892	Elongation factor Tu (EF-Tu)	71.3	1	28	323.31	1005700	937960	2432800	3721300	239
Q9F108;D9S458	xynE FSU_2293	Beta-xylanase (EC 3.2.1.8)	6	2	4	15.716	75230	64033	256200	426460	15
Q9F4L0	FSU_2292	Beta-xylanase (EC 3.2.1.8)	4.7	1	3	6.2487	48427	46315	162330	261170	6

## Sheet: Protein IC and MC
				Q (log, IC MC)
Protein IDs	Gene names	Protein names	# uniq peptides	Reporter intensity 114	Reporter intensity 115	Reporter intensity 116	Reporter intensity 117
A7UG34	FSU_0700	Outer membrane efflux protein	14	0	0.158743	-0.301792	-0.346281
A7UG35	FSU_0222	Diguanylate cyclase (GGDEF) domain protein (GGDEF domain protein)	4	0	-0.0649102	0.454385	0.353703
A7UG36	FSU_2401	Membrane protein	9	0	-0.0340653	0.380642	0.39968
A7UG37	FSU_2078	OmpA family protein	29	0	-0.161744	-0.202158	-0.171061
A7UG39	FSU_2388	LysR transcriptional regulator (Transcriptional regulator, LysR family)	3	0	-0.0109036	0.116974	0.101663
A7UG43	FSU_2007	Cellulose-binding domain protein (Cellulose-binding protein)	12	0	0.147691	-0.1814	-0.170372
A7UG44	FSU_0230	Membrane protein	15	0	-0.0598536	-0.198012	-0.152957
A7UG45	FSU_2404	Membrane protein	10	0	-0.0514102	0.208743	0.251995
A7UG46	FSU_1029	Membrane protein	8	0	-0.0346836	0.405065	0.562209
A7UG47	FSU_2009	Membrane protein	21	0	-0.072959	-0.0477805	0.0183516
A7UG48	FSU_2010	Membrane protein	18	0	0.0409683	-0.0306374	0.0477736
A7UG49	FSU_2285	Membrane protein	2	0	-0.0766253	-0.0503868	-0.0600175
A7UG50	FSU_2567	Putative type IV pilin (Type IV pilin)	13	0	0.0922496	0.213983	0.205478
A7UG51	FSU_0609	Lipoprotein (Putative lipoprotein)	12	0	0.0582587	-1.31697	-1.25844
A7UG52	FSU_2807	Membrane protein	5	0	0.165316	-1.38038	-1.2757
A7UG56	FSU_1783	Membrane protein	7	0	-0.0496107	-1.83268	-1.74856
A7UG57	FSU_0809	Glycoside hydrolase family 9 (Glycosyl hydrolase, family 9)	21	0	-0.0626913	-0.184765	-0.247034
A7UG58	FSU_2398	TPR domain protein (Tetratricopeptide repeat protein)	64	0	-0.0225929	0.230247	0.153484
A7UG59	FSU_0718	Membrane protein (Putative membrane protein)	6	0	0.298506	-0.0514976	-0.269873
A7UG61	FSU_2396	OmpA family protein	22	0	-0.00360876	0.348016	0.408607
A7UG62	FSU_2397	TPR domain protein (Tetratricopeptide repeat protein)	39	0	-0.000798883	0.484933	0.33526
A7UG63	FSU_2012	Chitinase	4	0	0.0841261	-0.291939	-0.184988
A7UG66	FSU_2502	Fibro-slime domain protein	58	0	-0.150485	0.560368	0.405582
A7UG67	FSU_2361	Endoglucanase (EC 3.2.1.4)	5	0	-0.187222	0.389317	0.499166
A7UG68	FSU_2303	Glycoside hydrolase family 8 (EC 3.2.1.4) (Glycosyl hydrolase, family 8)	22	0	-0.231111	0.134318	0.261216
A7UG69	FSU_2914	Cellulase (EC 3.2.1.4)	27	0	-0.310145	0.482335	0.650837
C9RII7	FSU_2368	Conserved domain protein	3	0	-0.145559	-0.138064	-0.142263
C9RIJ1	purD FSU_2374	Phosphoribosylamine--glycine ligase (EC 6.3.4.13) (GARS) (Glycinamide ribonucleotide synthetase) (Phosphoribosylglycinamide synthetase)	7	0	0.0340823	0.0102391	0.0606984
C9RIJ2	purE FSU_2375	N5-carboxyaminoimidazole ribonucleotide mutase (N5-CAIR mutase) (EC 5.4.99.18) (5-(carboxyamino)imidazole ribonucleotide mutase)	3	0	-0.198963	-0.436898	-0.47037
C9RIJ4	FSU_2377	Uncharacterized protein	6	0	-0.0819944	0.190195	0.259514
C9RIJ5	rimO FSU_2380	Ribosomal protein S12 methylthiotransferase RimO (S12 MTTase) (S12 methylthiotransferase) (EC 2.8.4.4) (Ribosomal protein S12 (aspartate-C(3))-methylthiotransferase) (Ribosome maturation factor RimO)	2	0	0.334802	0.198756	0.305576
C9RIJ7	FSU_2382	Putative lipoprotein	3	0	0.292433	-0.32921	-0.387644
C9RIJ9	rpsU FSU_2385	30S ribosomal protein S21	6	0	-0.0734422	-0.108876	-0.291006
C9RIK0	FSU_2386	GatB/Yqey family protein	6	0	0.139296	0.121586	0.0514048
C9RIK5	tyrS FSU_2391	Tyrosine--tRNA ligase (EC 6.1.1.1) (Tyrosyl-tRNA synthetase) (TyrRS)	9	0	-0.0615175	0.109219	0.205147
C9RIL3	FSU_2400	MotA/TolQ/ExbB proton channel family protein	13	0	-0.0785245	0.422872	0.384653
C9RIL5	FSU_2402	Uncharacterized protein	9	0	0.132522	0.642672	0.646858
C9RIL6	FSU_2403	TonB family protein	5	0	-0.0440765	0.179089	0.208585
C9RIL9	mreB FSU_2406	Rod shape-determining protein MreB	9	0	-0.097926	-0.162067	-0.115067
C9RIM0	mreC FSU_2407	Cell shape-determining protein MreC (Cell shape protein MreC)	5	0	0.0987103	0.0343399	0.0160904
C9RIM2	mrdA FSU_2409	Penicillin-binding protein 2	3	0	-0.209791	0.0475581	-0.0907767
C9RIM6	FSU_2415	Putative lipoprotein	11	0	-0.191462	0.41143	0.470539
C9RIM7	FSU_2416	Methyltransferase, UbiE/COQ5 family protein	2	0	-0.0714948	0.00872225	0.0858365
C9RIN7	FSU_2426	Peptidase, M23/M37 family	2	0	0.184423	-0.0435969	0.19361
C9RIN8	FSU_2427	Putative DNA polymerase III, delta prime subunit	2	0	-0.334321	-0.571167	-0.638694
C9RIN9	recJ FSU_2428	Single-stranded-DNA-specific exonuclease RecJ (EC 3.1.-.-)	2	0	0.0241208	0.365628	0.363498
C9RIP1	FSU_2430	Uncharacterized protein	2	0	-0.0759222	-0.625834	-0.661328
C9RIP9	FSU_2440	Uncharacterized protein	5	0	-0.158369	0.485471	0.460568
C9RIQ0	FSU_2441	Carbohydrate-binding protein	3	0	-0.0556316	-0.235888	-0.204901
C9RIQ1	FSU_2442	Alpha amylase family protein	13	0	0.130287	0.0757269	-0.00202732
C9RIQ9	ispH FSU_2459	4-hydroxy-3-methylbut-2-enyl diphosphate reductase (HMBPP reductase) (EC 1.17.7.4)	3	0	0.242506	0.252715	0.181979
C9RIR0	rpmB FSU_2460	50S ribosomal protein L28	4	0	-0.0504269	-0.0417215	-0.193358
C9RIR4	FSU_2465	Uncharacterized protein	4	0	0.022756	-0.199451	-0.206797
C9RIR7	FSU_2468	Esterase domain protein	3	0	0.000918237	0.220184	0.411314
C9RIR8	FSU_2469	ABC transporter, ATP-binding protein	4	0	-0.0118733	0.00348301	0.0589224
C9RIS0	FSU_2471	Iron-sulfur cluster carrier protein	2	0	0.202235	-0.086071	-0.0587086
C9RIS2	FSU_2473	RNA polymerase sigma-70 factor	5	0	0.120597	0.103077	0.167543
C9RIS3	FSU_2474	Uncharacterized protein	21	0	0.0964782	0.104999	0.110645
C9RIT3	FSU_2487	Putative lipoprotein	4	0	-0.037205	-0.36768	-0.302775
C9RIU2	FSU_2496	Polysaccharide deacetylase family protein	2	0	0.289318	0.516703	0.634389
C9RIU9	FSU_2504	Uncharacterized protein	2	0	-0.1132	0.260518	0.202009
C9RIV4	FSU_2509	Putative DNA topoisomerase III	3	0	0.0598987	0.475923	0.426128
C9RIX1	FSU_2528	Rhamnogalacturonan lyase	2	0	0.160043	-0.199053	-0.0949374
C9RIX2	dnaA_2 dnaA FSU_0394	Chromosomal replication initiator protein DnaA	4	0	-0.0886917	-0.133601	-0.100255
C9RIX3	FSU_0395	Meso-diaminopimelate D-dehydrogenase (DAPDH) (Meso-DAP dehydrogenase) (EC 1.4.1.16)	12	0	0.0269185	0.111471	0.161951
C9RIY7	typA FSU_0409	GTP-binding protein TypA	21	0	0.0911282	-0.0117369	-0.0101568
C9RIZ7	FSU_0419	Uncharacterized protein	23	0	-0.0787148	-0.196135	-0.145857
C9RJ04	FSU_0426	Uncharacterized protein	7	0	-0.0160166	0.0111744	-0.00240751
C9RJ09	FSU_0431	Tetratricopeptide repeat protein	8	0	0.101728	-0.34565	-0.263324
C9RJ11	FSU_0433	Biopolymer transport protein, ExbD/TolR family	2	0	0.0143843	-0.488481	-0.513595
C9RJ13	FSU_0435	MotA/TolQ/ExbB proton channel family protein	13	0	-0.0302164	-0.263315	-0.199569
C9RJ23	FSU_0446	Oxidoreductase domain protein	3	0	0.10304	0.00365587	-0.00985352
C9RJ24	ddlA ddl FSU_0447	D-alanine--D-alanine ligase (EC 6.3.2.4) (D-Ala-D-Ala ligase) (D-alanylalanine synthetase)	2	0	-0.0464279	-0.110951	0.00623378
C9RJ28	FSU_0451	Cellulase (EC 3.2.1.4)	2	0	0.0221365	0.113742	0.210525
C9RJ29	FSU_0452	Conserved domain protein	17	0	-0.141353	0.211307	0.214599
C9RJ31	groES groS FSU_0455	10 kDa chaperonin (GroES protein) (Protein Cpn10)	6	0	0.0973181	0.182469	-0.000984172
C9RJ32	groEL groL FSU_0456	60 kDa chaperonin (GroEL protein) (Protein Cpn60)	54	0	-0.0191824	0.0307617	-0.039422
C9RJ33	mrcA FSU_0457	Penicillin-binding protein 1A	13	0	0.0843625	0.19854	0.125953
C9RJ36	FSU_0463	M23/M37 peptidase domain protein	2	0	0.103773	-0.0151751	-0.115862
C9RJ37	FSU_0464	Putative lipoprotein	3	0	0.141381	-0.595257	-0.563604
C9RJ38	leuC FSU_0466	3-isopropylmalate dehydratase large subunit (EC 4.2.1.33) (Alpha-IPM isomerase) (IPMI) (Isopropylmalate isomerase)	15	0	-0.0843418	0.0150325	0.0788124
C9RJ39	leuD FSU_0467	3-isopropylmalate dehydratase, small subunit (EC 4.2.1.33)	9	0	0.0413088	-0.0981919	-0.00180693
C9RJ49	FSU_0476	Uncharacterized protein	2	0	-0.0143896	0.331211	0.338836
C9RJ50	sodB FSU_0477	Superoxide dismutase (EC 1.15.1.1)	3	0	-0.048659	0.440643	0.460566
C9RJ51	FSU_0478	Uncharacterized protein	4	0	-0.0688821	0.0701672	0.0461084
C9RJ52	FSU_0479	Uncharacterized protein	5	0	-0.0151832	0.0656409	0.0947883
C9RJ70	FSU_0501	Putative lipoprotein	2	0	0.0101713	-0.119311	-0.0568172
C9RJ72	gapA FSU_0503	Glyceraldehyde-3-phosphate dehydrogenase (EC 1.2.1.-)	23	0	0.0971159	-0.0392158	-0.0670217
C9RJ81	FSU_2534	Cellulase (EC 3.2.1.4)	2	0	0.0589888	-0.317897	-0.151924
C9RJ85	plsX FSU_2538	Phosphate acyltransferase (EC 2.3.1.n2) (Acyl-ACP phosphotransacylase) (Acyl-[acyl-carrier-protein]--phosphate acyltransferase) (Phosphate-acyl-ACP acyltransferase)	11	0	-1.62283e-07	-0.038045	-0.00559637
C9RJ86	fabG FSU_2539	3-oxoacyl-[acyl-carrier-protein] reductase (EC 1.1.1.100)	11	0	0.0988287	0.0337668	0.102887
C9RJ87	acpP FSU_2540	Acyl carrier protein (ACP)	5	0	-0.433911	-0.401178	-0.44915
C9RJ88	rnc FSU_2541	Ribonuclease 3 (EC 3.1.26.3) (Ribonuclease III) (RNase III)	3	0	-0.198863	0.206718	0.11583
C9RJ89	FSU_2542	Extracellular solute-binding protein, family 5	17	0	-0.00334935	-0.115058	-0.0485715
C9RJ90	FSU_2544	Uncharacterized protein	2	0	0.237243	-0.828707	-1.04174
C9RJ91	FSU_2545	Uncharacterized protein	2	0	0.756399	1.08166	1.0015
C9RJ96	FSU_2551	Uncharacterized protein	2	0	0.0546025	-0.0332594	0.0555687
C9RJ98	FSU_2553	Efflux transporter, RND family, MFP subunit	11	0	-0.104962	-0.140338	-0.101709
C9RJ99	FSU_2554	Cation diffusion facilitator family transporter	2	0	-0.132375	-0.129002	-0.259332
C9RJA3	FSU_2558	Glycosyl hydrolase, family 9	3	0	0.0490363	0.0887795	0.3623
C9RJA5	FSU_2560	Protein kinase domain protein	2	0	0.239599	0.00743784	-0.0829901
C9RJA8	FSU_2563	Radical SAM domain protein	2	0	-0.0363044	0.0902562	0.11091
C9RJA9	FSU_2564	Diguanylate cyclase (GGDEF) domain protein	6	0	0.035695	0.183677	0.0175517
C9RJC9	FSU_2587	Oxidoreductase, Gfo/Idh/MocA family	2	0	-0.453139	-0.123903	-0.0549857
C9RJD7	FSU_2595	Glycogen synthase-like protein	4	0	-0.106926	0.161816	0.148243
C9RJD8	FSU_2596	Putative lipoprotein	21	0	-0.132584	0.0872063	0.14316
C9RJE0	FSU_2598	Uncharacterized protein	2	0	0.0564019	-1.1154	-0.951042
C9RJE1	FSU_2599	Uncharacterized protein	11	0	0.110777	-0.142632	-0.127625
C9RJE4	mscL FSU_2602	Large-conductance mechanosensitive channel	4	0	-0.0713297	0.153881	0.222209
C9RJG7	glgP FSU_2626	Alpha-1,4 glucan phosphorylase (EC 2.4.1.1)	36	0	-0.0200783	0.237923	0.189671
C9RJI1	FSU_2641	Phosphoglycerate mutase domain protein	3	0	0.017985	-0.546538	-0.45798
C9RJI9	FSU_2653	Phenylacetate-coenzyme A ligase (EC 6.2.1.30) (Phenylacetyl-CoA ligase)	16	0	-0.264773	0.445475	0.463077
C9RJJ1	FSU_2655	Outer membrane protein, OmpH family	10	0	0.265244	-0.60302	-0.653589
C9RJJ2	FSU_2657	Geranylgeranyl reductase family protein	8	0	-0.0797056	0.223017	0.230672
C9RJJ4	FSU_2659	Putative lipoprotein	4	0	-0.0437772	-0.356176	-0.409632
C9RJJ6	nuoB FSU_2661	NADH-quinone oxidoreductase subunit B (EC 1.6.5.11) (NADH dehydrogenase I subunit B) (NDH-1 subunit B)	12	0	0.0487319	-0.324592	-0.26868
C9RJJ7	nuoC FSU_2662	NADH-quinone oxidoreductase subunit C (EC 1.6.5.11) (NADH dehydrogenase I subunit C) (NDH-1 subunit C)	8	0	-0.0417802	-0.305679	-0.300913
C9RJJ8	nuoD_1 nuoD FSU_2663	NADH-quinone oxidoreductase subunit D (EC 1.6.5.11) (NADH dehydrogenase I subunit D) (NDH-1 subunit D)	10	0	-0.203845	-0.399767	-0.281711
C9RJJ9	nuoE FSU_2664	NADH-quinone oxidoreductase, E subunit (EC 1.6.99.5)	8	0	-0.00431511	-0.148266	-0.139178
C9RJK0	nuoF FSU_2665	NADH-quinone oxidoreductase, F subunit (EC 1.6.99.5)	14	0	-0.206976	0.0606154	0.0228498
C9RJK4	nuoJ_1 FSU_2669	NADH-quinone oxidoreductase, J subunit (EC 1.6.99.5)	2	0	0.194338	-0.605035	-0.574086
C9RJK7	FSU_0507	Peptidase, M20/M25/M40 family	11	0	-0.131841	0.0755615	0.128141
C9RJK8	cobB FSU_0508	NAD-dependent protein deacylase (EC 3.5.1.-) (Regulatory protein SIR2 homolog)	3	0	0.100937	0.0327645	0.158579
C9RJK9	FSU_0509	Uncharacterized protein	8	0	0.0205067	0.128828	0.207705
C9RJL9	FSU_0520	Uncharacterized protein	6	0	0.181642	-0.1953	-0.155518
C9RJM4	FSU_0525	EAL/GGDEF domain protein	2	0	-0.00733244	-0.0333045	-0.114947
C9RJM8	ligA FSU_0529	DNA ligase (EC 6.5.1.2) (Polydeoxyribonucleotide synthase [NAD(+)])	7	0	-0.069818	0.248454	0.246169
C9RJN1	FSU_0533	CobW/P47K family protein	4	0	-0.084683	-0.125309	-0.0814483
C9RJN2	FSU_0534	RmuC domain protein	5	0	-0.183666	0.227879	0.307703
C9RJN8	trpE FSU_0540	Anthranilate synthase component I (EC 4.1.3.27)	30	0	-0.0373183	0.152883	0.125546
C9RJN9	trpD FSU_0541	Anthranilate phosphoribosyltransferase (EC 2.4.2.18)	24	0	0.062222	0.235746	0.248977
C9RJP1	csn1 cas9 FSU_0543	CRISPR-associated endonuclease Cas9 (EC 3.1.-.-)	2	0	0.0327345	0.225892	0.117441
C9RJP4	FSU_0546	Putative sulfite reductase	4	0	-0.0622701	-0.376965	-0.47433
C9RJP7	cysD FSU_0549	Sulfate adenylyltransferase subunit 2 (EC 2.7.7.4) (ATP-sulfurylase small subunit) (Sulfate adenylate transferase) (SAT)	2	0	0.000723347	-0.195317	-0.16679
C9RJQ0	FSU_0552	Sulfate ABC transporter, periplasmic sulfate-binding protein	7	0	-0.105829	-1.36144	-1.25415
C9RJR2	sbp FSU_0564	Sulfate-binding protein	3	0	0.0156111	-0.0438755	0.0103018
C9RJR3	FSU_0565	Cys/Met metabolism PLP-dependent enzyme	4	0	-0.0743029	-0.23644	-0.195876
C9RJR4	FSU_0566	Uncharacterized protein	2	0	0.163034	-0.295341	-0.397172
C9RJR6	FSU_0568	HesA/MoeB/ThiF family protein	2	0	0.334275	-0.202207	-0.138489
C9RJS2	FSU_0574	Uncharacterized protein	31	0	-0.128548	-0.542046	-0.442438
C9RJS4	FSU_0576	Putative serine acetyltransferase	4	0	-0.138748	0.0809222	0.0842206
C9RJS7	trpCF trpF FSU_0580	N-(5'-phosphoribosyl)anthranilate isomerase (PRAI) (EC 5.3.1.24)	2	0	-0.0239033	0.12566	0.0748114
C9RJT0	trpB FSU_0586	Tryptophan synthase beta chain (EC 4.2.1.20)	10	0	1.0124e-05	0.0547293	0.114277
C9RJT1	trpA FSU_0587	Tryptophan synthase alpha chain (EC 4.2.1.20)	3	0	0.236881	-0.0639896	0.0695256
C9RJT2	acn FSU_0588	Aconitate hydratase (EC 4.2.1.3)	18	0	-0.0279055	-0.0798596	-0.042823
C9RJT6	FSU_0593	Endoribonuclease L-PSP family protein	2	0	0.0206273	-0.237425	-0.318773
C9RJT9	scpB FSU_0596	Segregation and condensation protein B	5	0	0.0210618	0.400794	0.421825
C9RJU0	proB FSU_0597	Glutamate 5-kinase (EC 2.7.2.11) (Gamma-glutamyl kinase) (GK)	6	0	-0.0562003	0.0645384	-0.036958
C9RJU2	FSU_0599	RDD family protein	3	0	0.142987	0.398861	0.302005
C9RJU3	murA FSU_0600	UDP-N-acetylglucosamine 1-carboxyvinyltransferase (EC 2.5.1.7) (Enoylpyruvate transferase) (UDP-N-acetylglucosamine enolpyruvyl transferase) (EPT)	6	0	-0.134999	-0.0966326	-0.0712965
C9RJU7	FSU_0604	Putative peptidoglycan-associated lipoprotein	4	0	0.0575177	-0.235316	-0.226343
C9RJV5	rpsD FSU_0612	30S ribosomal protein S4	15	0	-0.0336436	0.101505	-0.0496787
C9RJW0	purC FSU_0618	Phosphoribosylaminoimidazole-succinocarboxamide synthase (EC 6.3.2.6) (SAICAR synthetase)	5	0	0.166106	0.118667	0.195035
C9RJW2	FSU_0620	Uncharacterized protein	3	0	0.114398	0.0338569	0.0707269
C9RJW9	FSU_0627	Putative lipoprotein	16	0	0.0876167	-0.0687234	-0.140315
C9RJX6	FSU_0634	Putative gliding motility protein MlgA	7	0	-0.0693961	-0.109257	-0.113541
C9RJX7	FSU_0636	Ribosomal protein S20	5	0	0.0596838	0.0427621	-0.0540904
C9RJY9	trxB FSU_0650	Thioredoxin-disulfide reductase (EC 1.8.1.9)	3	0	0.0964351	0.178143	0.202775
C9RJZ6	FSU_2678	Uncharacterized protein	2	0	0.382675	-0.80117	-0.825648
C9RK00	FSU_2682	Putative helicase	4	0	0.180273	-0.305996	-0.437928
C9RK05	FSU_2688	Uncharacterized protein	2	0	-0.539622	0.346573	0.176892
C9RK09	FSU_2692	Diguanylate cyclase (GGDEF) domain protein	4	0	0.167468	-0.268707	-0.381787
C9RK11	FSU_2694	Conserved domain protein	11	0	0.044808	-0.138886	-0.113701
C9RK20	FSU_2704	Lipase/acylhydrolase, GDSL family	4	0	-0.431228	-0.799529	-0.864347
C9RK22	FSU_2707	Putative lipoprotein	3	0	0.180693	0.138239	0.254903
C9RK28	rluB FSU_2713	Pseudouridine synthase (EC 5.4.99.-)	3	0	0.0480992	-0.204404	-0.234795
C9RK41	FSU_2727	Conserved domain protein	2	0	0.142688	0.0950419	0.039284
C9RK51	FSU_2738	Flavin reductase domain protein	3	0	0.0375178	0.330328	0.369815
C9RK54	FSU_2741	Endo-1,4-beta-xylanase (EC 3.2.1.8)	2	0	-0.0816083	-0.342201	-0.290875
C9RK55	FSU_2742	Tex protein	30	0	-0.0340519	0.0178042	0.00466954
C9RK57	argB FSU_2745	Acetylglutamate kinase (EC 2.7.2.8) (N-acetyl-L-glutamate 5-phosphotransferase) (NAG kinase) (NAGK)	4	0	0.191798	0.0665709	0.0752965
C9RK61	FSU_2750	Uncharacterized protein	4	0	0.0610832	-0.168739	-0.24332
C9RK62	FSU_2751	Radical SAM domain protein	12	0	-0.0878493	0.279378	0.304344
C9RK68	FSU_2757	Putative lipoprotein	2	0	0.105086	0.0734817	0.12577
C9RK73	FSU_2762	Mce-like protein	6	0	0.179227	-0.483461	-0.439771
C9RK74	FSU_2763	ABC transporter, ATP-binding protein	2	0	0.340371	0.140057	0.0848077
C9RK87	fmt FSU_2776	Methionyl-tRNA formyltransferase (EC 2.1.2.9)	6	0	0.013611	-0.0274804	0.042442
C9RK88	rsmB FSU_2777	Ribosomal RNA small subunit methyltransferase B (EC 2.1.1.-)	2	0	-0.167788	-0.196301	-0.407495
C9RK90	FSU_2779	Uncharacterized protein	2	0	0.122668	-0.174131	-0.159189
C9RK93	FSU_2782	Glycosyltransferase, group 1 family	4	0	-0.0523926	0.151912	0.0905301
C9RK95	FSU_2784	Uncharacterized protein	5	0	0.0858098	-0.564605	-0.502547
C9RK97	aroKB aroB aroK FSU_2787	Multifunctional fusion protein [Includes: Shikimate kinase (SK) (EC 2.7.1.71); 3-dehydroquinate synthase (DHQS) (EC 4.2.3.4)]	4	0	-0.0129247	0.228199	0.158811
C9RK99	engA der FSU_2789	GTPase Der (GTP-binding protein EngA)	4	0	0.0295743	-0.405497	-0.46133
C9RKA1	gpsA FSU_2791	Glycerol-3-phosphate dehydrogenase [NAD(P)+] (EC 1.1.1.94) (NAD(P)H-dependent glycerol-3-phosphate dehydrogenase)	7	0	0.176519	0.10775	0.150161
C9RKA2	FSU_2794	Fibrobacter succinogenes major paralogous domain protein	23	0	-0.20334	0.271393	0.359216
C9RKA3	FSU_2795	Xylanase-like protein	8	0	-0.195195	-0.480304	-0.426867
C9RKA5	FSU_2797	Putative lipoprotein	3	0	0.106115	0.113673	0.0492553
C9RKA6	hom FSU_2798	Homoserine dehydrogenase (EC 1.1.1.3)	13	0	-0.153084	-0.0342474	0.00759845
C9RKA8	nadC FSU_2800	Nicotinate-nucleotide diphosphorylase (Carboxylating) (EC 2.4.2.19)	2	0	0.0745826	0.0317004	0.0500777
C9RKA9	FSU_2801	NAD-dependent epimerase/dehydratase family protein	4	0	-0.0601666	0.240355	0.286606
C9RKB2	FSU_2804	Uncharacterized protein	2	0	-0.268105	0.20717	0.174247
C9RKB8	rsmI FSU_2810	Ribosomal RNA small subunit methyltransferase I (EC 2.1.1.198) (16S rRNA 2'-O-ribose C1402 methyltransferase) (rRNA (cytidine-2'-O-)-methyltransferase RsmI)	2	0	0.149172	-0.0353222	-0.0612777
C9RKC3	FSU_2815	Uncharacterized protein	2	0	0.14374	-0.272644	-0.306675
C9RKC5	FSU_2817	Putative lipoprotein	3	0	-0.0520946	-0.417918	-0.339322
C9RKC6	FSU_0652	Putative lipoprotein	10	0	0.12578	0.246383	0.260755
C9RKC7	bdhA FSU_0653	NADH-dependent butanol dehydrogenase A (EC 1.1.1.-)	4	0	-0.0308881	0.380153	0.495216
C9RKC9	argJ FSU_0655	Arginine biosynthesis bifunctional protein ArgJ [Cleaved into: Arginine biosynthesis bifunctional protein ArgJ alpha chain; Arginine biosynthesis bifunctional protein ArgJ beta chain] [Includes: Amino-acid acetyltransferase (EC 2.3.1.1) (N-acetylglutamate synthase) (AGSase); Glutamate N-acetyltransferase (EC 2.3.1.35) (Ornithine acetyltransferase) (OATase) (Ornithine transacetylase)]	10	0	0.216198	0.291009	0.2487
C9RKD1	FSU_0657	Uncharacterized protein	3	0	0.189345	0.28545	0.346314
C9RKD6	FSU_0662	Putative type IV pilus assembly protein PilM	8	0	-0.108431	-0.215465	-0.172118
C9RKD7	FSU_0663	Uncharacterized protein	3	0	-0.120611	0.165089	0.210863
C9RKD9	pyrB FSU_0665	Aspartate carbamoyltransferase (EC 2.1.3.2) (Aspartate transcarbamylase) (ATCase)	17	0	0.00373202	0.154395	0.0980526
C9RKE1	ppiB FSU_0667	Peptidyl-prolyl cis-trans isomerase (PPIase) (EC 5.2.1.8)	3	0	0.0429249	0.0654153	0.0743066
C9RKE2	FSU_0669	Peptidase, M23/M37 family	11	0	-0.232041	-1.15471	-1.0996
C9RKE3	FSU_0670	Conserved domain protein	2	0	-0.339974	0.230286	0.208178
C9RKE6	FSU_0673	Type III restriction-modification system-like protein	5	0	-0.058266	0.0468408	0.060684
C9RKE9	htpG FSU_0677	Chaperone protein HtpG (Heat shock protein HtpG) (High temperature protein G)	22	0	0.0697274	-0.294245	-0.258037
C9RKF3	pdxS FSU_0681	Pyridoxal 5'-phosphate synthase subunit PdxS (PLP synthase subunit PdxS) (EC 4.3.3.6) (Pdx1)	17	0	-0.16226	0.297352	0.182375
C9RKF6	FSU_0684	Uncharacterized protein	6	0	-0.0615138	-0.028413	-0.00886498
C9RKG6	pheT FSU_0693	Phenylalanine--tRNA ligase beta subunit (EC 6.1.1.20) (Phenylalanyl-tRNA synthetase beta subunit) (PheRS)	33	0	-0.227995	0.224831	0.188095
C9RKH0	dnaX FSU_0697	DNA polymerase III subunit gamma/tau (EC 2.7.7.7)	7	0	0.0228613	0.143889	0.192044
C9RKH1	FSU_0698	Nucleoid-associated protein FSU_0698	4	0	0.123611	0.0855981	0.104422
C9RKH3	FSU_0701	Efflux transporter, RND family, MFP subunit	17	0	0.129338	-0.308714	-0.382953
C9RKH4	FSU_0702	Transporter, AcrB/AcrD/AcrF family	7	0	0.292227	0.00267576	-0.163727
C9RKI0	FSU_0708	Uncharacterized protein	11	0	0.0428606	0.330325	0.250062
C9RKI1	FSU_0709	Uncharacterized protein	6	0	-0.226884	-0.078097	-0.309165
C9RKI3	FSU_0711	Tetratricopeptide repeat protein	14	0	-0.034426	-0.413379	-0.402435
C9RKJ2	FSU_0721	Uncharacterized protein	2	0	-0.0230378	-0.191304	-0.300597
C9RKJ7	ilvC FSU_0727	Ketol-acid reductoisomerase (NADP(+))	46	0	-0.0811969	0.163867	0.153787
C9RKL2	FSU_0743	Uncharacterized protein	7	0	0.119573	-0.228923	-0.269151
C9RKL4	FSU_0745	Uncharacterized protein	4	0	-0.0487947	0.0845139	0.0301087
C9RKL7	FSU_0748	Response regulator	7	0	0.0711369	0.675038	0.635149
C9RKL8	FSU_0749	Oxidoreductase, short chain dehydrogenase/reductase family	3	0	0.0788322	0.435594	0.613033
C9RKM0	rlmN FSU_0751	Probable dual-specificity RNA methyltransferase RlmN (EC 2.1.1.192) (23S rRNA (adenine(2503)-C(2))-methyltransferase) (23S rRNA m2A2503 methyltransferase) (Ribosomal RNA large subunit methyltransferase N) (tRNA (adenine(37)-C(2))-methyltransferase) (tRNA m2A37 methyltransferase)	2	0	0.127598	0.0723993	0.0514434
C9RKM1	FSU_0752	Putative thiol methyltransferase	4	0	0.0433446	-0.0938573	-0.0634688
C9RKM2	FSU_0753	SEC-C domain protein	6	0	0.05461	-0.31053	-0.21367
C9RKM3	argC FSU_0754	N-acetyl-gamma-glutamyl-phosphate reductase (AGPR) (EC 1.2.1.38) (N-acetyl-glutamate semialdehyde dehydrogenase) (NAGSA dehydrogenase)	10	0	-0.105212	-0.119969	-0.0637073
C9RKM9	FSU_0759	Conserved domain protein	3	0	0.264772	-0.584257	-0.532046
C9RKP0	FSU_0771	Probable transcriptional regulatory protein FSU_0771	6	0	0.122369	-0.224705	-0.142838
C9RKP1	FSU_0772	Uncharacterized protein	2	0	0.140963	-0.330491	-0.215477
C9RKP4	dapA FSU_0775	Dihydrodipicolinate synthase (EC 4.3.3.7)	9	0	0.231609	0.154766	0.266681
C9RKP8	surE FSU_0779	5'-nucleotidase SurE (EC 3.1.3.5) (Nucleoside 5'-monophosphate phosphohydrolase)	2	0	0.116927	0.476792	0.570593
C9RKQ2	FSU_0783	Putative lipoprotein	3	0	0.0659232	-1.30143	-1.29859
C9RKR3	hisF FSU_2822	Imidazole glycerol phosphate synthase subunit HisF (EC 4.1.3.-) (IGP synthase cyclase subunit) (IGP synthase subunit HisF) (ImGP synthase subunit HisF) (IGPS subunit HisF)	2	0	-0.232297	0.0757733	0.087961
C9RKR5	clpB FSU_2824	Protein ClpB	24	0	-0.158594	0.102752	0.102757
C9RKR7	hisC_1 hisC FSU_2826	Histidinol-phosphate aminotransferase (EC 2.6.1.9) (Imidazole acetol-phosphate transaminase)	6	0	0.0858242	-0.095316	-0.0196776
C9RKR8	FSU_2827	Putative histidinol-phosphate phosphatase	2	0	0.0365884	0.00428851	0.120922
C9RKS1	FSU_2830	Uncharacterized protein	2	0	0.474634	0.358175	0.390297
C9RKS6	FSU_2835	STAS domain protein	2	0	0.387927	0.37984	0.469215
C9RKS8	FSU_2837	Putative lipoprotein	2	0	-0.0410625	-0.0334046	-0.039977
C9RKT1	FSU_2840	Putative lipoprotein	4	0	0.0568158	-1.26863	-1.15824
C9RKT2	rimP FSU_2841	Ribosome maturation factor RimP	4	0	-0.050984	-0.0948753	-0.0460827
C9RKT3	nusA FSU_2842	Transcription termination/antitermination protein NusA	19	0	0.0148791	-0.115008	-0.0608324
C9RKT4	infB FSU_2843	Translation initiation factor IF-2	17	0	-0.035296	0.195987	0.0242657
C9RKT5	rbfA FSU_2844	Ribosome-binding factor A	2	0	0.0667475	-0.194403	-0.184661
C9RKT6	truB FSU_2845	tRNA pseudouridine synthase B (EC 5.4.99.25) (tRNA pseudouridine(55) synthase) (Psi55 synthase) (tRNA pseudouridylate synthase) (tRNA-uridine isomerase)	4	0	-0.228011	-0.310252	-0.197008
C9RKU7	FSU_2858	Putative dehydrogenase	2	0	-0.0573647	0.184842	-0.00626441
C9RKV6	FSU_2867	Putative lipoprotein	4	0	0.0736543	-0.410185	-0.223933
C9RKV8	rfbD FSU_2869	dTDP-4-dehydrorhamnose reductase (EC 1.1.1.133)	3	0	0.0129154	-0.19977	-0.0653374
C9RKW1	recN FSU_2873	DNA repair protein RecN (Recombination protein N)	13	0	-0.101089	0.118769	0.146037
C9RKW6	FSU_2878	Extracellular solute-binding protein, PotD/PotF family	6	0	-0.0299919	-0.0738603	-0.0592298
C9RKX0	FSU_2882	Diguanylate cyclase (GGDEF) domain protein	2	0	-0.121051	0.393389	0.505173
C9RKX9	nuoI_2 FSU_2891	NADH-quinone oxidoreductase, I subunit (EC 1.6.99.5)	2	0	-0.165744	-0.00392551	-0.0449328
C9RKY2	nuoBC nuoB FSU_2894	NADH-quinone oxidoreductase subunit B (EC 1.6.5.11) (NADH dehydrogenase I subunit B) (NDH-1 subunit B)	14	0	-0.106917	0.223544	0.206656
C9RKY8	FSU_2900	Chaperonin, 33 kDa family	2	0	-0.036256	-0.273523	-0.297962
C9RKY9	thiJ FSU_2901	4-methyl-5(B-hydroxyethyl)-thiazole monophosphate biosynthesis enzyme	5	0	0.0330677	0.0912715	0.174568
C9RKZ0	sufB FSU_2902	FeS assembly protein SufB	7	0	-0.0986808	-0.101424	-0.139147
C9RKZ6	leuA FSU_2908	2-isopropylmalate synthase (EC 2.3.3.13)	18	0	-0.0455095	-0.112687	-0.0456866
C9RKZ8	FSU_2910	Putative lipoprotein	3	0	-0.406452	-1.18977	-1.03804
C9RL04	murD FSU_2919	UDP-N-acetylmuramoylalanine--D-glutamate ligase (EC 6.3.2.9)	6	0	0.0578315	-0.115761	-0.00590296
C9RL05	secG FSU_2921	Preprotein translocase, SecG subunit	4	0	0.301052	0.166416	0.152032
C9RL06	tpiA FSU_2922	Triosephosphate isomerase (TIM) (TPI) (EC 5.3.1.1) (Triose-phosphate isomerase)	25	0	0.0769351	0.183812	0.198146
C9RL08	FSU_2924	Putative lipoprotein	8	0	0.0474113	0.0404759	0.0168243
C9RL11	recA FSU_2927	Protein RecA (Recombinase A)	7	0	-0.00440748	-0.292734	-0.20489
C9RL15	FSU_2931	Cadherin domain protein	32	0	0.0835991	-0.179381	-0.164475
C9RL18	FSU_2934	Uncharacterized protein	5	0	-0.161743	-0.633956	-0.644794
C9RL21	FSU_2940	Conserved domain protein	3	0	-0.0389618	-0.0781134	-0.169337
C9RL22	FSU_2941	UPF0365 protein FSU_2941	15	0	0.0872564	-0.162036	-0.157073
C9RL23	FSU_2942	Nodulation efficiency protein D (NfeD) family protein	2	0	0.210499	-0.182363	-0.114444
C9RL25	rpsO FSU_2944	30S ribosomal protein S15	11	0	0.018415	0.0592489	-0.0475078
C9RL26	pnp FSU_2945	Polyribonucleotide nucleotidyltransferase (EC 2.7.7.8) (Polynucleotide phosphorylase) (PNPase)	51	0	-0.119871	0.224272	0.18921
C9RL29	ispG FSU_2949	4-hydroxy-3-methylbut-2-en-1-yl diphosphate synthase (flavodoxin) (EC 1.17.7.3) (1-hydroxy-2-methyl-2-(E)-butenyl 4-diphosphate synthase)	17	0	-0.0437058	-0.0868548	-0.0769794
C9RL30	FSU_2951	Putative D-3-phosphoglycerate dehydrogenase	20	0	-0.112636	0.023119	0.0520885
C9RL33	serS FSU_2954	Serine--tRNA ligase (EC 6.1.1.11) (Seryl-tRNA synthetase) (SerRS) (Seryl-tRNA(Ser/Sec) synthetase)	25	0	-0.14954	0.0116603	0.0645657
C9RL37	def FSU_2958	Peptide deformylase (PDF) (EC 3.5.1.88) (Polypeptide deformylase)	2	0	0.0701364	-0.0524442	-0.129118
C9RL41	rplS FSU_2962	50S ribosomal protein L19	7	0	-0.00228162	-0.112964	-0.103414
C9RL46	pgk FSU_0796	Phosphoglycerate kinase (EC 2.7.2.3)	33	0	-0.102088	0.0331593	0.112585
C9RL47	FSU_0797	Uncharacterized protein	10	0	0.237708	-0.0384271	-0.0145934
C9RL56	fumB FSU_0807	Fumarate hydratase class I (EC 4.2.1.2)	26	0	0.00158689	0.349484	0.367278
C9RL59	FSU_0810	Glycosyl hydrolase, family 9	9	0	0.0432846	0.0318317	-0.017188
C9RL62	FSU_0812	Sigma-54 dependent DNA-binding response regulator	6	0	-0.0208317	0.0355408	-0.0266901
C9RL64	nrdR FSU_0814	Transcriptional repressor NrdR	2	0	-0.105879	0.114474	0.0176848
C9RL65	tkt FSU_0815	Transketolase (EC 2.2.1.1)	24	0	-0.0407939	0.137691	0.129248
C9RL66	FSU_0816	Putative membrane protein	5	0	0.212058	0.216222	0.0924439
C9RL67	FSU_0817	O-antigen modification glycosyltransferase	4	0	-0.0950987	-0.205302	-0.256912
C9RL68	gmk FSU_0818	Guanylate kinase (EC 2.7.4.8) (GMP kinase)	3	0	-0.0252158	-0.0614033	-0.0118195
C9RL79	FSU_0828	Conserved domain protein	49	0	-0.188092	0.124477	0.183087
C9RL82	FSU_0831	Uncharacterized protein	9	0	0.0865423	0.0552975	0.0537323
C9RL90	FSU_0839	Tetratricopeptide repeat protein	5	0	0.129274	-0.474787	-0.427986
C9RL91	glnS FSU_0840	Glutamine--tRNA ligase (EC 6.1.1.18) (Glutaminyl-tRNA synthetase) (GlnRS)	10	0	-0.0498264	0.117599	0.137368
C9RL95	thiC FSU_0844	Phosphomethylpyrimidine synthase (EC 4.1.99.17) (Hydroxymethylpyrimidine phosphate synthase) (HMP-P synthase) (HMP-phosphate synthase) (HMPP synthase) (Thiamine biosynthesis protein ThiC)	5	0	0.0413699	-0.0539808	-0.0281171
C9RL98	FSU_0847	LysM domain protein	3	0	-0.133153	-0.920047	-0.972789
C9RLA0	FSU_0849	DNA-binding response regulator	4	0	0.0399324	-0.0733044	-0.014686
C9RLA2	FSU_0851	Extracellular solute-binding protein, family 5	8	0	-0.00866541	0.15095	0.211939
C9RLA7	FSU_0856	Putative DNA primase	12	0	0.0156515	0.232657	0.173434
C9RLA8	FSU_0857	Glycosyltransferase, group 1 family	3	0	-0.22744	0.323007	0.266407
C9RLC0	FSU_0872	Conserved domain protein	4	0	0.120702	0.0291453	0.03958
C9RLC2	FSU_0874	Flotillin family protein	35	0	0.0482218	-0.124908	-0.193816
C9RLC7	argS FSU_0880	Arginine--tRNA ligase (EC 6.1.1.19) (Arginyl-tRNA synthetase) (ArgRS)	9	0	0.123437	0.0949005	0.105353
C9RLC9	purU FSU_0882	Formyltetrahydrofolate deformylase (EC 3.5.1.10) (Formyl-FH(4) hydrolase)	9	0	0.178478	0.145428	0.117222
C9RLD1	pyrE FSU_0884	Orotate phosphoribosyltransferase (OPRT) (OPRTase) (EC 2.4.2.10)	6	0	0.0463032	-0.0470065	0.0451823
C9RLD5	map FSU_0888	Methionine aminopeptidase (MAP) (MetAP) (EC 3.4.11.18) (Peptidase M)	5	0	0.0733032	-0.11702	-0.129995
C9RLD9	FSU_0892	Uncharacterized protein	6	0	0.0742598	0.453794	0.397473
C9RLE0	fusA FSU_0893	Elongation factor G (EF-G)	44	0	0.148128	0.0217747	-0.000723882
C9RLE5	FSU_0898	Efflux transporter, RND family, MFP subunit	2	0	-0.506522	-0.0822221	-0.188008
C9RLE7	FSU_0900	Uncharacterized protein	5	0	-0.110371	0.0168058	0.0467911
C9RLE8	FSU_0901	Uncharacterized protein	13	0	-0.152247	-0.872667	-0.743158
C9RLE9	rplI FSU_0902	50S ribosomal protein L9	12	0	0.12574	0.0364011	-0.232557
C9RLF0	rpsR FSU_0903	30S ribosomal protein S18	7	0	-0.144194	-0.409089	-0.563967
C9RLF1	rpsF FSU_0904	30S ribosomal protein S6	4	0	0.0362965	0.0253272	-0.0341976
C9RLF5	FSU_0908	Putative ribonuclease D	3	0	-0.0507635	0.0904135	0.0830216
C9RLF6	FSU_0909	5-formyltetrahydrofolate cyclo-ligase (EC 6.3.3.2)	4	0	-0.0771971	0.20786	0.124904
C9RLF7	FSU_0910	RNA methyltransferase, TrmH family, group 3 (EC 2.1.1.-)	7	0	0.191678	0.7557	0.658068
C9RLF9	cysK_1 FSU_0912	Cysteine synthase A (EC 2.5.1.47)	3	0	-0.0713423	0.109317	0.0169322
C9RLG2	rbr FSU_0915	Rubrerythrin	4	0	-0.227196	0.551108	0.62555
C9RLG5	FSU_0920	Putative saccharopine dehydrogenase	4	0	0.00324347	-0.20078	-0.151037
C9RLG6	speA FSU_0921	Biosynthetic arginine decarboxylase (ADC) (EC 4.1.1.19)	11	0	-0.085674	0.319583	0.282716
C9RLH0	FSU_0925	Hydrolase, NUDIX family	2	0	-0.00107414	0.0994436	0.0951153
C9RLH2	FSU_0928	Uncharacterized protein	2	0	0.0663556	0.13119	0.238177
C9RLH4	FSU_0930	Uncharacterized protein	3	0	0.0939373	-0.00763262	0.0118258
C9RLH7	rpsP FSU_2965	30S ribosomal protein S16	12	0	-0.0734845	-0.256745	-0.292601
C9RLI1	ffh FSU_2969	Signal recognition particle protein (Fifty-four homolog)	7	0	-0.0964376	-0.00719623	0.0699719
C9RLJ5	FSU_2986	Glycosyl hydrolase, family 16	2	0	-0.136585	-0.627011	-0.592212
C9RLJ7	FSU_2988	Sigma-54 dependent transcriptional regulator, Fis family	3	0	0.0128919	0.252048	0.181414
C9RLJ8	proC FSU_2989	Pyrroline-5-carboxylate reductase (p5C reductase) (p5CR) (EC 1.5.1.2) (PCA reductase)	10	0	0.116566	0.325327	0.268528
C9RLJ9	rho Fisuc_2428 FSU_2991	Transcription termination factor Rho (EC 3.6.4.-) (ATP-dependent helicase Rho)	25	0	-0.206419	0.132389	0.0813712
C9RLK2	panC FSU_2994	Pantothenate synthetase (PS) (EC 6.3.2.1) (Pantoate--beta-alanine ligase) (Pantoate-activating enzyme)	4	0	0.0241119	-0.194033	-0.242451
C9RLK3	FSU_2995	Adenylate/guanylate cyclase domain protein	3	0	-0.233711	-0.0888469	-0.0785844
C9RLK9	ispE FSU_3001	4-diphosphocytidyl-2-C-methyl-D-erythritol kinase (CMK) (EC 2.7.1.148) (4-(cytidine-5'-diphospho)-2-C-methyl-D-erythritol kinase)	4	0	0.0617296	-0.093276	-0.0232223
C9RLL0	rplY ctc FSU_3003	50S ribosomal protein L25 (General stress protein CTC)	25	0	0.0450951	0.0726329	0.0687073
C9RLM3	guaB FSU_3016	Inosine-5'-monophosphate dehydrogenase (IMP dehydrogenase) (IMPD) (IMPDH) (EC 1.1.1.205)	20	0	0.0880056	0.269016	0.27622
C9RLP5	FSU_3040	Putative lipoprotein	2	0	-0.0453962	0.733225	0.716536
C9RLP6	FSU_3041	Uncharacterized protein	2	0	0.0847583	-0.295763	-0.32851
C9RLQ3	glyA FSU_3049	Serine hydroxymethyltransferase (SHMT) (Serine methylase) (EC 2.1.2.1)	29	0	-0.221212	-0.0314592	0.0617022
C9RLQ7	FSU_3054	Conserved domain protein	4	0	-0.00945642	-0.158464	-0.246829
C9RLQ8	FSU_3055	ABC transporter, ATP-binding protein	2	0	0.00698448	0.215636	0.203899
C9RLR1	FSU_3058	Putative lipoprotein	26	0	0.0737789	-0.0351744	-0.0611489
C9RLR2	ndk FSU_3059	Nucleoside diphosphate kinase (NDK) (NDP kinase) (EC 2.7.4.6) (Nucleoside-2-P kinase)	4	0	0.00571852	-0.0673313	-0.0848515
C9RLR3	frdC FSU_3060	Succinate dehydrogenase cytochrome B subunit, b558 family (EC 1.3.1.6)	5	0	0.029293	-0.641503	-0.829758
C9RLR4	fdrA FSU_3061	Succinate dehydrogenase or fumarate reductase, flavoprotein subunit (EC 1.3.1.6)	38	0	0.108183	-0.4161	-0.37173
C9RLR5;C9RLS3	fdrB FSU_3062	Succinate dehydrogenase and fumarate reductase iron-sulfur protein (EC 1.3.1.6)	9	0	0.0856793	-0.464767	-0.39809
C9RLS1	FSU_3068	Putative type III restriction-modification system, Mod subunit	3	0	0.219852	0.19813	0.131309
C9RLS4	FSU_3071	Putative amino acid ABC transporter, periplasmic amino acid-binding protein	12	0	-0.0270168	-0.524304	-0.464428
C9RLS7	FSU_3074	Uncharacterized protein	3	0	0.105551	-0.927766	-0.828022
C9RLT0	FSU_3077	OmpA family protein	25	0	-0.00209168	0.275764	0.283633
C9RLU9	hisB FSU_3097	Imidazoleglycerol-phosphate dehydratase (IGPD) (EC 4.2.1.19)	2	0	0.335851	0.174253	0.251902
C9RLV1	FSU_3099	Uncharacterized protein	2	0	-0.00337042	0.371602	0.22371
C9RLV4	efp FSU_3102	Elongation factor P (EF-P)	5	0	0.0446067	-0.00151831	0.0453662
C9RLW0	FSU_0931	Putative aspartoacylase	2	0	-0.0709435	-0.026943	0.0289062
C9RLW3	FSU_0934	Putative transporter	3	0	0.074483	-0.172356	-0.21143
C9RLW5	FSU_0937	Putative DNA topoisomerase IV, A subunit	4	0	-0.0720804	-0.0373779	-0.00200577
C9RLW8	surA FSU_0941	Peptidylprolyl isomerase (EC 5.2.1.8)	7	0	0.154835	-1.2703	-1.17253
C9RLW9	FSU_0942	Conserved domain protein	2	0	0.252093	-0.0232028	0.0134608
C9RLX6	sufC FSU_0948	FeS assembly ATPase SufC	4	0	0.0998565	0.0874859	0.0729678
C9RLX7	FSU_0949	FeS assembly protein SufD	5	0	0.0496419	-0.0371125	-0.0178615
C9RLY0	FSU_0954	Sulfate permease	2	0	0.14646	-0.186489	-0.545341
C9RLZ7	FSU_0971	Putative DNA topoisomerase IV, B subunit	7	0	-0.0584777	-0.472246	-0.388031
C9RLZ8	FSU_0972	CBS/transporter associated domain protein	3	0	0.0352752	0.0755839	0.058864
C9RM02	FSU_0976	Putative metal ABC transporter, periplasmic metal-binding adhesion liprotein	4	0	0.125533	-1.14363	-0.974189
C9RM06	purT FSU_0980	Formate-dependent phosphoribosylglycinamide formyltransferase (5'-phosphoribosylglycinamide transformylase 2) (Formate-dependent GAR transformylase) (EC 2.1.2.-) (GAR transformylase 2) (GART 2) (Non-folate glycinamide ribonucleotide transformylase) (Phosphoribosylglycinamide formyltransferase 2)	9	0	-0.192139	0.152484	0.199254
C9RM12	ftsZ FSU_0987	Cell division protein FtsZ	9	0	-0.00227292	-0.312923	-0.183252
C9RM13	ftsA FSU_0988	Cell division protein FtsA	5	0	-0.117212	-0.0950001	-0.224279
C9RM15	murC FSU_0990	UDP-N-acetylmuramate--L-alanine ligase (EC 6.3.2.8) (UDP-N-acetylmuramoyl-L-alanine synthetase)	12	0	-0.0385117	0.000958668	-0.0143884
C9RM16	murG FSU_0991	UDP-N-acetylglucosamine--N-acetylmuramyl-(pentapeptide) pyrophosphoryl-undecaprenol N-acetylglucosamine transferase (EC 2.4.1.227) (Undecaprenyl-PP-MurNAc-pentapeptide-UDPGlcNAc GlcNAc transferase)	7	0	0.0281181	0.0480924	0.0846506
C9RM18	murF FSU_0993	UDP-N-acetylmuramoyl-tripeptide--D-alanyl-D-alanine ligase (EC 6.3.2.10) (D-alanyl-D-alanine-adding enzyme)	6	0	-0.180519	0.0162594	-0.0552407
C9RM19	murE FSU_0994	UDP-N-acetylmuramoyl-L-alanyl-D-glutamate--2,6-diaminopimelate ligase (EC 6.3.2.13) (Meso-A2pm-adding enzyme) (Meso-diaminopimelate-adding enzyme) (UDP-MurNAc-L-Ala-D-Glu:meso-diaminopimelate ligase) (UDP-MurNAc-tripeptide synthetase) (UDP-N-acetylmuramyl-tripeptide synthetase)	9	0	-0.0428586	-0.0811312	-0.028249
C9RM22	mraW rsmH FSU_0997	Ribosomal RNA small subunit methyltransferase H (EC 2.1.1.199) (16S rRNA m(4)C1402 methyltransferase) (rRNA (cytosine-N(4)-)-methyltransferase RsmH)	5	0	0.0821938	-0.0636273	-0.0219988
C9RM27	FSU_1003	OmpA family protein	3	0	-0.118064	-0.452344	-0.612082
C9RM31	serC FSU_1007	Phosphoserine aminotransferase (EC 2.6.1.52) (Phosphohydroxythreonine aminotransferase) (PSAT)	17	0	0.0647569	-0.0438451	-0.0066531
C9RM32	FSU_1009	Uncharacterized protein	2	0	-0.00989723	0.0991936	0.0500254
C9RM35	psd FSU_1012	Phosphatidylserine decarboxylase (EC 4.1.1.65)	6	0	0.183128	0.482559	0.336187
C9RM36	FSU_1013	Putative lipoprotein	3	0	-0.085999	-0.266145	-0.188173
C9RM41	FSU_1018	Putative lipoprotein	4	0	0.0834622	-0.31735	-0.265121
C9RM43	ychF FSU_1020	Ribosome-binding ATPase YchF	7	0	-0.0654232	-0.136681	-0.0835171
C9RM45	FSU_1022	Conserved domain protein	6	0	-0.156673	0.105744	0.183914
C9RM46	FSU_1023	UvrABC system protein A	2	0	0.0272928	-0.0937429	-0.155824
C9RM57	FSU_1036	Uncharacterized protein	2	0	0.114962	-0.0470413	-0.0156606
C9RM64	FSU_1044	Putative lipoprotein	2	0	-0.075863	0.0166041	0.169416
C9RM68	FSU_1048	HAMP/GGDEF domain protein	5	0	0.154364	0.139995	0.142204
C9RM70	argF FSU_1051	Ornithine carbamoyltransferase (EC 2.1.3.3)	10	0	-0.0520839	0.0259212	0.156962
C9RM71	bioB FSU_1052	Biotin synthase (EC 2.8.1.6)	6	0	-0.0298743	-0.418201	-0.352162
C9RM79	FSU_1060	Putative lipoprotein	3	0	0.0422877	-0.297217	-0.259475
C9RM80	FSU_1061	Putative lipoprotein	3	0	0.204017	-0.49246	-0.390994
C9RM82	hisH FSU_1063	Imidazole glycerol phosphate synthase subunit HisH (EC 2.4.2.-) (IGP synthase glutamine amidotransferase subunit) (IGP synthase subunit HisH) (ImGP synthase subunit HisH) (IGPS subunit HisH)	3	0	0.0246141	-0.0539788	0.0273458
C9RM86	argG FSU_1067	Argininosuccinate synthase (EC 6.3.4.5) (Citrulline--aspartate ligase)	26	0	-0.0872674	0.0844786	0.206246
C9RM87	FSU_1068	Uncharacterized protein	6	0	-0.131509	-0.323887	-0.362284
C9RM97	FSU_3112	Conserved domain protein	12	0	-0.0249607	-0.0277197	-0.0668056
C9RM98	FSU_3113	Uncharacterized protein	11	0	0.0135881	0.0280082	0.0260769
C9RMA2	FSU_3117	Kinase, pfkB family	2	0	-0.109516	0.0977715	0.155142
C9RMA7	ppa FSU_3124	Inorganic diphosphatase (EC 3.6.1.1)	6	0	0.103696	-0.840819	-0.810296
C9RMA8	FSU_3125	Uncharacterized protein	2	0	0.576716	-0.867111	-0.931485
C9RMB7	hisC_2 hisC FSU_3134	Histidinol-phosphate aminotransferase (EC 2.6.1.9) (Imidazole acetol-phosphate transaminase)	6	0	0.0597863	-0.0083759	0.0388449
C9RMC5	FSU_3142	Putative lipoprotein	7	0	0.00378346	-0.146275	-0.104937
C9RMC8	FSU_3145	Putative lipoprotein	4	0	-0.0954937	-0.0705162	-0.156038
C9RMD2	FSU_3149	Putative endo-1,4-beta-glucanase	6	0	-0.179028	-0.915483	-0.821681
C9RME1	FSU_3158	Conserved domain protein	9	0	0.0498966	-0.320372	-0.251971
C9RME4	FSU_3161	TldD/PmbA family protein	7	0	-0.147773	-0.191157	-0.169348
C9RMF9	FSU_3177	Sua5/YciO/YrdC/YwlC family protein	2	0	0.00314897	-0.234951	-0.215367
C9RMG4	FSU_3182	Conserved domain protein	7	0	-0.202998	0.0217829	0.00609187
C9RMG5	FSU_3183	Conserved domain protein	10	0	0.0526368	-0.105176	-0.0900823
C9RMG6	hisS FSU_3184	Histidine--tRNA ligase (EC 6.1.1.21) (Histidyl-tRNA synthetase) (HisRS)	7	0	0.013971	-0.100385	0.0216344
C9RMG7	mdh FSU_3185	Malate dehydrogenase (EC 1.1.1.37)	20	0	-0.00842933	0.00705832	-0.00218151
C9RMI6	lysS FSU_3204	Lysine--tRNA ligase (EC 6.1.1.6) (Lysyl-tRNA synthetase) (LysRS)	14	0	0.11672	0.0968744	0.0816517
C9RMI9	lolD FSU_3207	Lipoprotein-releasing system ATP-binding protein LolD (EC 3.6.3.-)	2	0	0.0894774	-0.147571	-0.210646
C9RMJ0	clpC FSU_3208	ATP-dependent Clp protease, ATP-binding subunit ClpC	11	0	-0.0717383	-0.0499079	-0.106915
C9RMJ1	adk FSU_3209	Adenylate kinase (AK) (EC 2.7.4.3) (ATP-AMP transphosphorylase) (ATP:AMP phosphotransferase) (Adenylate monophosphate kinase)	17	0	-0.0230375	-0.0778707	0.0093916
C9RMJ5	leuB FSU_3213	3-isopropylmalate dehydrogenase (EC 1.1.1.85) (3-IPM-DH) (Beta-IPM dehydrogenase) (IMDH)	15	0	-0.100792	-0.135437	-0.0529519
C9RMJ9	FSU_3218	Aminotransferase, DegT/DnrJ/EryC1/StrS family	14	0	-0.100496	0.303495	0.398893
C9RMK0	FSU_3219	Bacterial sugar transferase	4	0	0.0869163	0.176846	0.268943
C9RMK1	FSU_3220	Putative 1-aminocyclopropane-1-carboxylate deaminase	2	0	-0.454796	-0.294199	-0.299007
C9RMK3	FSU_3222	Capsular polysaccharide biosynthesis glycosyltransferase	7	0	0.223353	0.206414	0.0647859
C9RMK7	FSU_3225	Putative capsular polysaccharide biosynthesis glycosyltransferase	3	0	0.162601	0.344401	0.228457
C9RML1	FSU_3229	Putative D-3-phosphoglycerate dehydrogenase	2	0	0.0939033	0.0705169	0.155255
C9RML3	FSU_3231	Hydro-lyase, tartrate/fumarate family	2	0	0.166575	-0.208605	-0.184657
C9RML9	FSU_3237	Uncharacterized protein	9	0	-0.109994	-0.0572988	-0.00579293
C9RMM1	FSU_3239	Uncharacterized protein	19	0	-0.0070887	-0.0784039	-0.0835482
C9RMM2	FSU_3240	Aminotransferase, DegT/DnrJ/EryC1/StrS family	3	0	-0.0550798	-0.130246	-0.0482948
C9RMM8	FSU_1075	ABC transporter, ATP-binding protein	8	0	-0.0126095	-0.124215	-0.0713519
C9RMN7	FSU_1084	HDIG/GGDEF domain protein	5	0	-0.0385119	0.151902	0.196991
C9RMP0	FSU_1087	HD domain protein	3	0	0.0969842	0.205437	0.0436062
C9RMP1	FSU_1088	Putative lipoprotein	3	0	0.306159	-0.941242	-0.781854
C9RMP2	FSU_1089	Uncharacterized protein	14	0	-0.0717558	-0.116566	-0.061354
C9RMP7	FSU_1094	Uncharacterized protein	2	0	0.204977	-1.36695	-1.19153
C9RMQ2	FSU_1098	Glycosyl hydrolase, family 57	3	0	-0.071275	-0.174191	-0.272803
C9RMQ4	FSU_1106	Conserved domain protein	2	0	-0.178648	-0.165074	-0.157055
C9RMQ5	pdxJ FSU_1107	Pyridoxine 5'-phosphate synthase (PNP synthase) (EC 2.6.99.2)	9	0	0.0578736	0.185773	0.213703
C9RMQ9	icd FSU_1111	Isocitrate dehydrogenase, NADP-dependent (EC 1.1.1.42)	15	0	-0.0379722	-0.00513711	0.0281203
C9RMR9	lpxB FSU_1121	Lipid-A-disaccharide synthase (EC 2.4.1.182)	3	0	-0.248089	0.336552	0.253873
C9RMS4	FSU_1126	Uncharacterized protein	2	0	0.116365	-0.448701	-0.413839
C9RMS8	FSU_1130	Glycosyltransferase, group 1 family	2	0	-0.0790861	0.228224	0.088494
C9RMT0	FSU_1133	RNA polymerase sigma-70 factor	12	0	0.0997856	-0.14366	-0.133182
C9RMT2	valS FSU_1136	Valine--tRNA ligase (EC 6.1.1.9) (Valyl-tRNA synthetase) (ValRS)	32	0	-0.146832	-0.107868	-0.0402481
C9RMT9	FSU_1144	Amidophosphoribosyltransferase (ATase) (EC 2.4.2.14) (Glutamine phosphoribosylpyrophosphate amidotransferase)	18	0	0.0418915	0.169377	0.198701
C9RMU7	FSU_1152	3-octaprenyl-4-hydroxybenzoate carboxy-lyase family protein	3	0	-0.140473	0.294634	0.279589
C9RMV0	FSU_1155	Uncharacterized protein	8	0	-0.145244	0.782667	0.526868
C9RMV1	FSU_1156	Uncharacterized protein	2	0	-0.165319	-0.372969	-0.253995
C9RMV2	FSU_1157	Putative lipoprotein	3	0	0.226035	-0.614094	-0.51229
C9RMV3	thrC FSU_1158	Threonine synthase (EC 4.2.3.1)	20	0	-0.0820469	0.0847165	0.147161
C9RMV7	trmE mnmE FSU_1162	tRNA modification GTPase MnmE (EC 3.6.-.-)	4	0	-0.10261	0.104816	0.0232796
C9RMW7	FSU_1173	Uncharacterized protein	2	0	0.0687702	-0.122579	-0.0537258
C9RMW9	gltX FSU_1175	Glutamate--tRNA ligase (EC 6.1.1.17) (Glutamyl-tRNA synthetase) (GluRS)	11	0	-0.148	0.0792414	0.171072
C9RMX5	FSU_1181	ABC transporter, ATP-binding protein	4	0	0.0595797	0.170886	0.180422
C9RMX7	dnaB FSU_1183	Replicative DNA helicase (EC 3.6.4.12)	3	0	0.14443	-0.0760283	-0.141617
C9RMX8	FSU_1184	Uncharacterized protein	3	0	-0.0415745	0.182336	0.234385
C9RMY4	FSU_1190	Putative lipoprotein	10	0	0.146691	-0.673356	-0.647704
C9RMY8	FSU_1194	Putative lipoprotein	10	0	0.046663	0.116825	0.0912234
C9RMZ0	trx_1 FSU_1196	Thioredoxin	2	0	-0.15222	0.420811	0.472468
C9RMZ1	FSU_1197	Uncharacterized protein	2	0	-0.0617455	0.606186	0.403178
C9RMZ3	cysS FSU_1200	Cysteine--tRNA ligase (EC 6.1.1.16) (Cysteinyl-tRNA synthetase) (CysRS)	20	0	0.14524	-0.0841326	0.0317676
C9RMZ9	FSU_1207	Putative lipoprotein	9	0	-0.120312	0.0392677	0.115908
C9RN00	gpmI FSU_1209	Phosphoglycerate mutase (2,3-diphosphoglycerate-independent) (EC 5.4.2.12)	22	0	0.123669	0.0062685	0.0709465
C9RN03	FSU_1212	Pilin domain protein	6	0	0.00438053	0.239372	0.248576
C9RN05	pheS FSU_1214	Phenylalanine--tRNA ligase alpha subunit (EC 6.1.1.20) (Phenylalanyl-tRNA synthetase alpha subunit) (PheRS)	12	0	0.0927785	0.108976	0.117317
C9RN06	FSU_1215	Mannose-1-phosphate guanylyltransferase/mannose-6-phosphate isomerase	18	0	-0.111624	-0.00859279	0.00749468
C9RN14	FSU_3251	Polysaccharide biosynthesis protein	2	0	0.157528	0.110353	0.0866968
C9RN23	FSU_3259	Uncharacterized protein	3	0	-0.00813217	0.311134	0.341216
C9RN35	FSU_3272	Conserved domain protein	39	0	-0.0788799	0.402114	0.259774
C9RN40	prfC FSU_3277	Peptide chain release factor 3 (RF-3)	2	0	-0.0361788	-0.34175	-0.214419
C9RN45	ilvN FSU_3283	Acetolactate synthase, small subunit (EC 2.2.1.6)	4	0	0.0199978	0.131407	0.180486
C9RN46	ilvB FSU_3284	Acetolactate synthase (EC 2.2.1.6)	14	0	-0.136763	0.125749	0.176269
C9RN51	smc FSU_3290	Chromosome partition protein Smc	14	0	-0.169306	0.00218006	-0.0426648
C9RN56	FSU_3296	BNR repeat protein	3	0	0.170863	-0.0087057	0.155914
C9RN61	FSU_3301	1-deoxy-D-xylulose-5-phosphate synthase (EC 2.2.1.7)	6	0	-0.289624	0.22563	0.2843
C9RN63	FSU_3303	Rhodanese-like protein	6	0	-0.0602223	-0.21693	-0.238834
C9RN64	ribD FSU_3304	Riboflavin biosynthesis protein RibD (EC 1.1.1.193) (EC 3.5.4.26)	2	0	-0.226192	-0.0190592	-0.0238734
C9RN68	ribH FSU_3308	6,7-dimethyl-8-ribityllumazine synthase (DMRL synthase) (LS) (Lumazine synthase) (EC 2.5.1.78)	7	0	0.125184	0.0209075	-0.0453689
C9RN70	FSU_3310	Putative membrane protein	11	0	0.42835	0.0214436	-0.165301
C9RN71	FSU_3311	Glycosyltransferase, group 2 family	2	0	0.0817646	-0.24873	-0.320872
C9RN76	FSU_3316	Putative twitching motility protein PilT	8	0	0.226582	0.0679687	0.0649875
C9RN83	FSU_0003	Putative lipoprotein	3	0	0.18884	-0.435618	-0.265515
C9RN85	slyD FSU_0005	Peptidyl-prolyl cis-trans isomerase (EC 5.2.1.8)	3	0	0.137541	-0.495482	-0.282717
C9RN87	FSU_0007	Uncharacterized protein	4	0	0.00640322	0.0903108	0.199807
C9RN88	FSU_0008	2-isopropylmalate synthase/homocitrate synthase family protein	9	0	0.100772	0.0735713	0.143211
C9RN89	hisD FSU_0009	Histidinol dehydrogenase (HDH) (EC 1.1.1.23)	6	0	-0.0353405	0.167603	0.282154
C9RN92	nadB FSU_0012	L-aspartate oxidase (EC 1.4.3.16)	10	0	-0.0210386	0.0470758	0.111932
C9RN94	FSU_0015	Uncharacterized protein	6	0	0.131979	-0.112081	-0.067254
C9RN95	FSU_0016	OmpA family protein	2	0	0.0215362	-0.913436	-0.891364
C9RN96	FSU_0017	Uncharacterized protein	5	0	0.0217936	-0.0139341	-0.0128947
C9RN98	FSU_0019	ADP-ribosylglycohydrolase family protein	2	0	0.0268118	0.457693	0.493498
C9RNA1	FSU_0022	ABC transporter, ATP-binding protein	6	0	0.100035	-0.429725	-0.401874
C9RNA3	FSU_0024	Putative amino acid ABC transporter, permease/amino acid-binding protein	4	0	0.0647079	0.0228786	-0.0658189
C9RNA4	FSU_0025	Amino acid ABC transporter, ATP-binding protein	4	0	-0.182602	-0.143895	-0.220847
C9RNA5	FSU_0026	Putative lipoprotein	3	0	0.0471893	-0.0861427	-0.100379
C9RNA8	folP FSU_0029	Dihydropteroate synthase (DHPS) (EC 2.5.1.15) (Dihydropteroate pyrophosphorylase)	6	0	0.00161273	0.335487	0.317789
C9RNB7	metK FSU_0038	S-adenosylmethionine synthase (AdoMet synthase) (EC 2.5.1.6) (MAT) (Methionine adenosyltransferase)	21	0	-0.0577024	-0.0595176	-0.0114309
C9RNB8	FSU_0039	Uncharacterized protein	3	0	-0.0244458	0.19064	0.18285
C9RNC6	FSU_0049	Putative lipoprotein	8	0	0.0987107	-0.161968	-0.105165
C9RND2	FSU_0055	Putative lipoprotein	12	0	-0.218858	-0.362388	-0.315739
C9RND5	fabD FSU_0059	Malonyl CoA-acyl carrier protein transacylase (EC 2.3.1.39)	9	0	0.154338	0.00245046	0.103269
C9RND8	FSU_0062	Putative 3-oxoacyl-(Acyl-carrier-protein) reductase	6	0	0.256651	-0.129765	-0.241844
C9RND9	FSU_1216	Polysaccharide biosynthesis/export protein	17	0	-0.179045	-0.400206	-0.293376
C9RNE0	ptP FSU_1217	Low molecular weight protein tyrosine-phosphatase (EC 3.1.3.48)	3	0	0.0659098	-0.257879	-0.224506
C9RNE1	rfbC FSU_1218	dTDP-4-dehydrorhamnose 3,5-epimerase (EC 5.1.3.13) (Thymidine diphospho-4-keto-rhamnose 3,5-epimerase)	3	0	0.109189	0.109853	0.107101
C9RNE2	rfbB FSU_1219	dTDP-glucose 4,6-dehydratase (EC 4.2.1.46)	8	0	0.109296	0.13575	0.199259
C9RNE3	rfbA FSU_1220	Glucose-1-phosphate thymidylyltransferase (EC 2.7.7.24)	6	0	-0.0470976	0.13994	0.116102
C9RNE7	FSU_1224	Uncharacterized protein	2	0	0.18598	-0.0377217	-0.0340287
C9RNE9	polA FSU_1227	DNA polymerase I (EC 2.7.7.7)	4	0	-0.251561	0.288539	0.180356
C9RNF0	FSU_1228	Putative cellulase	6	0	-0.160959	0.29734	0.37784
C9RNF4	maeB FSU_1232	NADP-dependent malic enzyme (EC 1.1.1.40)	10	0	0.151661	-0.30608	-0.314341
C9RNF6	rplT FSU_1234	50S ribosomal protein L20	6	0	-0.00951981	-0.142366	-0.248619
C9RNF7	rpmI FSU_1235	50S ribosomal protein L35	3	0	0.150491	-0.117256	-0.163504
C9RNG4	FSU_1243	tRNA (Uracil-5-)-methyltransferase family protein	5	0	0.0730412	-0.125157	-0.165614
C9RNG5	FSU_1244	Putative lipoprotein, TIGR02171	8	0	-0.215636	-0.0423549	-0.0545868
C9RNH6	FSU_1255	Uncharacterized protein	2	0	-0.0735006	0.0286762	0.089918
C9RNI1	FSU_1261	Insecticidal toxin-like protein	17	0	-0.236452	0.164855	0.074802
C9RNI3	FSU_1262	Uncharacterized protein	2	0	0.0517195	0.0196456	0.0673931
C9RNI4	FSU_1263	Uncharacterized protein	8	0	0.0752835	0.113276	0.189639
C9RNI7	FSU_1266	Conserved domain protein	2	0	-0.0367243	-0.105084	-0.0155243
C9RNJ8	carB_2 FSU_1279	Carbamoyl-phosphate synthase (glutamine-hydrolyzing) (EC 6.3.5.5)	18	0	-0.0696108	-0.0670408	-0.07491
C9RNK1	hup_3 FSU_1282	DNA-binding protein HU	8	0	-0.0585203	0.451874	0.368218
C9RNK3	FSU_1284	Conserved domain protein	4	0	-0.0306483	-0.1204	-0.086059
C9RNK4	FSU_1285	Conserved domain protein	4	0	0.0854183	0.0262167	-0.0627258
C9RNK7	FSU_1288	OmpA family protein	5	0	0.118068	-1.45667	-1.24197
C9RNK8	FSU_1289	Putative pyruvate carboxylase, B subunit	26	0	-0.00105047	-0.108593	-0.157908
C9RNL3	FSU_1294	RNA polymerase sigma-70 factor	2	0	0.230081	-0.0575586	0.0523802
C9RNL4	FSU_1295	Putative carboxyl-terminal protease	22	0	0.0288984	-0.461353	-0.417026
C9RNM0	FSU_1301	Putative magnesium transporter	5	0	0.18447	0.205843	0.157658
C9RNM1	secDF secD secF FSU_1302	Multifunctional fusion protein [Includes: Protein translocase subunit SecD; Protein-export membrane protein SecF]	26	0	0.212992	-0.0444118	-0.19985
C9RNM3	FSU_1304	Putative 4-alpha-glucanotransferase	9	0	-0.0727525	0.325973	0.27119
C9RNM5	FSU_1306	Putative BatE protein	2	0	0.363694	-0.115626	-0.157322
C9RNN0	FSU_1312	Uncharacterized protein	20	0	0.0329394	-0.0165548	0.00103672
C9RNN4	FSU_1317	Peptidase, M23/M37 family	4	0	0.104162	-0.000509223	0.00818077
C9RNN5	FSU_1318	Peptidyl-prolyl cis-trans isomerase (EC 5.2.1.8)	14	0	0.105726	-0.302069	-0.306457
C9RNN6	glmS FSU_1319	Glutamine--fructose-6-phosphate aminotransferase [isomerizing] (EC 2.6.1.16) (D-fructose-6-phosphate amidotransferase) (GFAT) (Glucosamine-6-phosphate synthase) (Hexosephosphate aminotransferase) (L-glutamine--D-fructose-6-phosphate amidotransferase)	28	0	-0.0334521	0.118876	0.115358
C9RNN9	scpA FSU_1323	Segregation and condensation protein A	3	0	-0.159986	0.0809348	0.116238
C9RNP6	FSU_1330	Uncharacterized protein	8	0	0.0987292	-0.250577	-0.231769
C9RNP7	FSU_1331	Outer membrane efflux protein	14	0	0.123489	-0.021761	-0.0102408
C9RNP8	FSU_1333	Putative lipoprotein	7	0	-0.0928164	-0.236048	-0.173686
C9RNQ0	FSU_1335	Uncharacterized protein	21	0	-0.1638	0.336075	0.35398
C9RNQ7	FSU_1345	Putative lipoprotein	2	0	0.0730613	-0.0672463	-0.116114
C9RNR7	FSU_1356	MotA/TolQ/ExbB proton channel family protein	2	0	0.143089	-0.0202923	-0.0357603
C9RNR8	FSU_1357	Uncharacterized protein	2	0	0.18424	-0.283232	-0.196489
C9RNS6	gdhA FSU_0066	Glutamate dehydrogenase	42	0	-0.152636	0.298842	0.274216
C9RNT1	FSU_0071	Conserved domain protein	22	0	-0.0290073	-0.119207	-0.0843323
C9RNT3	lepA FSU_0074	Elongation factor 4 (EF-4) (EC 3.6.5.n1) (Ribosomal back-translocase LepA)	3	0	-0.0263297	0.123502	0.075208
C9RNT4	FSU_0075	Peptidyl-prolyl cis-trans isomerase (PPIase) (EC 5.2.1.8)	2	0	0.32338	-0.563038	-0.586408
C9RNV0	atpE FSU_0091	V-type sodium ATPase, E subunit (EC 3.6.3.14)	17	0	0.0734929	0.766016	0.805803
C9RNV1	FSU_0092	Uncharacterized protein	5	0	-0.268982	0.244944	0.224231
C9RNV2	atpA FSU_0093	V-type ATP synthase alpha chain (EC 3.6.3.14) (V-ATPase subunit A)	26	0	-0.0991037	0.494931	0.454301
C9RNV3	atpB FSU_0094	V-type ATP synthase beta chain (V-ATPase subunit B)	19	0	-0.211661	0.455352	0.430173
C9RNV4	atpD FSU_0095	V-type ATPase, D subunit (EC 3.6.3.14)	12	0	0.00804747	0.601947	0.578116
C9RNV5	atpI FSU_0096	V-type ATPase, I subunit (EC 3.6.3.14)	3	0	-0.0648135	0.217983	0.0567093
C9RNW5	FSU_0107	Uncharacterized protein	2	0	-0.0255623	0.282444	0.34592
C9RNW6	FSU_0108	Nitroreductase family protein	7	0	-0.1777	0.263389	0.357846
C9RNW7	FSU_0109	5'-nucleotidase family protein	4	0	-0.0588269	0.263988	0.276851
C9RNW8	purB FSU_0110	Adenylosuccinate lyase (ASL) (EC 4.3.2.2) (Adenylosuccinase)	14	0	0.122907	0.00981367	0.0475375
C9RNX1	FSU_0115	Glutamate--cysteine ligase (EC 6.3.2.2)	6	0	0.0823039	0.111958	0.221481
C9RNY0	gatB FSU_0124	Aspartyl/glutamyl-tRNA(Asn/Gln) amidotransferase subunit B (Asp/Glu-ADT subunit B) (EC 6.3.5.-)	8	0	0.033607	0.0750521	0.0452382
C9RNY6	FSU_0130	Putative phosphoribosylaminoimidazolecarboxamide formyltransferase	15	0	0.150693	0.0144022	0.0601559
C9RNY8	FSU_0132	NifU-like protein	4	0	0.241489	-0.0315246	0.0237584
C9RNY9	glgC FSU_0133	Glucose-1-phosphate adenylyltransferase (EC 2.7.7.27) (ADP-glucose pyrophosphorylase) (ADPGlc PPase) (ADP-glucose synthase)	14	0	-0.0902101	0.25525	0.286639
C9RNZ2	FSU_0137	Putative type II restriction endonuclease	4	0	-0.078312	0.114906	0.167135
C9RNZ4	nifJ FSU_0139	Pyruvate-flavodoxin oxidoreductase (EC 1.2.7.-)	54	0	-0.13036	0.452509	0.403227
C9RP04	fbaA FSU_0150	Fructose-bisphosphate aldolase, class II (EC 4.1.2.13)	16	0	0.00211523	-0.210806	-0.11923
C9RP09	FSU_0157	Peptidase, M3 family	5	0	0.00649249	0.144457	0.148971
C9RP10	FSU_0158	Putative lipoprotein	8	0	0.17375	0.306945	0.395034
C9RP13	FSU_0162	Putative cellobiose/cellodextrin phosphorylase	29	0	-0.0480207	0.432541	0.286758
C9RP16	proS FSU_0165	Proline--tRNA ligase (EC 6.1.1.15) (Prolyl-tRNA synthetase) (ProRS)	15	0	0.0100032	0.000375737	0.0435371
C9RP18	FSU_0167	FKBP-type peptidyl-prolyl cis-trans isomerase domain protein/thiol-disulfide oxidoreductase domain protein	20	0	-0.0275542	0.00143476	0.0748201
C9RP20	FSU_0169	Conserved domain protein	6	0	0.00994463	-0.696927	-0.76233
C9RP29	FSU_0180	OmpA family protein	16	0	0.0692993	-0.151283	-0.174606
C9RP30	FSU_0181	Putative tyrosine-protein kinase	12	0	0.138482	-0.544548	-0.564009
C9RP33	dnaJ FSU_0184	Chaperone protein DnaJ	7	0	-0.0247067	-0.165921	-0.167361
C9RP34	dnaK FSU_0185	Chaperone protein DnaK (HSP70) (Heat shock 70 kDa protein) (Heat shock protein 70)	38	0	-0.090484	-0.367388	-0.323437
C9RP42	grpE FSU_0193	Protein GrpE (HSP-70 cofactor)	7	0	0.198758	-0.157863	-0.138458
C9RP49	carA FSU_0200	Carbamoyl-phosphate synthase small chain (EC 6.3.5.5) (Carbamoyl-phosphate synthetase glutamine chain)	3	0	-0.0461978	-0.0538389	0.000252485
C9RP50	carB_1 carB FSU_0201	Carbamoyl-phosphate synthase large chain (EC 6.3.5.5) (Carbamoyl-phosphate synthetase ammonia chain)	11	0	-0.0484185	0.278892	0.259588
C9RP56	FSU_1362	Uncharacterized protein	2	0	-0.0851544	-0.00591787	-0.0568148
C9RP60	FSU_1366	Uncharacterized protein	7	0	0.0110643	0.545398	0.514464
C9RP79	FSU_1384	Uncharacterized protein	2	0	-0.0954673	0.0581226	-0.2263
C9RP89	tsf FSU_1393	Elongation factor Ts (EF-Ts)	23	0	0.0996963	-0.0740957	0.049272
C9RP91	etfB FSU_1395	Electron transfer flavoprotein, beta subunit	9	0	-0.00635424	0.18835	0.194212
C9RP92	etfA FSU_1396	Electron transfer flavoprotein, alpha subunit	7	0	0.0628232	0.13082	0.0621901
C9RP93	FSU_1397	Acyl-CoA dehydrogenase family protein	19	0	0.0540255	0.219683	0.189619
C9RP95	FSU_1399	Radical SAM domain protein	2	0	0.1845	-0.202682	-0.160767
C9RPA2	ugd_1 FSU_1407	UDP-glucose 6-dehydrogenase (EC 1.1.1.22)	8	0	-0.0089075	0.0736246	0.097652
C9RPA6	FSU_1411	Uncharacterized protein	5	0	-0.133861	0.0129432	-0.0165166
C9RPB4	FSU_1419	Uncharacterized protein	4	0	0.0288854	-0.26603	-0.243868
C9RPB5	rpsI FSU_1420	30S ribosomal protein S9	5	0	0.245154	0.458552	0.176126
C9RPB6	rplM FSU_1421	50S ribosomal protein L13	7	0	0.123298	0.051561	0.0593334
C9RPC3	FSU_1428	Uncharacterized protein	2	0	-0.0598127	0.100485	0.182722
C9RPC9	FSU_1434	Uncharacterized protein	2	0	-0.020014	-0.182023	-0.208554
C9RPD1	FSU_1436	Putative polysaccharide biosynthesis protein	2	0	-0.118069	-0.406944	-0.369152
C9RPD3	FSU_1438	Putative phosphoenolpyruvate decarboxylase	5	0	-0.151829	0.357085	0.342758
C9RPD4	FSU_1439	Putative phosphoenolpyruvate mutase	9	0	0.00304574	-0.0464285	-0.0421625
[truncated: 459 more rows]

## Sheet:  Regulated Proteins cell vs glu
Protein IDs	Gene names	Protein names	# peptides	116/114 (log difference)	116/115 (log difference)	117/114 (log difference)	117/115 (log difference)	116/114 (p-value)	116/115 (p-value)	117/114 (p-value)	117/115 (p-value)	Average (log)	Average (p-value)	Exp	Fold Changes
[truncated: 464 more rows]
