# Supplementary material for: Deciphering the unique cellulose degradation mechanism of the ruminal bacterium Fibrobacter succinogenes S85
Source: Sci Rep. 2019 Nov 12;9:16542. doi: 10.1038/s41598-019-52675-8 (PMC6851124; doi:10.1038/s41598-019-52675-8)
Supplement: Supplementary file 3 [file 41598_2019_52675_MOESM3_ESM.xlsx]

## Sheet: Cellular location all proteins
Protein IDs	Gene name	Protein name	Sub-cellular location (pSortb)
C9RND5	fabD FSU_0059	[acyl-carrier-protein] S-malonyltransferase (EC 2.3.1.39)	Cytoplasmic
C9RJ31	groES FSU_0455	10 kDa chaperonin	Cytoplasmic
C9RSB3	dxr FSU_2359	1-deoxy-D-xylulose 5-phosphate reductoisomerase (EC 1.1.1.267)	Cytoplasmic
C9RN61	FSU_3301	1-deoxy-D-xylulose-5-phosphate synthase (EC 2.2.1.7)	Cytoplasmic
D9SBZ1	dxs FSU_2136	1-deoxy-D-xylulose-5-phosphate synthase (EC 2.2.1.7) (1-deoxyxylulose-5-phosphate synthase)	Cytoplasmic
C9RKM0	rlmN FSU_0751	23S rRNA m2A2503 methyltransferase (EC 2.1.1.-)	Cytoplasmic
C9RKZ6	leuA FSU_2908	2-isopropylmalate synthase (EC 2.3.3.13)	Cytoplasmic
C9RN88	FSU_0008	2-isopropylmalate synthase/homocitrate synthase family protein	Cytoplasmic
D9SBC0	rpsE FSU_1873	30S ribosomal protein S5	Cytoplasmic
C9RPB5	rpsI FSU_1420	30S ribosomal protein S9	Cytoplasmic
C9RJ39	leuD FSU_0467	3-isopropylmalate dehydratase, small subunit (EC 4.2.1.33)	Cytoplasmic
C9RMJ5	leuB FSU_3213	3-isopropylmalate dehydrogenase (EC 1.1.1.85)	Cytoplasmic
C9RMU7	FSU_1152	3-octaprenyl-4-hydroxybenzoate carboxy-lyase family protein	Cytoplasmic
C9RJ86	fabG FSU_2539	3-oxoacyl-[acyl-carrier-protein] reductase (EC 1.1.1.100)	Cytoplasmic
C9RLK9	ispE FSU_3001	4-diphosphocytidyl-2C-methyl-D-erythritol kinase (EC 2.7.1.148)	Cytoplasmic
C9RL29	ispG FSU_2949	4-hydroxy-3-methylbut-2-en-1-yl diphosphate synthase (EC 1.17.7.1)	Cytoplasmic
C9RIQ9	ispH FSU_2459	4-hydroxy-3-methylbut-2-enyl diphosphate reductase (EC 1.17.1.2)	Cytoplasmic
C9RKP4	dapA FSU_0775	4-hydroxy-tetrahydrodipicolinate synthase (EC 4.-.-.-) (EC 4.3.3.7)	Cytoplasmic
C9RKY9	thiJ FSU_2901	4-methyl-5(B-hydroxyethyl)-thiazole monophosphate biosynthesis enzyme	Cytoplasmic
C9RQN7	rplJ FSU_1736	50S ribosomal protein L10	Cytoplasmic
D9S7A1	rpmE FSU_0628	50S ribosomal protein L31	Cytoplasmic
C9RLF6	FSU_0909	5-formyltetrahydrofolate cyclo-ligase (EC 6.3.3.2)	Cytoplasmic
C9RQ92	metH FSU_1627	5-methyltetrahydrofolate--homocysteine methyltransferase (EC 2.1.1.13)	Cytoplasmic
C9RN68	ribH FSU_3308	6,7-dimethyl-8-ribityllumazine synthase (EC 2.5.1.78)	Cytoplasmic
C9RMM8	FSU_1075	ABC transporter, ATP-binding protein	Cytoplasmic
C9RNA1	FSU_0022	ABC transporter, ATP-binding protein	Cytoplasmic
D9SAX7	FSU_1701	ABC transporter, ATP-binding protein	Cytoplasmic
C9RRA6	ackA FSU_1977	Acetate kinase (EC 2.7.2.1)	Cytoplasmic
C9RN46	ilvB FSU_3284	Acetolactate synthase (EC 2.2.1.6)	Cytoplasmic
C9RN45	ilvN FSU_3283	Acetolactate synthase, small subunit (EC 2.2.1.6)	Cytoplasmic
C9RK57	argB FSU_2745	Acetylglutamate kinase (EC 2.7.2.8)	Cytoplasmic
C9RKP8	surE FSU_0779	Acid phosphatase SurE (EC 3.1.3.2)	Cytoplasmic
C9RJT2	acn FSU_0588	Aconitate hydratase (EC 4.2.1.3)	Cytoplasmic
C9RJ87	acpP FSU_2540	Acyl carrier protein	Cytoplasmic
C9RP93;D9SA64	FSU_1397	Acyl-CoA dehydrogenase family protein or Conserved domain protein	Cytoplasmic
C9RPP6	apt FSU_0263	Adenine phosphoribosyltransferase (EC 2.4.2.7)	Cytoplasmic
D9SB20	ahcY FSU_1754	Adenosylhomocysteinase (EC 3.3.1.1) (S-adenosyl-L-homocysteine hydrolase)	Cytoplasmic
C9RMJ1	adk FSU_3209	Adenylate kinase (EC 2.7.4.3)	Cytoplasmic
C9RNW8	purB FSU_0110	Adenylosuccinate lyase (EC 4.3.2.2)	Cytoplasmic
C9RRN6	purA FSU_2115	Adenylosuccinate synthetase (AMPSase) (AdSS) (EC 6.3.4.4) (IMP--aspartate ligase)	Cytoplasmic
D9S556	alr FSU_0233	Alanine racemase (EC 5.1.1.1)	Cytoplasmic
D9SAE5	alaS FSU_1489	Alanine--tRNA ligase (EC 6.1.1.7) (Alanyl-tRNA synthetase)	Cytoplasmic
D9S5W7	adhB FSU_0367	Alcohol dehydrogenase II (EC 1.1.1.1)	Cytoplasmic
C9RQD3	ald FSU_0366	Aldehyde dehydrogenase (EC 1.2.1.3)	Cytoplasmic
C9RIQ1	FSU_2442	Alpha amylase family protein	Cytoplasmic
C9RRB5	argA FSU_1986	Amino-acid N-acetyltransferase (EC 2.3.1.1)	Cytoplasmic
C9RMJ9	FSU_3218	Aminotransferase, DegT/DnrJ/EryC1/StrS family	Cytoplasmic
C9RMM2	FSU_3240	Aminotransferase, DegT/DnrJ/EryC1/StrS family	Cytoplasmic
D9S5P8	FSU_0296	AMP-binding family protein	Cytoplasmic
C9RJN8	trpE FSU_0540	Anthranilate synthase component I (EC 4.1.3.27)	Cytoplasmic
C9RJN9	trpD FSU_0541	Anthranilate synthase component II (EC 2.4.2.18) (EC 4.1.3.27)	Cytoplasmic
C9RKC9	argJ FSU_0655	Arginine biosynthesis bifunctional protein ArgJ	Cytoplasmic
C9RLC7	argS FSU_0880	Arginine--tRNA ligase (EC 6.1.1.19)	Cytoplasmic
C9RPR5	argH FSU_0282	Argininosuccinate lyase (EC 4.3.2.1)	Cytoplasmic
C9RM86	argG FSU_1067	Argininosuccinate synthase (EC 6.3.4.5)	Cytoplasmic
C9RKD9	pyrB FSU_0665	Aspartate carbamoyltransferase (EC 2.1.3.2)	Cytoplasmic
C9RQY6	FSU_1840	Aspartate kinase (EC 2.7.2.4)	Cytoplasmic
C9RPL2	asd FSU_0229	Aspartate-semialdehyde dehydrogenase (EC 1.2.1.11)	Cytoplasmic
D9S4F5	aspS FSU_0089	Aspartate--tRNA ligase (EC 6.1.1.12)	Cytoplasmic
D9S8A1	gatC FSU_3109	Aspartyl/glutamyl-tRNA(Asn/Gln) amidotransferase subunit C (Asp/Glu-ADT subunit C) (EC 6.3.5.-)	Cytoplasmic
C9RQ71	hisG FSU_1602	ATP phosphoribosyltransferase (EC 2.4.2.17)	Cytoplasmic
C9RQH6	FSU_1670	ATPase, AAA family	Cytoplasmic
C9RR00	clpX FSU_1855	ATP-dependent Clp protease ATP-binding subunit ClpX	Cytoplasmic
C9RMJ0	clpC FSU_3208	ATP-dependent Clp protease, ATP-binding subunit ClpC	Cytoplasmic
C9RR01	clpP_1 FSU_1856	ATP-dependent Clp protease, proteolytic subunit ClpP (EC 3.4.21.92)	Cytoplasmic
C9RRI3	clpP_2 FSU_2061	ATP-dependent Clp protease, proteolytic subunit ClpP (EC 3.4.21.92)	Cytoplasmic
D9S4W5	deaD FSU_2451	ATP-dependent RNA helicase DeaD	Cytoplasmic
D9S8E2	FSU_3151	BadF/BadG/BcrA/BcrD ATPase family protein	Cytoplasmic
D9S4D4	fabZ FSU_0063	Beta-hydroxyacyl-(Acyl-carrier-protein) dehydratase FabZ (EC 4.2.1.-)	Cytoplasmic
C9RRB2	folD FSU_1983	Bifunctional protein FolD (EC 1.5.1.5) (EC 3.5.4.9)	Cytoplasmic
C9RM71	bioB FSU_1052	Biotin synthase (EC 2.8.1.6)	Cytoplasmic
D9S9E5	ilvE FSU_1080	Branched-chain-amino-acid transaminase (EC 2.6.1.42)	Cytoplasmic
C9RQK2	FSU_1696	C4-type zinc finger protein, DksA/TraR family	Cytoplasmic
C9RMK3	FSU_3222	Capsular polysaccharide biosynthesis glycosyltransferase	Cytoplasmic
C9RP49	carA FSU_0200	Carbamoyl-phosphate synthetase, small subunit (EC 6.3.5.5)	Cytoplasmic
D9S4C9	FSU_0058	Carboxyl transferase domain protein	Cytoplasmic
C9RM13	ftsA FSU_0988	Cell division protein ftsA	Cytoplasmic
D9SBT4	FSU_2070	Cellodextrinase	Cytoplasmic
C9RP33	dnaJ FSU_0184	Chaperone protein DnaJ	Cytoplasmic
C9RP34	dnaK FSU_0185	Chaperone protein DnaK	Cytoplasmic
C9RKE9	htpG FSU_0677	Chaperone protein HtpG	Cytoplasmic
C9RKY8	FSU_2900	Chaperonin, 33 kDa family	Cytoplasmic
C9RJ32	groEL FSU_0456	Chaperonin, 60 kDa	Cytoplasmic
C9RR95	aroC FSU_1965	Chorismate synthase (EC 4.2.3.5)	Cytoplasmic
C9RIX2	dnaA_2 dnaA FSU_0394	Chromosomal replication initiator protein DnaA	Cytoplasmic
C9RN51	smc FSU_3290	Chromosome segregation protein SMC	Cytoplasmic
C9RJK8	FSU_0508	CobB protein	Cytoplasmic
C9RJN1	FSU_0533	CobW/P47K family protein	Cytoplasmic
C9RL79	FSU_0828	Conserved domain protein	Cytoplasmic
C9RM97	FSU_3112	Conserved domain protein	Cytoplasmic
D9S901	FSU_3236	Conserved domain protein	Cytoplasmic
D9S977	FSU_1005	Conserved domain protein	Cytoplasmic
D9SBE7	FSU_1907	Conserved domain protein	Cytoplasmic
C9RLQ7	FSU_3054	Conserved domain protein	Cytoplasmic
C9RS39	FSU_2282	Conserved domain protein	Cytoplasmic
C9RL21	FSU_2940	Conserved domain protein	Cytoplasmic
C9RRM4	FSU_2105	Conserved domain protein	Cytoplasmic
C9RK41	FSU_2727	Conserved domain protein	Cytoplasmic
C9RLW9	FSU_0942	Conserved domain protein	Cytoplasmic
C9RNI7	FSU_1266	Conserved domain protein	Cytoplasmic
C9RQK0	FSU_1694	Conserved domain protein	Cytoplasmic
C9RS87	FSU_2335	Conserved domain protein	Cytoplasmic
C9RJP1	csn1 cas9 FSU_0543	CRISPR-associated endonuclease Cas9 (EC 3.1.-.-)	Cytoplasmic
C9RRG9	FSU_2044	CRISPR-associated protein, TM1792/TM1809 family	Cytoplasmic
C9RRG8	FSU_2041	CRISPR-associated protein, TM1811 family	Cytoplasmic
D9SBR1	FSU_2042	CRISPR-associated RAMP protein	Cytoplasmic
C9RJR3	FSU_0565	Cys/Met metabolism PLP-dependent enzyme	Cytoplasmic
D9S752	FSU_0575	Cysteine desulfurase (EC 2.8.1.7)	Cytoplasmic
C9RQ00	cysK_2 FSU_1527	Cysteine synthase A (EC 2.5.1.47)	Cytoplasmic
C9RMZ3	cysS FSU_1200	Cysteine--tRNA ligase (EC 6.1.1.16)	Cytoplasmic
C9RPN1	FSU_0248	Cytosol aminopeptidase family protein	Cytoplasmic
C9RJ24	ddlA FSU_0447	D-alanine--D-alanine ligase (EC 6.3.2.4)	Cytoplasmic
C9RPK2	bioD FSU_0219	Dethiobiotin synthase (EC 6.3.3.3)	Cytoplasmic
C9RRE8	lysA FSU_2019	Diaminopimelate decarboxylase (EC 4.1.1.20)	Cytoplasmic
C9RJA9	FSU_2564	Diguanylate cyclase (GGDEF) domain protein	Cytoplasmic
C9RPN4	dapB FSU_0251	Dihydrodipicolinate reductase (EC 1.17.1.8)	Cytoplasmic
C9RNA8	folP FSU_0029	Dihydropteroate synthase (DHPS) (EC 2.5.1.15) (Dihydropteroate pyrophosphorylase)	Cytoplasmic
D9S822	ilvD FSU_0787	Dihydroxy-acid dehydratase (DAD) (EC 4.2.1.9)	Cytoplasmic
C9RPL9	FSU_0236	Diphosphate--fructose-6-phosphate 1-phosphotransferase (EC 2.7.1.90)	Cytoplasmic
P35810	gyrA Fisuc_0363 FSU_0778	DNA gyrase subunit A (EC 5.99.1.3)	Cytoplasmic
D9S449	FSU_2283	DNA helicase (EC 3.6.4.12)	Cytoplasmic
D9S9I4	FSU_1128	DNA helicase (EC 3.6.4.12)	Cytoplasmic
C9RJM8	ligA FSU_0529	DNA ligase (NAD+) (EC 6.5.1.2)	Cytoplasmic
C9RQU7	dnaN FSU_1802	DNA polymerase III, beta subunit (EC 2.7.7.7)	Cytoplasmic
C9RKW1	recN FSU_2873	DNA repair protein RecN	Cytoplasmic
C9RNK1	hup_3 FSU_1282	DNA-binding protein HU	Cytoplasmic
C9RQT3	FSU_1787	DNA-binding response regulator	Cytoplasmic
C9RLA0	FSU_0849	DNA-binding response regulator	Cytoplasmic
C9RNE9	polA FSU_1227	DNA-directed DNA polymerase (EC 2.7.7.7)	Cytoplasmic
D9S9H8	dnaE FSU_1122	DNA-directed DNA polymerase (EC 2.7.7.7)	Cytoplasmic
C9RQN5	rpoB FSU_1734	DNA-directed RNA polymerase, beta subunit (EC 2.7.7.6)	Cytoplasmic
C9RQN4;D9SAB0	rpoC_2 FSU_1733	DNA-directed RNA polymerase, beta' subunit (EC 2.7.7.6)	Cytoplasmic
C9RKV8	rfbD FSU_2869	dTDP-4-dehydrorhamnose reductase (EC 1.1.1.133)	Cytoplasmic
C9RNE2	rfbB FSU_1219	dTDP-glucose 4,6-dehydratase (EC 4.2.1.46)	Cytoplasmic
C9RP92	etfA FSU_1396	Electron transfer flavoprotein, alpha subunit	Cytoplasmic
C9RP91	etfB FSU_1395	Electron transfer flavoprotein, beta subunit	Cytoplasmic
P42475	tuf1 Fisuc_1279 FSU_1743; tuf2 Fisuc_1424 FSU_1892	Elongation factor Tu (EF-Tu)	Cytoplasmic
C9RQA9	recD FSU_1645	Exodeoxyribonuclease V, alpha subunit (EC 3.1.11.5)	Cytoplasmic
C9RQA8	recB FSU_1644	Exodeoxyribonuclease V, beta subunit (EC 3.1.11.5)	Cytoplasmic
D9SAL0	FSU_1567	Exoribonuclease, VacB/RNase II family	Cytoplasmic
C9RLX6	sufC FSU_0948	FeS assembly ATPase SufC	Cytoplasmic
C9RKZ0	sufB FSU_2902	FeS assembly protein SufB	Cytoplasmic
C9RLX7	FSU_0949	FeS assembly protein SufD	Cytoplasmic
C9RPI5	pflB FSU_1495	Formate C-acetyltransferase (EC 2.3.1.54)	Cytoplasmic
C9RLC9	purU FSU_0882	Formyltetrahydrofolate deformylase (EC 3.5.1.10)	Cytoplasmic
C9RP04	fbaA FSU_0150	Fructose-bisphosphate aldolase, class II (EC 4.1.2.13)	Cytoplasmic
C9RL56	fumB FSU_0807	Fumarate hydratase, class I, anaerobic (EC 4.2.1.2)	Cytoplasmic
C9RPU8	proA FSU_0316	Gamma-glutamyl phosphate reductase (EC 1.2.1.41)	Cytoplasmic
C9RIK0	FSU_2386	GatB/Yqey family protein	Cytoplasmic
C9RRQ5	crtE FSU_2135	Geranylgeranyl diphosphate synthase	Cytoplasmic
C9RJJ2	FSU_2657	Geranylgeranyl reductase family protein	Cytoplasmic
C9RNY9	glgC FSU_0133	Glucose-1-phosphate adenylyltransferase (EC 2.7.7.27)	Cytoplasmic
C9RNE3	rfbA FSU_1220	Glucose-1-phosphate thymidylyltransferase (EC 2.7.7.24)	Cytoplasmic
C9RQH1	gpi FSU_1665	Glucose-6-phosphate isomerase (EC 5.3.1.9)	Cytoplasmic
C9RJU0	proB FSU_0597	Glutamate 5-kinase (EC 2.7.2.11)	Cytoplasmic
D9SA15	gltA_2 FSU_1347	Glutamate synthase (NADPH), homotetrameric (EC 1.4.1.13)	Cytoplasmic
C9RMW9	gltX FSU_1175	Glutamate--tRNA ligase (EC 6.1.1.17)	Cytoplasmic
C9RQ48	glnN_1 FSU_1578, glnN_2 FSU_2318	Glutamine synthetase, type III (EC 6.3.1.2) or Glutamine synthetase, type III (EC 6.3.1.2)	Cytoplasmic
C9RNN6	glmS FSU_1319	Glutamine--fructose-6-phosphate aminotransferase [isomerizing] (EC 2.6.1.16) (D-fructose-6-phosphate amidotransferase) (GFAT) (Glucosamine-6-phosphate synthase) (Hexosephosphate aminotransferase) (L-glutamine--D-fructose-6-phosphate amidotransferase)	Cytoplasmic
C9RL91	glnS FSU_0840	Glutamine--tRNA ligase (EC 6.1.1.18)	Cytoplasmic
C9RPT7	hemA FSU_0304	Glutamyl-tRNA reductase (EC 1.2.1.70)	Cytoplasmic
D9S7N9	gatA FSU_3019	Glutamyl-tRNA(Gln) amidotransferase subunit A (Glu-ADT subunit A) (EC 6.3.5.7)	Cytoplasmic
C9RNY0	gatB FSU_0124	Glutamyl-tRNA(Gln) amidotransferase, B subunit (EC 6.3.5.-)	Cytoplasmic
C9RJ72	gapA FSU_0503	Glyceraldehyde-3-phosphate dehydrogenase (EC 1.2.1.-)	Cytoplasmic
C9RKA1	gpsA FSU_2791	Glycerol-3-phosphate dehydrogenase [NAD(P)+ ] (EC 1.1.1.94)	Cytoplasmic
C9RLQ3	glyA FSU_3049	Glycine hydroxymethyltransferase (EC 2.1.2.1)	Cytoplasmic
C9RPW0	glyS FSU_0328	Glycine--tRNA ligase (EC 6.1.1.14)	Cytoplasmic
C9RJD7	FSU_2595	Glycogen synthase-like protein	Cytoplasmic
C9RMQ2	FSU_1098	Glycosyl hydrolase, family 57	Cytoplasmic
C9RK93	FSU_2782	Glycosyltransferase, group 1 family	Cytoplasmic
C9RMS8	FSU_1130	Glycosyltransferase, group 1 family	Cytoplasmic
D9S8L1	FSU_3228	Glycosyltransferase, group 2 family	Cytoplasmic
C9RPN2	guaA FSU_0249	GMP synthase (glutamine-hydrolyzing) (EC 6.3.5.2)	Cytoplasmic
C9RNB8	FSU_0039	GTP cyclohydrolase 1 type 2 homolog	Cytoplasmic
D9S712	relA FSU_2897	GTP diphosphokinase (EC 2.7.6.5)	Cytoplasmic
C9RK99	engA der FSU_2789	GTPase Der (GTP-binding protein EngA)	Cytoplasmic
D9S7Z8	obg FSU_0761	GTPase Obg (EC 3.6.5.-) (GTP-binding protein Obg)	Cytoplasmic
C9RM43	ychF FSU_1020	GTP-binding protein YchF	Cytoplasmic
C9RL68	gmk FSU_0818	Guanylate kinase (EC 2.7.4.8)	Cytoplasmic
D9S750	FSU_0573	HesA/MoeB/ThiF family protein	Cytoplasmic
C9RJR6	FSU_0568	HesA/MoeB/ThiF family protein	Cytoplasmic
C9RPQ4	hutH FSU_0271	Histidine ammonia-lyase (EC 4.3.1.3)	Cytoplasmic
C9RMG6	hisS FSU_3184	Histidine--tRNA ligase (EC 6.1.1.21)	Cytoplasmic
C9RN89	hisD FSU_0009	Histidinol dehydrogenase (HDH) (EC 1.1.1.23)	Cytoplasmic
C9RKR7	hisC_1 FSU_2826	Histidinol-phosphate transaminase (EC 2.6.1.9)	Cytoplasmic
C9RMB7	hisC_2 FSU_3134	Histidinol-phosphate transaminase (EC 2.6.1.9)	Cytoplasmic
C9RKA6	hom FSU_2798	Homoserine dehydrogenase (EC 1.1.1.3)	Cytoplasmic
C9RQE6	metXW FSU_0385	Homoserine O-acetyltransferase/methionine biosynthesis protein (EC 2.3.1.31)	Cytoplasmic
D9SAX4	hprK FSU_1698	HPr kinase/phosphorylase (HPrK/P) (EC 2.7.11.-) (EC 2.7.4.-) (HPr(Ser) kinase/phosphorylase)	Cytoplasmic
C9RQE8	FSU_0387	Hydrolase, ATZ/TRZ family	Cytoplasmic
D9S563	FSU_0240	Hydrolase, carbon-nitrogen family	Cytoplasmic
C9RLH0	FSU_0925	Hydrolase, NUDIX family	Cytoplasmic
C9RML3	FSU_3231	Hydro-lyase, tartrate/fumarate family	Cytoplasmic
C9RM82	hisH FSU_1063	Imidazole glycerol phosphate synthase, glutamine amidotransferase subunit (EC 2.4.2.-)	Cytoplasmic
C9RKR3	hisF FSU_2822	Imidazoleglycerol phosphate synthase, cyclase subunit (EC 4.1.3.-)	Cytoplasmic
C9RLU9	hisB FSU_3097	Imidazoleglycerol-phosphate dehydratase (EC 4.2.1.19)	Cytoplasmic
C9RMA7	ppa FSU_3124	Inorganic diphosphatase (EC 3.6.1.1)	Cytoplasmic
C9RLM3	guaB FSU_3016	Inosine-5'-monophosphate dehydrogenase (EC 1.1.1.205)	Cytoplasmic
C9RRT3	FSU_2166	Iron-dependent repressor	Cytoplasmic
C9RMQ9	icd FSU_1111	Isocitrate dehydrogenase, NADP-dependent (EC 1.1.1.42)	Cytoplasmic
C9RS62	ileS FSU_2306	Isoleucine--tRNA ligase (EC 6.1.1.5), or Conserved domain protein	Cytoplasmic
D9S4N1	uppS FSU_2354	Isoprenyl transferase (EC 2.5.1.-)	Cytoplasmic
C9RKJ7	ilvC FSU_0727	Ketol-acid reductoisomerase (NADP(+)) (EC 1.1.1.86)	Cytoplasmic
C9RMA2	FSU_3117	Kinase, pfkB family	Cytoplasmic
C9RQ86	leuS FSU_1619	Leucine--tRNA ligase (EC 6.1.1.4)	Cytoplasmic
C9RQZ9	lon FSU_1853	Lon protease (EC 3.4.21.53)	Cytoplasmic
C9RNE0	ptP FSU_1217	Low molecular weight protein tyrosine-phosphatase (EC 3.1.3.48)	Cytoplasmic
C9RMI6	lysS FSU_3204	Lysine--tRNA ligase (EC 6.1.1.6)	Cytoplasmic
A7UG39	FSU_2388	LysR transcriptional regulator (Transcriptional regulator, LysR family)	Cytoplasmic
D9SBZ5	FSU_2142	M18 family aminopeptidase (EC 3.4.11.-)	Cytoplasmic
C9RMG7	mdh FSU_3185	Malate dehydrogenase (EC 1.1.1.37)	Cytoplasmic
C9RN06	FSU_1215	Mannose-1-phosphate guanylyltransferase/mannose-6-phosphate isomerase	Cytoplasmic
C9RPE4	FSU_1449	Mce-like protein	Cytoplasmic
C9RK73	FSU_2762	Mce-like protein	Cytoplasmic
D9SAX3	FSU_1697	Mce-like protein	Cytoplasmic
A7UG36	FSU_2401	Membrane protein (Uncharacterized protein)	Cytoplasmic membrane
A7UG49	FSU_2285	Membrane protein (Uncharacterized protein)	Cytoplasmic membrane
C9RQL3	FSU_1708	Metallo-beta-lactamase family protein	Cytoplasmic
C9RLD5	map FSU_0888	Methionine aminopeptidase, type I (EC 3.4.11.18)	Cytoplasmic
D9S4H0	metS FSU_0104	Methionine--tRNA ligase (EC 6.1.1.10)	Cytoplasmic
C9RK87	fmt FSU_2776	Methionyl-tRNA formyltransferase (EC 2.1.2.9)	Cytoplasmic
D9S9I7	FSU_1131	Methyltransferase, UbiE/COQ5 family	Cytoplasmic
C9RIM7	FSU_2416	Methyltransferase, UbiE/COQ5 family protein	Cytoplasmic
D9S8Z9	FSU_3234	MmgE/PrpD family protein	Cytoplasmic
C9RKT3	nusA FSU_2842	N utilization substance protein A	Cytoplasmic
C9RJS7	trpCF FSU_0580	N-(5'-phosphoribosyl)anthranilate isomerase (EC 5.3.1.24)	Cytoplasmic
C9RKM3	argC FSU_0754	N-acetyl-gamma-glutamyl-phosphate reductase (EC 1.2.1.38)	Cytoplasmic
D9S482	FSU_0004	NAD+ synthetase, glutamine-dependent	Cytoplasmic
C9RKA9	FSU_2801	NAD-dependent epimerase/dehydratase family protein	Cytoplasmic
C9RKC7	bdhA FSU_0653	NADH-dependent butanol dehydrogenase A (EC 1.1.1.-)	Cytoplasmic
C9RJJ7	nuoC FSU_2662	NADH-quinone oxidoreductase subunit C (EC 1.6.5.11) (NADH dehydrogenase I subunit C) (NDH-1 subunit C)	Cytoplasmic
C9RJJ8	nuoD_1 nuoD FSU_2663	NADH-quinone oxidoreductase subunit D (EC 1.6.5.11) (NADH dehydrogenase I subunit D) (NDH-1 subunit D)	Cytoplasmic
D9S666	nuoI_1 nuoI FSU_2668	NADH-quinone oxidoreductase subunit I (EC 1.6.5.11) (NADH dehydrogenase I subunit I) (NDH-1 subunit I)	Cytoplasmic
C9RJK0	nuoF FSU_2665	NADH-quinone oxidoreductase, F subunit (EC 1.6.99.5)	Cytoplasmic
D9S664	nuoG FSU_2666	NADH-quinone oxidoreductase, G subunit (EC 1.6.99.5)	Cytoplasmic
C9RKX9	nuoI_2 FSU_2891	NADH-quinone oxidoreductase, I subunit (EC 1.6.99.5)	Cytoplasmic
C9RNF4	maeB FSU_1232	NADP-dependent malic enzyme (EC 1.1.1.40)	Cytoplasmic
C9RKA8	nadC FSU_2800	Nicotinate-nucleotide diphosphorylase (Carboxylating) (EC 2.4.2.19)	Cytoplasmic
C9RNY8	FSU_0132	NifU-like protein	Cytoplasmic
C9RQ16;C9RQ03	nifH_2 FSU_1546 or nifH_1 FSU_1532	Nitrogenase iron protein (EC 1.18.6.1)	Cytoplasmic
C9RQA4	sbcD FSU_1640	Nuclease SbcCD, D subunit	Cytoplasmic
C9RPZ9	FSU_1526	O-acetylhomoserine sulfhydrylase (EC 2.5.1.49)	Cytoplasmic
C9RQ53	FSU_1584	O-acetylhomoserine sulfhydrylase (EC 2.5.1.49)	Cytoplasmic
C9RM70	argF FSU_1051	Ornithine carbamoyltransferase (EC 2.1.3.3)	Cytoplasmic
C9RLD1	pyrE FSU_0884	Orotate phosphoribosyltransferase (EC 2.4.2.10)	Cytoplasmic
C9RJ23	FSU_0446	Oxidoreductase domain protein	Cytoplasmic
D9S5I6	FSU_2555	Oxidoreductase, aldo/keto reductase family	Cytoplasmic
C9RKL8	FSU_0749	Oxidoreductase, short chain dehydrogenase/reductase family	Cytoplasmic
C9RLK2	panC FSU_2994	Pantoate--beta-alanine ligase (EC 6.3.2.1)	Cytoplasmic
C9RR55	FSU_1915	ParB-like protein	Cytoplasmic
C9RJK7	FSU_0507	Peptidase, M20/M25/M40 family	Cytoplasmic
C9RP09	FSU_0157	Peptidase, M3 family	Cytoplasmic
D9S618	FSU_0429	Peptidase, U32 family	Cytoplasmic
D9S5C0	prfA FSU_2479	Peptide chain release factor 1 (RF-1)	Cytoplasmic
C9RN40	prfC FSU_3277	Peptide chain release factor 3	Cytoplasmic
C9RL37	def FSU_2958	Peptide deformylase (EC 3.5.1.88)	Cytoplasmic
C9RPM4	FSU_0241	Peptidyl-arginine deiminase family protein	Cytoplasmic
C9RKE1	ppiB FSU_0667	Peptidyl-prolyl cis-trans isomerase (EC 5.2.1.8)	Cytoplasmic
C9RN85	slyD FSU_0005	Peptidyl-prolyl cis-trans isomerase (EC 5.2.1.8)	Cytoplasmic
D9SBK9	fklB FSU_1985	Peptidyl-prolyl cis-trans isomerase (EC 5.2.1.8)	Cytoplasmic
C9RN05	pheS FSU_1214	Phenylalanine--tRNA ligase alpha subunit (EC 6.1.1.20)	Cytoplasmic
C9RKG6	pheT FSU_0693	Phenylalanine--tRNA ligase beta subunit (EC 6.1.1.20)	Cytoplasmic
D9S4C1	FSU_0048	PhoH family protein	Cytoplasmic
D9S6A7	FSU_2714	Phosphatase, Ppx/GppA family	Cytoplasmic
C9RQT8	pta FSU_1793	Phosphate acetyltransferase (EC 2.3.1.8)	Cytoplasmic
C9RJ85	plsX FSU_2538	Phosphate acyltransferase (EC 2.3.1.n2)	Cytoplasmic
C9RPJ7	pckG FSU_0213	Phosphoenolpyruvate carboxykinase [GTP] (PEP carboxykinase) (PEPCK) (EC 4.1.1.32) (GTP-dependent phosphoenolpyruvate carboxykinase)	Cytoplasmic
C9RPE2	ptsI FSU_1447	Phosphoenolpyruvate-protein phosphotransferase (EC 2.7.3.9)	Cytoplasmic
D9S809	FSU_0773	Phosphoglucomutase/phosphomannomutase family protein	Cytoplasmic
C9RL46	pgk FSU_0796	Phosphoglycerate kinase (EC 2.7.2.3)	Cytoplasmic
C9RN00	gpmI FSU_1209	Phosphoglycerate mutase (2,3-diphosphoglycerate-independent) (EC 5.4.2.12)	Cytoplasmic
C9RL95	thiC FSU_0844	Phosphomethylpyrimidine synthase (EC 4.1.99.17)	Cytoplasmic
C9RQM6	eno FSU_1724	Phosphopyruvate hydratase (EC 4.2.1.11)	Cytoplasmic
C9RIJ1	purD FSU_2374	Phosphoribosylamine--glycine ligase (EC 6.3.4.13)	Cytoplasmic
C9RJW0	purC FSU_0618	Phosphoribosylaminoimidazolesuccinocarboxamide synthase (EC 6.3.2.6)	Cytoplasmic
C9RR83	purM FSU_1946	Phosphoribosylformylglycinamidine cyclo-ligase (EC 6.3.3.1)	Cytoplasmic
C9RQC3	purL FSU_0356	Phosphoribosylformylglycinamidine synthase (EC 6.3.5.3)	Cytoplasmic
D9S937	purN FSU_3274	Phosphoribosylglycinamide formyltransferase (EC 2.1.2.2) (5'-phosphoribosylglycinamide transformylase) (GAR transformylase)	Cytoplasmic
C9RM31	serC FSU_1007	Phosphoserine transaminase (EC 2.6.1.52)	Cytoplasmic
D9S9X3	FSU_1299	Polyprenyl synthetase family protein	Cytoplasmic
C9RL26	pnp FSU_2945	Polyribonucleotide nucleotidyltransferase (EC 2.7.7.8)	Cytoplasmic
C9RN14	FSU_3251	Polysaccharide biosynthesis protein	Cytoplasmic
D9S5Q5	hemC FSU_0303	Porphobilinogen deaminase (PBG) (EC 2.5.1.61) (Hydroxymethylbilane synthase) (Pre-uroporphyrinogen synthase)	Cytoplasmic
C9RPT2	hemB FSU_0299	Porphobilinogen synthase (EC 4.2.1.24)	Cytoplasmic
C9RR72	secA FSU_1934	Preprotein translocase, SecA subunit	Cytoplasmic
C9RQ74	ysxC engB FSU_1605	Probable GTP-binding protein EngB	Cytoplasmic
C9RKP0	FSU_0771	Probable transcriptional regulatory protein FSU_0771	Cytoplasmic
C9RP16	proS FSU_0165	Proline--tRNA ligase (EC 6.1.1.15)	Cytoplasmic
C9RKR5	clpB FSU_2824	Protein ClpB	Cytoplasmic
C9RJA5	FSU_2560	Protein kinase domain protein	Cytoplasmic
C9RL11	recA FSU_2927	Protein RecA	Cytoplasmic
C9RK28	rluB FSU_2713	Pseudouridine synthase B, ribosomal large subunit	Cytoplasmic
C9RRI1	FSU_2059	PTS system, IIA component	Cytoplasmic
D9S903	FSU_3238	PurD domain protein	Cytoplasmic
C9RQC8	FSU_0361	Putative (3R)-hydroxymyristoyl-(Acyl-carrier-protein) dehydratase	Cytoplasmic
D9S4D5	FSU_0064	Putative 1-acyl-sn-glycerol-3-phosphate acyltransferase	Cytoplasmic
C9RMK1	FSU_3220	Putative 1-aminocyclopropane-1-carboxylate deaminase	Cytoplasmic
C9RND8	FSU_0062	Putative 3-oxoacyl-(Acyl-carrier-protein) reductase	Cytoplasmic
C9RMT9	FSU_1144	Putative amidophosphoribosyltransferase	Cytoplasmic
C9RPL4	FSU_0231	Putative aminopeptidase	Cytoplasmic
C9RLW0	FSU_0931	Putative aspartoacylase	Cytoplasmic
D9S8P4	FSU_0887	Putative ATP-dependent RNA helicase DeaD	Cytoplasmic
C9RS03	FSU_2244	Putative cell-division initiation protein DivIVA	Cytoplasmic
D9S4L2	FSU_2334	Putative chaperone protein DnaK	Cytoplasmic
C9RQ07	FSU_1537	Putative cystathionine beta/gamma-lyase	Cytoplasmic
C9RL30	FSU_2951	Putative D-3-phosphoglycerate dehydrogenase	Cytoplasmic
C9RML1	FSU_3229	Putative D-3-phosphoglycerate dehydrogenase	Cytoplasmic
C9RKU7	FSU_2858	Putative dehydrogenase	Cytoplasmic
D9S7D3	FSU_0664	Putative dihydroorotase, multifunctional complex type	Cytoplasmic
C9RIN8	FSU_2427	Putative DNA polymerase III, delta prime subunit	Cytoplasmic
C9RKH0	FSU_0697	Putative DNA polymerase III, gamma and tau subunit	Cytoplasmic
C9RLA7	FSU_0856	Putative DNA primase	Cytoplasmic
C9RIV4	FSU_2509	Putative DNA topoisomerase III	Cytoplasmic
C9RLW5	FSU_0937	Putative DNA topoisomerase IV, A subunit	Cytoplasmic
C9RLZ7	FSU_0971	Putative DNA topoisomerase IV, B subunit	Cytoplasmic
C9RRP7	FSU_2126	Putative DnaQ family exonuclease/DinG family helicase	Cytoplasmic
C9RQ04	FSU_1533	Putative FeMo cofactor biosynthesis protein NifB	Cytoplasmic
D9S899	FSU_3107	Putative general secretion pathway protein E	Cytoplasmic
C9RJX6	FSU_0634	Putative gliding motility protein MlgA	Cytoplasmic
C9RNX1	FSU_0115	Putative glutamate-cysteine ligase	Cytoplasmic
C9RK00	FSU_2682	Putative helicase	Cytoplasmic
C9RKR8	FSU_2827	Putative histidinol-phosphate phosphatase	Cytoplasmic
C9RLR1	FSU_3058	Putative lipoprotein	Cytoplasmic
D9S5Z6	FSU_0404	Putative lipoprotein	Cytoplasmic
D9S477	FSU_2317	Putative nitrogen fixation protein	Cytoplasmic
C9RQ06	FSU_1535	Putative nitrogenase molybdenum-iron protein, alpha subunit	Cytoplasmic
C9RQ14	FSU_1544	Putative nitrogenase molybdenum-iron protein, beta subunit	Cytoplasmic
C9RQ05	FSU_1534	Putative nitrogenase, molybdenum-iron protein, beta subunit	Cytoplasmic
C9RQA3	FSU_1639	Putative nuclease SbcCD, C subunit	Cytoplasmic
C9RJI9	FSU_2653	Putative phenylacetate-CoA ligase	Cytoplasmic
C9RPD4	FSU_1439	Putative phosphoenolpyruvate mutase	Cytoplasmic
C9RQT5	FSU_1790	Putative phosphofructokinase, alpha subunit	Cytoplasmic
C9RRH6	FSU_2051	Putative phosphomannomutase	Cytoplasmic
C9RNY6	FSU_0130	Putative phosphoribosylaminoimidazolecarboxamide formyltransferase	Cytoplasmic
D9SAA0	FSU_1440	Putative polysaccharide biosynthesis protein	Cytoplasmic
C9RPD1	FSU_1436	Putative polysaccharide biosynthesis protein	Cytoplasmic
C9RNK8	FSU_1289	Putative pyruvate carboxylase, B subunit	Cytoplasmic
C9RLF5	FSU_0908	Putative ribonuclease D	Cytoplasmic
D9S4H9	FSU_0116	Putative ribosomal protein S6 modification protein	Cytoplasmic
C9RLG5	FSU_0920	Putative saccharopine dehydrogenase	Cytoplasmic
C9RJS4	FSU_0576	Putative serine acetyltransferase	Cytoplasmic
C9RJP4	FSU_0546	Putative sulfite reductase	Cytoplasmic
C9RKM1	FSU_0752	Putative thiol methyltransferase	Cytoplasmic
C9RR99	FSU_1969	Putative TRK system potassium uptake protein TrkA	Cytoplasmic
C9RN76	FSU_3316	Putative twitching motility protein PilT	Cytoplasmic
C9RNZ2	FSU_0137	Putative type II restriction endonuclease	Cytoplasmic
C9RS83	FSU_2331	Putative type III restriction-modification system, Mod subunit	Cytoplasmic
C9RKD6	FSU_0662	Putative type IV pilus assembly protein PilM	Cytoplasmic
C9RQE9	FSU_0388	Putative UDP-N-acetylmuramate--alanine ligase murC	Cytoplasmic
C9RMQ5	pdxJ FSU_1107	Pyridoxal phosphate biosynthetic protein PdxJ	Cytoplasmic
C9RKF3	FSU_0681	Pyridoxine biosynthesis protein	Cytoplasmic
C9RLJ8	proC FSU_2989	Pyrroline-5-carboxylate reductase (EC 1.5.1.2)	Cytoplasmic
D9S6A4	nadA FSU_2711	Quinolinate synthase (EC 2.5.1.72)	Cytoplasmic
C9RK62	FSU_2751	Radical SAM domain protein	Cytoplasmic
C9RJA8	FSU_2563	Radical SAM domain protein	Cytoplasmic
C9RP95	FSU_1399	Radical SAM domain protein	Cytoplasmic
C9RPT9	FSU_0306	Radical SAM domain protein	Cytoplasmic
C9RQG8	FSU_1662	RelA/SpoT domain protein	Cytoplasmic
C9RMX7	dnaB FSU_1183	Replicative DNA helicase (EC 3.6.4.12)	Cytoplasmic
C9RRJ6	FSU_2073	Response regulator/GGDEF domain protein	Cytoplasmic
C9RQX6	FSU_1831	Restriction enzyme domain protein	Cytoplasmic
D9S964	ribA ribBA FSU_3307	Riboflavin biosynthesis protein RibBA	Cytoplasmic
C9RN64	ribD FSU_3304	Riboflavin biosynthesis protein RibD (EC 1.1.1.193) (EC 3.5.4.26)	Cytoplasmic
C9RJ88	rnc FSU_2541	Ribonuclease 3 (EC 3.1.26.3) (Ribonuclease III)	Cytoplasmic
C9RQU1	FSU_1796	Ribonuclease, Rne/Rng family (EC 3.1.4.-)	Cytoplasmic
D9S606	rpiA FSU_0417	Ribose-5-phosphate isomerase A (EC 5.3.1.6) (Phosphoriboisomerase A)	Cytoplasmic
C9RQM5	prs FSU_1723	Ribose-phosphate pyrophosphokinase (EC 2.7.6.1)	Cytoplasmic
C9RLL0	FSU_3003	Ribosomal 5S rRNA E-loop binding protein Ctc/L25/TL5	Cytoplasmic
C9RQF0	rluD FSU_0389	Ribosomal large subunit pseudouridine synthase D	Cytoplasmic
C9RQN8	rplA FSU_1737	Ribosomal protein L1	Cytoplasmic
C9RQN9	rplK FSU_1738	Ribosomal protein L11	Cytoplasmic
C9RR15	rplO FSU_1871	Ribosomal protein L15	Cytoplasmic
C9RR27	rplP FSU_1883	Ribosomal protein L16	Cytoplasmic
C9RR18	rplR FSU_1874	Ribosomal protein L18	Cytoplasmic
C9RL41	rplS FSU_2962	Ribosomal protein L19	Cytoplasmic
C9RR31	rplB FSU_1887	Ribosomal protein L2	Cytoplasmic
C9RNF6	rplT FSU_1234	Ribosomal protein L20	Cytoplasmic
C9RPU5	rplU FSU_0312	Ribosomal protein L21	Cytoplasmic
C9RR29	rplV FSU_1885	Ribosomal protein L22	Cytoplasmic
C9RR23	rplX FSU_1879	Ribosomal protein L24	Cytoplasmic
C9RPU4	rpmA FSU_0311	Ribosomal protein L27	Cytoplasmic
C9RIR0	rpmB FSU_2460	Ribosomal protein L28	Cytoplasmic
C9RR26	rpmC FSU_1882	Ribosomal protein L29	Cytoplasmic
C9RR34	rplC FSU_1890	Ribosomal protein L3	Cytoplasmic
C9RS04	rpmH FSU_2245	Ribosomal protein L34	Cytoplasmic
C9RNF7	rpmI FSU_1235	Ribosomal protein L35	Cytoplasmic
C9RR33	rplD FSU_1889	Ribosomal protein L4	Cytoplasmic
C9RR22	rplE FSU_1878	Ribosomal protein L5	Cytoplasmic
C9RR19	rplF FSU_1875	Ribosomal protein L6	Cytoplasmic
C9RLE9	rplI FSU_0902	Ribosomal protein L9 or Sigma-54 dependent transcriptional regulator	Cytoplasmic
D9S9N4	rpsA FSU_1187	Ribosomal protein S1	Cytoplasmic
C9RR35	rpsJ FSU_1891	Ribosomal protein S10	Cytoplasmic
C9RR10	rpsK FSU_1866	Ribosomal protein S11	Cytoplasmic
C9RIJ5	rimO FSU_2380	Ribosomal protein S12 methylthiotransferase RimO (EC 2.1.1.-) (EC 2.8.1.-)	Cytoplasmic
C9RR11	rpsM FSU_1867	Ribosomal protein S13	Cytoplasmic
C9RL25	rpsO FSU_2944	Ribosomal protein S15	Cytoplasmic
C9RLH7	rpsP FSU_2965	Ribosomal protein S16	Cytoplasmic
C9RLF0	rpsR FSU_0903	Ribosomal protein S18	Cytoplasmic
C9RR30	rpsS FSU_1886	Ribosomal protein S19	Cytoplasmic
C9RIJ9	rpsU FSU_2385	Ribosomal protein S21	Cytoplasmic
C9RR28	rpsC FSU_1884	Ribosomal protein S3	Cytoplasmic
C9RJV5	rpsD FSU_0612	Ribosomal protein S4	Cytoplasmic
C9RLF1	rpsF FSU_0904	Ribosomal protein S6	Cytoplasmic
C9RQN2	rpsG FSU_1731	Ribosomal protein S7	Cytoplasmic
C9RR20	rpsH FSU_1876	Ribosomal protein S8	Cytoplasmic
C9RK88	rsmB FSU_2777	Ribosomal RNA small subunit methyltransferase B (EC 2.1.1.-)	Cytoplasmic
D9SAL4	rsmG FSU_1571	Ribosomal RNA small subunit methyltransferase G (EC 2.1.1.-) (16S rRNA 7-methylguanosine methyltransferase)	Cytoplasmic
C9RQK5	yfiA FSU_1699	Ribosomal subunit interface protein	Cytoplasmic
C9RSA6	frr FSU_2353	Ribosome recycling factor	Cytoplasmic
C9RKT5	rbfA FSU_2844	Ribosome-binding factor A	Cytoplasmic
C9RJN2	FSU_0534	RmuC domain protein	Cytoplasmic
C9RRQ7	FSU_2137	RNA methyltransferase, TrmH family (EC 2.1.1.-)	Cytoplasmic
C9RQC6	FSU_0359	RNA methyltransferase, TrmH family (EC 2.1.1.-)	Cytoplasmic
C9RLF7	FSU_0910	RNA methyltransferase, TrmH family, group 3 (EC 2.1.1.-)	Cytoplasmic
C9RMT0	FSU_1133	RNA polymerase sigma-70 factor	Cytoplasmic
C9RIS2	FSU_2473	RNA polymerase sigma-70 factor	Cytoplasmic
C9RNL3	FSU_1294	RNA polymerase sigma-70 factor	Cytoplasmic
D9S772	hepA FSU_0598	RNA polymerase-associated protein HepA	Cytoplasmic
C9RIL9	mreB FSU_2406	Rod shape-determining protein MreB	Cytoplasmic
C9RIM0	mreC FSU_2407	Rod shape-determining protein MreC	Cytoplasmic
D9SAN0	romA_2 FSU_1592	RomA protein	Cytoplasmic
C9RR97	FSU_1967	Rubredoxin domain/rubrerythrin domain protein	Cytoplasmic
C9RLG2	rbr FSU_0915	Rubrerythrin	Cytoplasmic
C9RNB7	metK FSU_0038	S-adenosylmethionine synthase (EC 2.5.1.6)	Cytoplasmic
C9RM22	mraW FSU_0997	S-adenosyl-methyltransferase MraW (EC 2.1.1.-)	Cytoplasmic
C9RKM2	FSU_0753	SEC-C domain protein	Cytoplasmic
C9RNN9	scpA FSU_1323	Segregation and condensation protein A	Cytoplasmic
C9RJT9	scpB FSU_0596	Segregation and condensation protein B	Cytoplasmic
C9RL33	serS FSU_2954	Serine--tRNA ligase (EC 6.1.1.11)	Cytoplasmic
C9RK97	aroKB FSU_2787	Shikimate kinase/3-dehydroquinate synthase (EC 2.7.1.71) (EC 4.2.3.4)	Cytoplasmic
C9RL62	FSU_0812	Sigma-54 dependent DNA-binding response regulator	Cytoplasmic
C9RLJ7	FSU_2988	Sigma-54 dependent transcriptional regulator, Fis family	Cytoplasmic
C9RRI4	ftsY FSU_2062	Signal recognition particle-docking protein FtsY	Cytoplasmic
C9RIN9	recJ FSU_2428	Single-stranded-DNA-specific exonuclease RecJ (EC 3.1.-.-)	Cytoplasmic
C9RRC6	glgA FSU_1997	Starch synthase	Cytoplasmic
C9RMF9	FSU_3177	Sua5/YciO/YrdC/YwlC family protein	Cytoplasmic
C9RJP7	cysD FSU_0549	Sulfate adenylyltransferase, subunit 2 (EC 2.7.7.4)	Cytoplasmic
C9RKB8	FSU_2810	Tetrapyrrole methylase family protein	Cytoplasmic
C9RL90	FSU_0839	Tetratricopeptide repeat protein	Cytoplasmic
C9RK55	FSU_2742	Tex protein	Cytoplasmic
D9S502	thiH FSU_0173	Thiazole biosynthesis protein ThiH	Cytoplasmic
D9S501	thiG FSU_0172	Thiazole synthase (EC 2.8.1.10)	Cytoplasmic
C9RMZ0	trx_1 FSU_1196	Thioredoxin (EC 1.8.1.9)	Cytoplasmic
C9RJY9	trxB FSU_0650	Thioredoxin-disulfide reductase (EC 1.8.1.9)	Cytoplasmic
C9RMV3	thrC FSU_1158	Threonine synthase (EC 4.2.3.1)	Cytoplasmic
D9S5P0	thrS FSU_2617	Threonine--tRNA ligase (EC 6.1.1.3) (Threonyl-tRNA synthetase)	Cytoplasmic
C9RME4	FSU_3161	TldD/PmbA family protein	Cytoplasmic
D9S7C5	greA FSU_0656	Transcription elongation factor GreA (Transcript cleavage factor GreA)	Cytoplasmic
D9S4E0	greA FSU_0069	Transcription elongation factor GreA (Transcript cleavage factor GreA)	Cytoplasmic
C9RLJ9	rho Fisuc_2428 FSU_2991	Transcription termination factor Rho (EC 3.6.4.-) (ATP-dependent helicase Rho)	Cytoplasmic
C9RQP0	nusG FSU_1739	Transcription termination/antitermination protein nusG	Cytoplasmic
D9S6T2	FSU_2803	Transcriptional regulator, AraC family	Cytoplasmic
D9S7V6	FSU_0716	Transcriptional regulator, ArsR family	Cytoplasmic
C9RQ27	FSU_1557	Transcriptional regulator, LysR family	Cytoplasmic
C9RL64	nrdR FSU_0814	Transcriptional repressor NrdR	Cytoplasmic
C9RL65	tkt FSU_0815	Transketolase (EC 2.2.1.1)	Cytoplasmic
C9RLE0	fusA FSU_0893	Translation elongation factor G	Cytoplasmic
C9RLV4	efp FSU_3102	Translation elongation factor P	Cytoplasmic
C9RP89	tsf FSU_1393	Translation elongation factor Ts	Cytoplasmic
C9RKT4	infB FSU_2843	Translation initiation factor IF-2	Cytoplasmic
D9S9S2	infC FSU_1236	Translation initiation factor IF-3	Cytoplasmic
C9RR02	tig FSU_1857	Trigger factor (EC 5.2.1.8)	Cytoplasmic
C9RL06	tpiA FSU_2922	Triose-phosphate isomerase (EC 5.3.1.1)	Cytoplasmic
D9S6Z1	trmB FSU_2874	tRNA (guanine-N(7)-)-methyltransferase (EC 2.1.1.33) (tRNA (guanine(46)-N(7))-methyltransferase) (tRNA(m7G46)-methyltransferase)	Cytoplasmic
C9RNG4	FSU_1243	tRNA (Uracil-5-)-methyltransferase family protein	Cytoplasmic
C9RMV7	trmE FSU_1162	tRNA modification GTPase MnmE (EC 3.6.-.-)	Cytoplasmic
C9RKT6	truB FSU_2845	tRNA pseudouridine synthase B	Cytoplasmic
C9RPU3	FSU_0310	Tryptophan synthase (EC 4.2.1.20)	Cytoplasmic
C9RJT1	trpA FSU_0587	Tryptophan synthase, alpha subunit (EC 4.2.1.20)	Cytoplasmic
C9RJT0	trpB FSU_0586	Tryptophan synthase, beta subunit (EC 4.2.1.20)	Cytoplasmic
D9S8R3	trpS FSU_0907	Tryptophan--tRNA ligase (EC 6.1.1.2) (Tryptophanyl-tRNA synthetase)	Cytoplasmic
C9RPX9	pilT FSU_1505	Twitching motility protein PilT	Cytoplasmic
C9RQV8	hsdM FSU_1812	Type I restriction-modification system, M subunit (EC 2.1.1.72)	Cytoplasmic
C9RS84	FSU_2332	Type III restriction-modification system-like protein	Cytoplasmic
C9RKE6	FSU_0673	Type III restriction-modification system-like protein	Cytoplasmic
C9RIK5	tyrS FSU_2391	Tyrosine--tRNA ligase (EC 6.1.1.1)	Cytoplasmic
D9SBA8	FSU_1859	UbiG domain protein	Cytoplasmic
D9S8B7	galE FSU_3126	UDP-glucose 4-epimerase (EC 5.1.3.2)	Cytoplasmic
C9RPD8	ugd_2 FSU_1443	UDP-glucose 6-dehydrogenase (EC 1.1.1.22)	Cytoplasmic
C9RPA2	ugd_1 FSU_1407	UDP-glucose 6-dehydrogenase (EC 1.1.1.22)	Cytoplasmic
C9RJU3	murA FSU_0600	UDP-N-acetylglucosamine 1-carboxyvinyltransferase (EC 2.5.1.7)	Cytoplasmic
C9RPD6	FSU_1441	UDP-N-acetylglucosamine 4-epimerase (EC 5.1.3.7)	Cytoplasmic
C9RM15	murC FSU_0990	UDP-N-acetylmuramate--L-alanine ligase (EC 6.3.2.8) (UDP-N-acetylmuramoyl-L-alanine synthetase)	Cytoplasmic
C9RL04	murD FSU_2919	UDP-N-acetylmuramoylalanine--D-glutamate ligase (EC 6.3.2.9)	Cytoplasmic
C9RM18	murF FSU_0993	UDP-N-acetylmuramoyl-tripeptide--D-alanyl-D-alanine ligase (EC 6.3.2.10)	Cytoplasmic
C9RM19	murE FSU_0994	UDP-N-acetylmuramyl-tripeptide synthetase (EC 6.3.2.-)	Cytoplasmic
C9RJS2	FSU_0574	Uncharacterized protein	Cytoplasmic
C9RIZ7	FSU_0419	Uncharacterized protein	Cytoplasmic
C9RQP7	FSU_1751	Uncharacterized protein	Cytoplasmic
C9RNN0	FSU_1312	Uncharacterized protein	Cytoplasmic
C9RMM1	FSU_3239	Uncharacterized protein	Cytoplasmic
C9RRH1	FSU_2046	Uncharacterized protein	Cytoplasmic
C9RMP2	FSU_1089	Uncharacterized protein	Cytoplasmic
D9S5N3	FSU_2608	Uncharacterized protein	Cytoplasmic
D9S6F4	FSU_0436	Uncharacterized protein	Cytoplasmic
D9SBI4	FSU_1955	Uncharacterized protein	Cytoplasmic
C9RML9	FSU_3237	Uncharacterized protein	Cytoplasmic
D9S4G5	FSU_0099	Uncharacterized protein	Cytoplasmic
D9S9G5	FSU_1109	Uncharacterized protein	Cytoplasmic
D9S9H5	FSU_1119	Uncharacterized protein	Cytoplasmic
C9RJK9	FSU_0509	Uncharacterized protein	Cytoplasmic
C9RPX3	FSU_0341	Uncharacterized protein	Cytoplasmic
C9RS88	FSU_2336	Uncharacterized protein	Cytoplasmic
D9S4E6	FSU_0076	Uncharacterized protein	Cytoplasmic
D9S4U6	FSU_2424	Uncharacterized protein	Cytoplasmic
C9RPF5	FSU_1461	Uncharacterized protein	Cytoplasmic
C9RKF6	FSU_0684	Uncharacterized protein	Cytoplasmic
C9RKI1	FSU_0709	Uncharacterized protein	Cytoplasmic
C9RIP9	FSU_2440	Uncharacterized protein	Cytoplasmic
C9RN96	FSU_0017	Uncharacterized protein	Cytoplasmic
C9RNV1	FSU_0092	Uncharacterized protein	Cytoplasmic
C9RPA6	FSU_1411	Uncharacterized protein	Cytoplasmic
C9RQS8	FSU_1782	Uncharacterized protein	Cytoplasmic
C9RRC2;D9S8W4	FSU_1993	Uncharacterized protein	Cytoplasmic
D9S428	FSU_2260	Uncharacterized protein	Cytoplasmic
C9RIR4	FSU_2465	Uncharacterized protein	Cytoplasmic
C9RKL4	FSU_0745	Uncharacterized protein	Cytoplasmic
C9RKT2	FSU_2841	Uncharacterized protein	Cytoplasmic
C9RN87	FSU_0007	Uncharacterized protein	Cytoplasmic
C9RPB4	FSU_1419	Uncharacterized protein	Cytoplasmic
C9RPZ4	FSU_1521	Uncharacterized protein	Cytoplasmic
C9RR66	FSU_1928	Uncharacterized protein	Cytoplasmic
C9RRF3	FSU_2024	Uncharacterized protein	Cytoplasmic
C9RKD7	FSU_0663	Uncharacterized protein	Cytoplasmic
C9RLH4	FSU_0930	Uncharacterized protein	Cytoplasmic
C9RN23	FSU_3259	Uncharacterized protein	Cytoplasmic
C9RPR7	FSU_0284	Uncharacterized protein	Cytoplasmic
C9RPX2	FSU_0340	Uncharacterized protein	Cytoplasmic
D9S6R3	FSU_2781	Uncharacterized protein	Cytoplasmic
D9S959	FSU_3302	Uncharacterized protein	Cytoplasmic
D9S986	FSU_1017	Uncharacterized protein	Cytoplasmic
C9RIP1	FSU_2430	Uncharacterized protein	Cytoplasmic
C9RIU9	FSU_2504	Uncharacterized protein	Cytoplasmic
C9RKB2	FSU_2804	Uncharacterized protein	Cytoplasmic
C9RKC3	FSU_2815	Uncharacterized protein	Cytoplasmic
C9RKS1	FSU_2830	Uncharacterized protein	Cytoplasmic
C9RLV1	FSU_3099	Uncharacterized protein	Cytoplasmic
C9RM57	FSU_1036	Uncharacterized protein	Cytoplasmic
C9RMS4	FSU_1126	Uncharacterized protein	Cytoplasmic
C9RMW7	FSU_1173	Uncharacterized protein	Cytoplasmic
C9RMZ1	FSU_1197	Uncharacterized protein	Cytoplasmic
C9RNR8	FSU_1357	Uncharacterized protein	Cytoplasmic
C9RP56	FSU_1362	Uncharacterized protein	Cytoplasmic
C9RPC3	FSU_1428	Uncharacterized protein	Cytoplasmic
C9RPZ0	FSU_1517	Uncharacterized protein	Cytoplasmic
C9RQX2	FSU_1826	Uncharacterized protein	Cytoplasmic
C9RRQ3	FSU_2133	Uncharacterized protein	Cytoplasmic
C9RS18	FSU_2261	Uncharacterized protein	Cytoplasmic
D9S658	FSU_2660	Uncharacterized protein	Cytoplasmic
D9S6N6	FSU_0538	Uncharacterized protein	Cytoplasmic
D9S993	FSU_1024	Uncharacterized protein	Cytoplasmic
D9SB80	FSU_1828	Uncharacterized protein	Cytoplasmic
C9RL22	FSU_2941	UPF0365 protein FSU_2941	Cytoplasmic
C9RSA3	pyrH FSU_2350	Uridylate kinase (EC 2.7.4.22)	Cytoplasmic
D9S7B6	FSU_0643	UTP-glucose-1-phosphate uridylyltransferase family protein	Cytoplasmic
C9RM46	FSU_1023	UvrABC system protein A	Cytoplasmic
C9RMT2	valS FSU_1136	Valine--tRNA ligase (EC 6.1.1.9)	Cytoplasmic
C9RNV2	atpA FSU_0093	V-type ATPase, A subunit (EC 3.6.3.14)	Cytoplasmic
C9RNV3	atpB FSU_0094	V-type ATPase, B subunit (EC 3.6.3.14)	Cytoplasmic
C9RNV0	atpE FSU_0091	V-type sodium ATPase, E subunit (EC 3.6.3.14)	Cytoplasmic
C9RPW8	fabF_3 FSU_0336	3-oxoacyl-(Acyl-carrier-protein) synthase II (EC 2.3.1.41)	Cytoplasmic membrane
D9S5P7	fabF_2 FSU_0294	3-oxoacyl-[acyl-carrier-protein] synthase 2 (EC 2.3.1.179)	Cytoplasmic membrane
C9RIR8	FSU_2469	ABC transporter, ATP-binding protein	Cytoplasmic membrane
C9RMX5	FSU_1181	ABC transporter, ATP-binding protein	Cytoplasmic membrane
C9RPG0	FSU_1466	ABC transporter, ATP-binding protein	Cytoplasmic membrane
C9RK74	FSU_2763	ABC transporter, ATP-binding protein	Cytoplasmic membrane
C9RLK3	FSU_2995	Adenylate/guanylate cyclase domain protein	Cytoplasmic membrane
C9RNA4	FSU_0025	Amino acid ABC transporter, ATP-binding protein	Cytoplasmic membrane
C9RIS0	FSU_2471	ATP-binding protein, Mrp/Nbp35 family	Cytoplasmic membrane
D9S4A7	ftsH FSU_0030	ATP-dependent zinc metalloprotease FtsH (EC 3.4.24.-)	Cytoplasmic membrane
C9RMK0	FSU_3219	Bacterial sugar transferase	Cytoplasmic membrane
C9RPF1	FSU_1457	BatA protein	Cytoplasmic membrane
C9RPE9	FSU_1454	BatB protein	Cytoplasmic membrane
D9S4D2	FSU_0061	Beta-ketoacyl synthase family protein	Cytoplasmic membrane
C9RN56	FSU_3296	BNR repeat protein	Cytoplasmic membrane
C9RJ99	FSU_2554	Cation diffusion facilitator family transporter	Cytoplasmic membrane
C9RLZ8	FSU_0972	CBS/transporter associated domain protein	Cytoplasmic membrane
C9RR06	FSU_1862	Chain length determinant family protein	Cytoplasmic membrane
C9RME1	FSU_3158	Conserved domain protein	Cytoplasmic membrane
C9RNK3	FSU_1284	Conserved domain protein	Cytoplasmic membrane
C9RQT9	FSU_1794	Conserved domain protein	Cytoplasmic membrane
C9RLF9	cysK_1 FSU_0912	Cysteine synthase A (EC 2.5.1.47)	Cytoplasmic membrane
C9RRQ1	FSU_2131	Diguanylate cyclase (GGDEF) domain protein	Cytoplasmic membrane
C9RQA0	FSU_1636	Diguanylate cyclase (GGDEF) domain protein	Cytoplasmic membrane
C9RK09	FSU_2692	Diguanylate cyclase (GGDEF) domain protein	Cytoplasmic membrane
C9RKX0	FSU_2882	Diguanylate cyclase (GGDEF) domain protein	Cytoplasmic membrane
D9S7J9	FSU_2966	Diguanylate cyclase (GGDEF) domain protein	Cytoplasmic membrane
A7UG35	FSU_0222	Diguanylate cyclase (GGDEF) domain protein (GGDEF domain protein)	Cytoplasmic membrane
D9S6K8	FSU_0506	Dihydroorotate oxidase	Cytoplasmic membrane
C9RJM4	FSU_0525	EAL/GGDEF domain protein	Cytoplasmic membrane
C9RJ98	FSU_2553	Efflux transporter, RND family, MFP subunit	Cytoplasmic membrane
C9RLE5	FSU_0898	Efflux transporter, RND family, MFP subunit	Cytoplasmic membrane
D9S3U7	feoB FSU_2168	Ferrous iron transport protein B	Cytoplasmic membrane
D9S5A5	FSU_0286	Fimbriae-associated domain protein	Cytoplasmic membrane
C9RLC2	FSU_0874	Flotillin family protein	Cytoplasmic membrane
D9S7L9	FSU_2996	FtsK/SpoIIIE family protein	Cytoplasmic membrane
D9S411	FSU_2241	GGDEF/HAMP/Cache domain protein	Cytoplasmic membrane
D9S969	FSU_3312	Glycosyltransferase, group 2 family	Cytoplasmic membrane
C9RN71	FSU_3311	Glycosyltransferase, group 2 family	Cytoplasmic membrane
C9RNT3	lepA FSU_0074	GTP-binding protein LepA	Cytoplasmic membrane
C9RIY7	typA FSU_0409	GTP-binding protein TypA	Cytoplasmic membrane
D9S4Q8	FSU_2384	HAMP domain protein	Cytoplasmic membrane
C9RMP0	FSU_1087	HD domain protein	Cytoplasmic membrane
C9RMN7	FSU_1084	HDIG/GGDEF domain protein	Cytoplasmic membrane
C9RJE4	mscL FSU_2602	Large-conductance mechanosensitive channel	Cytoplasmic membrane
C9RMI9	lolD FSU_3207	Lipoprotein releasing system ATP-binding protein LolD	Cytoplasmic membrane
C9RPT1	FSU_0298	Mechanosensitive ion channel family protein	Cytoplasmic membrane
A7UG59	FSU_0718	Membrane protein (Putative membrane protein)	Cytoplasmic membrane
C9RS07	FSU_2248	Membrane protein insertase YidC	Cytoplasmic membrane
C9RIL3	FSU_2400	MotA/TolQ/ExbB proton channel family protein	Cytoplasmic membrane
C9RJ13	FSU_0435	MotA/TolQ/ExbB proton channel family protein	Cytoplasmic membrane
C9RNR7	FSU_1356	MotA/TolQ/ExbB proton channel family protein	Cytoplasmic membrane
C9RKY2	nuoBC nuoB FSU_2894	NADH-quinone oxidoreductase subunit B (EC 1.6.5.11) (NADH dehydrogenase I subunit B) (NDH-1 subunit B)	Cytoplasmic membrane
C9RJJ6	nuoB FSU_2661	NADH-quinone oxidoreductase subunit B (EC 1.6.5.11) (NADH dehydrogenase I subunit B) (NDH-1 subunit B)	Cytoplasmic membrane
C9RJK4	nuoJ_1 FSU_2669	NADH-quinone oxidoreductase, J subunit (EC 1.6.99.5)	Cytoplasmic membrane
C9RL23	FSU_2942	Nodulation efficiency protein D (NfeD) family protein	Cytoplasmic membrane
C9RL67	FSU_0817	O-antigen modification glycosyltransferase	Cytoplasmic membrane
C9RQJ4	FSU_1688	Oligopeptide/dipeptide ABC transporter, ATP-binding protein	Cytoplasmic membrane
D9S4Y4	FSU_0151	OmpA family protein	Cytoplasmic membrane
C9RNK7	FSU_1288	OmpA family protein	Cytoplasmic membrane
C9RJ33	mrcA FSU_0457	Penicillin-binding protein 1A	Cytoplasmic membrane
C9RIM2	mrdA FSU_2409	Penicillin-binding protein 2	Cytoplasmic membrane
C9RM35	psd FSU_1012	Phosphatidylserine decarboxylase (EC 4.1.1.65)	Cytoplasmic membrane
C9RM06	purT FSU_0980	Phosphoribosylglycinamide formyltransferase 2 (EC 2.1.2.-)	Cytoplasmic membrane
C9RPX8	pilC FSU_1504	Pilus assembly protein PilC	Cytoplasmic membrane
C9RL05	secG FSU_2921	Preprotein translocase, SecG subunit	Cytoplasmic membrane
C9RR14	secY FSU_1870	Preprotein translocase, SecY subunit	Cytoplasmic membrane
C9RNM1	secDF FSU_1302	Protein-export membrane protein SecDF	Cytoplasmic membrane
D9SAK9	FSU_1566	Putative 1-acyl-sn-glycerol-3-phosphate acetyltransferase	Cytoplasmic membrane
C9RNA3	FSU_0024	Putative amino acid ABC transporter, permease/amino acid-binding protein	Cytoplasmic membrane
C9RMK7	FSU_3225 or FSU_3247	Putative capsular polysaccharide biosynthesis glycosyltransferase	Cytoplasmic membrane
C9RNL4	FSU_1295	Putative carboxyl-terminal protease	Cytoplasmic membrane
C9RP13	FSU_0162	Putative cellobiose/cellodextrin phosphorylase	Cytoplasmic membrane
C9RPR8	FSU_0285	Putative chemotaxis MotB protein	Cytoplasmic membrane
C9RK22	FSU_2707	Putative lipoprotein	Cytoplasmic membrane
C9RNM0	FSU_1301	Putative magnesium transporter	Cytoplasmic membrane
C9RN70	FSU_3310	Putative membrane protein	Cytoplasmic membrane
C9RL66	FSU_0816	Putative membrane protein	Cytoplasmic membrane
C9RQF9	FSU_1653	Putative metal ABC transporter, periplasmic metal-binding adhesion liprotein	Cytoplasmic membrane
C9RQJ3	FSU_1687	Putative oligopeptide/dipeptide ABC transporter, ATP-binding protein	Cytoplasmic membrane
D9SAW6	FSU_1690	Putative oligopeptide/dipeptide ABC transporter, permease protein	Cytoplasmic membrane
C9RQ60	FSU_1591	Putative transporter	Cytoplasmic membrane
C9RLW3	FSU_0934	Putative transporter	Cytoplasmic membrane
C9RP30	FSU_0181	Putative tyrosine-protein kinase	Cytoplasmic membrane
C9RRK0	FSU_2077	Putative tyrosine-protein kinase	Cytoplasmic membrane
C9RJU2	FSU_0599	RDD family protein	Cytoplasmic membrane
C9RKL7	FSU_0748	Response regulator	Cytoplasmic membrane
C9RRM3	FSU_2103	Sensor histidine kinase	Cytoplasmic membrane
D9S7H9	FSU_2943	Sensor histidine kinase/response regulator	Cytoplasmic membrane
C9RS55	FSU_2299	Sensor histidine kinase/response regulator	Cytoplasmic membrane
C9RQM4	FSU_1722	Sensory box histidine kinase/response regulator	Cytoplasmic membrane
C9RR74	FSU_1936	Ser/Thr protein phosphatase family protein	Cytoplasmic membrane
C9RRP5	lepB FSU_2124	Signal peptidase I (EC 3.4.21.89)	Cytoplasmic membrane
C9RLI1	ffh FSU_2969	Signal recognition particle protein	Cytoplasmic membrane
C9RKS6	FSU_2835	STAS domain protein	Cytoplasmic membrane
C9RLR5;C9RLS3	fdrB FSU_3062 or FSU_3070	Succinate dehydrogenase and fumarate reductase iron-sulfur protein (EC 1.3.1.6)	Cytoplasmic membrane
C9RLR3	frdC FSU_3060	Succinate dehydrogenase cytochrome B subunit, b558 family (EC 1.3.1.6)	Cytoplasmic membrane
C9RLR4	fdrA FSU_3061	Succinate dehydrogenase or fumarate reductase, flavoprotein subunit (EC 1.3.1.6)	Cytoplasmic membrane
D9S468	FSU_2305	Sugar transporter family protein	Cytoplasmic membrane
C9RLY0	FSU_0954	Sulfate permease	Cytoplasmic membrane
C9RKH4	FSU_0702	Transporter, AcrB/AcrD/AcrF family	Cytoplasmic membrane
C9RM16	murG FSU_0991	UDP-N-acetylglucosamine--N-acetylmuramyl-(Pentapeptide) pyrophosphoryl-undecaprenol N-acetylglucosamine transferase (EC 2.4.1.-)	Cytoplasmic membrane
D9S681	FSU_2684	Uncharacterized protein	Cytoplasmic membrane
C9RL47	FSU_0797	Uncharacterized protein	Cytoplasmic membrane
C9RJL9	FSU_0520	Uncharacterized protein	Cytoplasmic membrane
D9S5J0	FSU_2559	Uncharacterized protein	Cytoplasmic membrane
C9RK61	FSU_2750	Uncharacterized protein	Cytoplasmic membrane
C9RJ49	FSU_0476	Uncharacterized protein	Cytoplasmic membrane
C9RKJ2	FSU_0721	Uncharacterized protein	Cytoplasmic membrane
C9RPG1	FSU_1467	Uncharacterized protein	Cytoplasmic membrane
C9RNV5	atpI FSU_0096	V-type ATPase, I subunit (EC 3.6.3.14)	Cytoplasmic membrane
A7UG69	FSU_2914	Cellulase (EC 3.2.1.4)	Extracellular
C9RJ81	FSU_2534	Cellulase (EC 3.2.1.4)	Extracellular
D9SB51	FSU_1795	Conserved domain protein	Extracellular
D9S9M7	FSU_1179	Conserved domain protein	Extracellular
P35811	xynC Fisuc_0362 FSU_0777	Endo-1,4-beta-xylanase C (Xylanase C) (EC 3.2.1.8) (1,4-beta-D-xylan xylanohydrolase C)	Extracellular
D9S9Y6	FSU_1314	Leucine-rich repeat domain protein	Extracellular
C9RLR2	ndk FSU_3059	Nucleoside diphosphate kinase (EC 2.7.4.6)	Extracellular
D9S7Y4	FSU_0746	Pentapeptide repeat domain protein	Extracellular
C9RIU2	FSU_2496	Polysaccharide deacetylase family protein	Extracellular
C9RQJ1	FSU_1685	Putative cellulase	Extracellular
D9S484	FSU_0006	Putative lipoprotein	Extracellular
D9S9M8	FSU_1180	Putative lipoprotein	Extracellular
C9RKQ2	FSU_0783	Putative lipoprotein	Extracellular
C9RLP5	FSU_3040	Putative lipoprotein	Extracellular
C9RQL8	FSU_1715	Putative penicillin-binding protein	Extracellular
C9RIS3	FSU_2474	Uncharacterized protein	Extracellular
C9RS45	FSU_2288	Beta-galactosidase (EC 3.2.1.23)	Outermembrane
D9S7H1	FSU_2932	Cadherin domain protein	Outermembrane
C9RRP2	FSU_2121	CarF domain protein	Outermembrane
D9S972	FSU_3315	Conserved domain protein	Outermembrane
C9RPR6	FSU_0283	Conserved domain protein	Outermembrane
D9S5Z5	FSU_0402	Conserved domain protein	Outermembrane
C9RIR7	FSU_2468	Esterase domain protein	Outermembrane
C9RLA2	FSU_0851	Extracellular solute-binding protein, family 5	Outermembrane
C9RNI1;D9S9U6	FSU_1261	Insecticidal toxin-like protein	Outermembrane
A7UG47	FSU_2009	Membrane protein (Uncharacterized protein)	Outermembrane
A7UG37	FSU_2078	OmpA family protein	Outermembrane
C9RLT0	FSU_3077	OmpA family protein	Outermembrane
A7UG61	FSU_2396	OmpA family protein	Outermembrane
C9RP29	FSU_0180	OmpA family protein	Outermembrane
C9RM27	FSU_1003	OmpA family protein	Outermembrane
C9RNP7	FSU_1331	Outer membrane efflux protein	Outermembrane
C9RRI0	FSU_2056	Outer membrane efflux protein	Outermembrane
D9S652	FSU_2654	Outer membrane protein, OMP85 family	Outermembrane
C9RIN7	FSU_2426	Peptidase, M23/M37 family	Outermembrane
C9RNN5	FSU_1318	Peptidyl-prolyl cis-trans isomerase (EC 5.2.1.8)	Outermembrane
D9S491	FSU_0013	Peptidylprolyl isomerase (EC 5.2.1.8)	Outermembrane
C9RND9	FSU_1216	Polysaccharide biosynthesis/export protein	Outermembrane
C9RKZ8	FSU_2910	Putative lipoprotein	Outermembrane
C9RJ70	FSU_0501	Putative lipoprotein	Outermembrane
D9S423	FSU_2254	Two component regulator propeller family protein	Outermembrane
D9S5H9	FSU_2546	Uncharacterized protein	Outermembrane
C9RL82	FSU_0831	Uncharacterized protein	Outermembrane
C9RLE7	FSU_0900	Uncharacterized protein	Outermembrane
D9S570	FSU_0247	Uncharacterized protein	Outermembrane
D9S7H4	FSU_2935	Uncharacterized protein	Outermembrane
D9S5M3	FSU_2597	Uncharacterized protein	Outermembrane
C9RK05	FSU_2688	Uncharacterized protein	Outermembrane
C9RK90	FSU_2779	Uncharacterized protein	Outermembrane
C9RMV1	FSU_1156	Uncharacterized protein	Outermembrane
C9RNE7	FSU_1224	Uncharacterized protein	Outermembrane
D9S9D6	FSU_1071	Uncharacterized protein	Outermembrane
C9RNW7	FSU_0109	5'-nucleotidase family protein	Periplasmic membrane
D9S8B1	FSU_3119	Alkaline phosphatase domain protein	Periplasmic membrane
C9RS30	FSU_2272	Alpha-galactosidase	Periplasmic membrane
C9RKM9	FSU_0759	Conserved domain protein	Periplasmic membrane
C9RRN1	dacB FSU_2111	D-alanyl-D-alanine carboxypeptidase/D-alanyl-D-alanine-endopeptidase (EC 3.4.16.4)	Periplasmic membrane
C9RJ89	FSU_2542	Extracellular solute-binding protein, family 5	Periplasmic membrane
C9RKW6	FSU_2878	Extracellular solute-binding protein, PotD/PotF family	Periplasmic membrane
C9RP18	FSU_0167	FKBP-type peptidyl-prolyl cis-trans isomerase domain protein/thiol-disulfide oxidoreductase domain protein	Periplasmic membrane
C9RJC9	FSU_2587	Oxidoreductase, Gfo/Idh/MocA family	Periplasmic membrane
C9RS13	FSU_2256	Peptidyl-prolyl cis-trans isomerase	Periplasmic membrane
C9RLW8	surA FSU_0941	Peptidylprolyl isomerase (EC 5.2.1.8)	Periplasmic membrane
C9RLS4	FSU_3071	Putative amino acid ABC transporter, periplasmic amino acid-binding protein	Periplasmic membrane
D9SBI1	FSU_1947	Putative endoglucanase	Periplasmic membrane
C9RMY8	FSU_1194	Putative lipoprotein	Periplasmic membrane
C9RMC5	FSU_3142	Putative lipoprotein	Periplasmic membrane
C9RNP8	FSU_1333	Putative lipoprotein	Periplasmic membrane
C9RPB6	rplM FSU_1421	Ribosomal protein L13	Periplasmic membrane
C9RJQ0	FSU_0552	Sulfate ABC transporter, periplasmic sulfate-binding protein	Periplasmic membrane
C9RJR2	sbp FSU_0564	Sulfate-binding protein	Periplasmic membrane
C9RJ50	sodB FSU_0477	Superoxide dismutase (EC 1.15.1.1)	Periplasmic membrane
C9RKI3	FSU_0711	Tetratricopeptide repeat protein	Periplasmic membrane
C9RKL2	FSU_0743	Uncharacterized protein	Periplasmic membrane
C9RS26	FSU_2269	Xylanase/xylosidase (EC 3.2.1.8)	Periplasmic membrane
D9S5W9	glgB FSU_0369	1,4-alpha-glucan branching enzyme GlgB (EC 2.4.1.18) (1,4-alpha-D-glucan:1,4-alpha-D-glucan 6-glucosyl-transferase) (Alpha-(1->4)-glucan branching enzyme) (Glycogen branching enzyme)	unknown
C9RNT1	FSU_0071	Conserved domain protein	unknown
C9RJG7	glgP FSU_2626	Glycogen phosphorylase (EC 2.4.1.1)	unknown
D9S9L7	FSU_1169	Glycosyl hydrolase, family 57	unknown
C9RR50	FSU_1909	Glycosyltransferase, group 1 family	unknown
C9RLA8	FSU_0857	Glycosyltransferase, group 1 family	unknown
C9RMR9	lpxB FSU_1121	Lipid-A-disaccharide synthetase (EC 2.4.1.182)	unknown
C9RNM3	FSU_1304	Putative 4-alpha-glucanotransferase	unknown
C9RJD8	FSU_2596	Putative lipoprotein	unknown
C9RPX7	FSU_0345	Putative lipoprotein	unknown
D9S777	FSU_0603	Putative lipoprotein	unknown
D9S524	FSU_0196	Putative mannanase	unknown
C9RIL5	FSU_2402	Uncharacterized protein	unknown
C9RPN5	FSU_0252	Ankyrin repeat family protein	Unknown
C9RRC9	FSU_2000	Antigen-like protein	Unknown
Q9F108;D9S458	xynE FSU_2293 or FSU_2294	Beta-xylanase (EC 3.2.1.8)	Unknown
Q9F4L0	FSU_2292	Beta-xylanase (EC 3.2.1.8)	Unknown
C9RJ11	FSU_0433	Biopolymer transport protein, ExbD/TolR family	Unknown
C9RRK7	FSU_2085	Biotin/lipoic acid binding domain protein	Unknown
D9S6Y4	FSU_2866	BNR repeat protein	Unknown
C9RL15	FSU_2931	Cadherin domain protein	Unknown
C9RR07	FSU_1863	Capsular polysaccharide biosynthesis domain protein	Unknown
C9RS31	FSU_2273	Carbohydrate-binding protein, CBM6 family	Unknown
C9RRD4	FSU_2005	Cellulase	Unknown
C9RJ28	FSU_0451	Cellulase (EC 3.2.1.4)	Unknown
A7UG43	FSU_2007	Cellulose-binding domain protein (Cellulose-binding protein)	Unknown
A7UG63	FSU_2012	Chitinase (EC 3.2.1.14) (Putative chitinase)	Unknown
C9RN35	FSU_3272	Conserved domain protein	Unknown
D9S819	FSU_0784	Conserved domain protein	Unknown
C9RJ29	FSU_0452	Conserved domain protein	Unknown
C9RK11	FSU_2694	Conserved domain protein	Unknown
C9RMG5	FSU_3183	Conserved domain protein	Unknown
C9RR85	FSU_1953	Conserved domain protein	Unknown
C9RMG4	FSU_3182	Conserved domain protein	Unknown
C9RM45	FSU_1022	Conserved domain protein	Unknown
C9RP20	FSU_0169	Conserved domain protein	Unknown
D9S8D8	FSU_3147	Conserved domain protein	Unknown
D9SBJ0	FSU_1961	Conserved domain protein	Unknown
C9RRE7	FSU_2018	Conserved domain protein	Unknown
D9S8D7	FSU_3146	Conserved domain protein	Unknown
C9RLC0	FSU_0872	Conserved domain protein	Unknown
C9RNK4	FSU_1285	Conserved domain protein	Unknown
D9S5I7	FSU_2556	Conserved domain protein	Unknown
C9RII7	FSU_2368	Conserved domain protein	Unknown
C9RKE3	FSU_0670	Conserved domain protein	Unknown
C9RMQ4	FSU_1106	Conserved domain protein	Unknown
C9RQR7	FSU_1770	Conserved domain protein	Unknown
C9RS82	FSU_2330	Conserved domain protein	Unknown
C9RR39	FSU_1895	DNA-binding protein	Unknown
C9RNE1	rfbC FSU_1218	dTDP-4-dehydrorhamnose 3,5-epimerase (EC 5.1.3.13)	Unknown
C9RKH3	FSU_0701	Efflux transporter, RND family, MFP subunit	Unknown
D9S4N9	FSU_2362	Endoglucanase (EC 3.2.1.4)	Unknown
A7UG67	FSU_2361	Endoglucanase (EC 3.2.1.4)	Unknown
P14250	cel-3 Fisuc_2230 FSU_2772	Endoglucanase 3 (EC 3.2.1.4) (Cellulase 3) (Endo-1,4-beta-glucanase 3) (EG3)	Unknown
C9RJT6	FSU_0593	Endoribonuclease L-PSP family protein	Unknown
D9S9B3	FSU_1047	Extracellular solute-binding protein	Unknown
C9RRN0	FSU_2110	Extracellular solute-binding protein	Unknown
D9SBX6	FSU_2120	FG-GAP repeat protein	Unknown
C9RKA2	FSU_2794	Fibrobacter succinogenes major paralogous domain protein	Unknown
D9S425	FSU_2257	Fibrobacter succinogenes major paralogous domain protein	Unknown
A7UG66	FSU_2502	Fibro-slime domain protein	Unknown
C9RK51	FSU_2738	Flavin reductase domain protein	Unknown
C9RPK7	FSU_0224	FMN reductase, NADPH-dependent domain protein	Unknown
C9RS01	FSU_2242	GGDEF/HAMP/Cache domain protein	Unknown
A7UG68	FSU_2303	Glycoside hydrolase family 8 (EC 3.2.1.4) (Glycosyl hydrolase, family 8)	Unknown
C9RL59	FSU_0810	Glycosyl hydrolase, family 9	Unknown
C9RJA3	FSU_2558	Glycosyl hydrolase, family 9	Unknown
C9RR41	FSU_1897	LemA family protein	Unknown
C9RR67	FSU_1929	LemA family protein	Unknown
D9SBL9	FSU_1995	Lipase domain protein	Unknown
C9RJ36	FSU_0463	M23/M37 peptidase domain protein	Unknown
D9SBZ4	FSU_2141	Mce-like protein	Unknown
A7UG48	FSU_2010	Membrane protein (Uncharacterized protein)	Unknown
A7UG44	FSU_0230	Membrane protein (Uncharacterized protein)	Unknown
A7UG45	FSU_2404	Membrane protein (Uncharacterized protein)	Unknown
A7UG46	FSU_1029	Membrane protein (Uncharacterized protein)	Unknown
A7UG56	FSU_1783	Membrane protein (Uncharacterized protein)	Unknown
A7UG52	FSU_2807	Membrane protein (Uncharacterized protein)	Unknown
C9RIX3	FSU_0395	Meso-diaminopimelate D-dehydrogenase (DAPDH) (Meso-DAP dehydrogenase) (EC 1.4.1.16)	Unknown
C9RIJ2	purE FSU_2375	N5-carboxyaminoimidazole ribonucleotide mutase (N5-CAIR mutase) (EC 5.4.99.18) (5-(carboxyamino)imidazole ribonucleotide mutase)	Unknown
C9RS75	nadE FSU_2322	NAD+ synthetase, glutamine-dependent (EC 6.3.5.1)	Unknown
C9RJJ9	nuoE FSU_2664	NADH-quinone oxidoreductase, E subunit (EC 1.6.99.5)	Unknown
C9RNW6	FSU_0108	Nitroreductase family protein	Unknown
C9RKH1	FSU_0698	Nucleoid-associated protein FSU_0698	Unknown
C9RQ78	FSU_1609	OmpA family protein	Unknown
A7UG34	FSU_0700	Outer membrane efflux protein	Unknown
C9RPX0	FSU_0338	Penicillin binding transpeptidase domain protein	Unknown
D9SAB3	FSU_1453	Peptidase M16 domain protein	Unknown
D9S9L1	FSU_1159	Peptidase, M16 family	Unknown
C9RKE2	FSU_0669	Peptidase, M23/M37 family	Unknown
C9RR54	FSU_1914	Peptidase, M23/M37 family	Unknown
C9RJI1	FSU_2641	Phosphoglycerate mutase domain protein	Unknown
D9S9E9	FSU_1086	Putative aspartate aminotransferase	Unknown
D9S9X9	FSU_1305	Putative BatD protein	Unknown
C9RNM5	FSU_1306	Putative BatE protein	Unknown
C9RNF0	FSU_1228	Putative cellulase	Unknown
C9RMD2	FSU_3149	Putative endo-1,4-beta-glucanase	Unknown
D9S430	FSU_2262	Putative endo-1,4-beta-xylanase	Unknown
C9RS21	FSU_2264	Putative endo-1,4-beta-xylanase	Unknown
C9RS20	FSU_2263	Putative endo-1,4-beta-xylanase	Unknown
D9SAY0	FSU_1704	Putative indolepyruvate oxidoreductase, IorB subunit	Unknown
C9RPU7	FSU_0315	Putative lactase	Unknown
C9RJW9	FSU_0627	Putative lipoprotein	Unknown
C9RND2	FSU_0055	Putative lipoprotein	Unknown
C9RIM6	FSU_2415	Putative lipoprotein	Unknown
C9RKC6	FSU_0652	Putative lipoprotein	Unknown
C9RMY4	FSU_1190	Putative lipoprotein	Unknown
C9RPG2	FSU_1468	Putative lipoprotein	Unknown
C9RMZ9	FSU_1207	Putative lipoprotein	Unknown
C9RQT0	FSU_1784	Putative lipoprotein	Unknown
C9RRN9	FSU_2118	Putative lipoprotein	Unknown
C9RL08	FSU_2924	Putative lipoprotein	Unknown
C9RNC6	FSU_0049	Putative lipoprotein	Unknown
C9RP10	FSU_0158	Putative lipoprotein	Unknown
C9RRE0	FSU_2011	Putative lipoprotein	Unknown
D9S6Q4	FSU_2769	Putative lipoprotein	Unknown
C9RSA0	FSU_2348	Putative lipoprotein	Unknown
D9S6V8	FSU_2831	Putative lipoprotein	Unknown
C9RR51	FSU_1910	Putative lipoprotein	Unknown
C9RKV6	FSU_2867	Putative lipoprotein	Unknown
C9RPS2	FSU_0289	Putative lipoprotein	Unknown
C9RQ68	FSU_1599	Putative lipoprotein	Unknown
C9RQL4	FSU_1709	Putative lipoprotein	Unknown
C9RQP8	FSU_1752	Putative lipoprotein	Unknown
C9RRA1	FSU_1971	Putative lipoprotein	Unknown
C9RIT3	FSU_2487	Putative lipoprotein	Unknown
C9RJJ4	FSU_2659	Putative lipoprotein	Unknown
C9RKT1	FSU_2840	Putative lipoprotein	Unknown
C9RM41	FSU_1018	Putative lipoprotein	Unknown
C9RMC8	FSU_3145	Putative lipoprotein	Unknown
C9RPH2	FSU_1480	Putative lipoprotein	Unknown
C9RQH4	FSU_1668	Putative lipoprotein	Unknown
C9RRB9	FSU_1990	Putative lipoprotein	Unknown
C9RRQ4	FSU_2134	Putative lipoprotein	Unknown
C9RIJ7	FSU_2382	Putative lipoprotein	Unknown
C9RJ37	FSU_0464	Putative lipoprotein	Unknown
C9RKA5	FSU_2797	Putative lipoprotein	Unknown
C9RKC5	FSU_2817	Putative lipoprotein	Unknown
C9RM36	FSU_1013	Putative lipoprotein	Unknown
C9RM79	FSU_1060	Putative lipoprotein	Unknown
C9RM80	FSU_1061	Putative lipoprotein	Unknown
C9RMP1	FSU_1088	Putative lipoprotein	Unknown
C9RMV2	FSU_1157	Putative lipoprotein	Unknown
C9RN83	FSU_0003	Putative lipoprotein	Unknown
C9RNA5	FSU_0026	Putative lipoprotein	Unknown
C9RPI2	FSU_1491	Putative lipoprotein	Unknown
C9RRB6	FSU_1987	Putative lipoprotein	Unknown
C9RRK5	FSU_2083	Putative lipoprotein	Unknown
D9S7A2	FSU_0629	Putative lipoprotein	Unknown
C9RK68	FSU_2757	Putative lipoprotein	Unknown
C9RKS8	FSU_2837	Putative lipoprotein	Unknown
C9RM64	FSU_1044	Putative lipoprotein	Unknown
C9RNQ7	FSU_1345	Putative lipoprotein	Unknown
C9RQ97	FSU_1633	Putative lipoprotein	Unknown
C9RQB8	FSU_0351	Putative lipoprotein	Unknown
C9RQZ8	FSU_1852	Putative lipoprotein	Unknown
D9SAD4	FSU_1476	Putative lipoprotein	Unknown
D9SAE8	FSU_1492	Putative lipoprotein	Unknown
D9SBL3	FSU_1989	Putative lipoprotein	Unknown
D9SBY1	FSU_2125	Putative lipoprotein	Unknown
C9RNG5	FSU_1244	Putative lipoprotein, TIGR02171	Unknown
C9RPN6	FSU_0253	Putative membrane-bound lytic murein transglycosylase D	Unknown
C9RM02	FSU_0976	Putative metal ABC transporter, periplasmic metal-binding adhesion liprotein	Unknown
C9RQJ7	FSU_1691	Putative oligopeptide ABC transporter, periplasmic oligopeptide-binding protein	Unknown
C9RQE5	FSU_0383	Putative outer membrane protein	Unknown
C9RJU7	FSU_0604	Putative peptidoglycan-associated lipoprotein	Unknown
D9SBH8	FSU_1944	Putative periplasmic binding protein	Unknown
C9RPD3	FSU_1438	Putative phosphoenolpyruvate decarboxylase	Unknown
C9RLS1	FSU_3068	Putative type III restriction-modification system, Mod subunit	Unknown
A7UG50	FSU_2567	Putative type IV pilin (Type IV pilin)	Unknown
C9RK54	FSU_2741	Putative xylanase	Unknown
C9RR63	FSU_1924	Pyridoxamine 5'-phosphate oxidase family protein	Unknown
C9RNZ4	nifJ FSU_0139	Pyruvate synthase (EC 1.2.7.1)	Unknown
C9RR76	FSU_1938	Receptor family ligand binding region protein	Unknown
C9RIX1	FSU_2528	Rhamnogalacturonan lyase	Unknown
C9RN63	FSU_3303	Rhodanese-like protein	Unknown
C9RRR7	FSU_2147	Tetratricopeptide repeat protein	Unknown
D9S6M3	FSU_0522	Tetratricopeptide repeat protein	Unknown
C9RJ09	FSU_0431	Tetratricopeptide repeat protein	Unknown
C9RIL6	FSU_2403 or FSU_1773	TonB family protein or Uncharacterized protein	Unknown
A7UG58	FSU_2398	TPR domain protein (Tetratricopeptide repeat protein)	Unknown
A7UG62	FSU_2397	TPR domain protein (Tetratricopeptide repeat protein)	Unknown
D9S505	coaX FSU_0176	Type III pantothenate kinase (EC 2.7.1.33) (PanK-III) (Pantothenic acid kinase)	Unknown
C9RNQ0	FSU_1335	Uncharacterized protein	Unknown
D9S6U3	FSU_2814	Uncharacterized protein	Unknown
D9S827	FSU_0792	Uncharacterized protein	Unknown
C9RRD7	FSU_2008	Uncharacterized protein	Unknown
C9RQJ9	FSU_1693	Uncharacterized protein	Unknown
D9S889	FSU_3096	Uncharacterized protein	Unknown
D9S6H2	FSU_0459	Uncharacterized protein	Unknown
D9S8Z7	FSU_1004	Uncharacterized protein	Unknown
D9S9Y4	FSU_1310	Uncharacterized protein	Unknown
C9RLE8	FSU_0901 or rplI FSU_0902	Uncharacterized protein	Unknown
D9S873	FSU_0845	Uncharacterized protein	Unknown
C9RJE1	FSU_2599	Uncharacterized protein	Unknown
C9RM98	FSU_3113	Uncharacterized protein	Unknown
D9S691	FSU_2695	Uncharacterized protein	Unknown
C9RKI0	FSU_0708	Uncharacterized protein	Unknown
C9RPF4	FSU_1460	Uncharacterized protein	Unknown
C9RMV0	FSU_1155	Uncharacterized protein	Unknown
C9RNI4	FSU_1263	Uncharacterized protein	Unknown
C9RNP6	FSU_1330	Uncharacterized protein	Unknown
C9RJ04	FSU_0426	Uncharacterized protein	Unknown
C9RP60	FSU_1366	Uncharacterized protein	Unknown
C9RQH0	FSU_1664	Uncharacterized protein	Unknown
D9S8N8	FSU_0881	Uncharacterized protein	Unknown
D9S9C9	FSU_1064	Uncharacterized protein	Unknown
C9RIJ4	FSU_2377	Uncharacterized protein	Unknown
C9RLD9	FSU_0892	Uncharacterized protein	Unknown
C9RM87	FSU_1068	Uncharacterized protein	Unknown
C9RN94	FSU_0015	Uncharacterized protein	Unknown
C9RPR3	FSU_0280	Uncharacterized protein	Unknown
C9RPS1	FSU_0288	Uncharacterized protein	Unknown
C9RQT2	FSU_1786	Uncharacterized protein	Unknown
D9S5B7	FSU_2475	Uncharacterized protein	Unknown
C9RJ52	FSU_0479	Uncharacterized protein	Unknown
C9RK95	FSU_2784	Uncharacterized protein	Unknown
C9RL18	FSU_2934	Uncharacterized protein	Unknown
C9RR96	FSU_1966	Uncharacterized protein	Unknown
D9S6Q3	FSU_2768	Uncharacterized protein	Unknown
D9SBK2	FSU_1976	Uncharacterized protein	Unknown
C9RJ51	FSU_0478	Uncharacterized protein	Unknown
D9S3Y5	FSU_2210	Uncharacterized protein	Unknown
D9S9D1	FSU_1066	Uncharacterized protein	Unknown
D9SBU5	FSU_2084	Uncharacterized protein	Unknown
C9RJW2	FSU_0620	Uncharacterized protein	Unknown
C9RKD1	FSU_0657	Uncharacterized protein	Unknown
C9RLS7	FSU_3074	Uncharacterized protein	Unknown
C9RMX8	FSU_1184	Uncharacterized protein	Unknown
C9RQ50	FSU_1580	Uncharacterized protein	Unknown
C9RQB0	FSU_1646	Uncharacterized protein	Unknown
C9RQZ7	FSU_1851	Uncharacterized protein	Unknown
C9RR53	FSU_1913	Uncharacterized protein	Unknown
D9S7F9	FSU_0694	Uncharacterized protein	Unknown
D9S8D4	FSU_3143	Uncharacterized protein	Unknown
D9S9K0	FSU_1147	Uncharacterized protein	Unknown
D9SAV8	FSU_1679	Uncharacterized protein	Unknown
D9SC01	FSU_2149	Uncharacterized protein	Unknown
C9RJ90	FSU_2544	Uncharacterized protein	Unknown
C9RJ91	FSU_2545	Uncharacterized protein	Unknown
C9RJ96	FSU_2551	Uncharacterized protein	Unknown
C9RJE0	FSU_2598	Uncharacterized protein	Unknown
C9RJR4	FSU_0566	Uncharacterized protein	Unknown
C9RJZ6	FSU_2678	Uncharacterized protein	Unknown
C9RKP1	FSU_0772	Uncharacterized protein	Unknown
C9RLH2	FSU_0928	Uncharacterized protein	Unknown
C9RLP6	FSU_3041	Uncharacterized protein	Unknown
C9RM32	FSU_1009	Uncharacterized protein	Unknown
C9RMA8	FSU_3125	Uncharacterized protein	Unknown
C9RMP7	FSU_1094	Uncharacterized protein	Unknown
C9RNH6	FSU_1255	Uncharacterized protein	Unknown
C9RNI3	FSU_1262	Uncharacterized protein	Unknown
C9RNW5	FSU_0107	Uncharacterized protein	Unknown
C9RP79	FSU_1384	Uncharacterized protein	Unknown
C9RPC9	FSU_1434	Uncharacterized protein	Unknown
C9RQL6	FSU_1711	Uncharacterized protein	Unknown
C9RR46	FSU_1905	Uncharacterized protein	Unknown
C9RRM8	FSU_2108	Uncharacterized protein	Unknown
D9S4M4	FSU_2347	Uncharacterized protein	Unknown
D9SAE6	FSU_1490	Uncharacterized protein	Unknown
C9RNV4	atpD FSU_0095	V-type ATPase, D subunit (EC 3.6.3.14)	Unknown
D9S442	FSU_2274	Xylanase/xylosidase	Unknown
C9RKA3	FSU_2795	Xylanase-like protein	Unknown
C9RN98	FSU_0019	ADP-ribosylglycohydrolase family protein	Unknown
C9RJ38	leuC FSU_0466	3-isopropylmalate dehydratase large subunit	Unknown (Multi)
C9RLQ8	FSU_3055	ABC transporter, ATP-binding protein	Unknown (Multi)
C9RLG6	speA FSU_0921	Arginine decarboxylase (EC 4.1.1.19)	Unknown (Multi)
C9RNJ8	carB_2 FSU_1279	Carbamoyl-phosphate synthase (glutamine-hydrolyzing) (EC 6.3.5.5)	Unknown (Multi)
C9RP50	carB_1 FSU_0201	Carbamoyl-phosphate synthase, large subunit (EC 6.3.5.5)	Unknown (Multi)
C9RIQ0	FSU_2441	Carbohydrate-binding protein	Unknown (Multi)
C9RM12	ftsZ FSU_0987	Cell division protein FtsZ	Unknown (Multi)
C9RQE4	FSU_0382	Cellulase (EC 3.2.1.4)	Unknown (Multi)
C9RS81	FSU_2329	Conserved domain protein	Unknown (Multi)
D9S5U2	FSU_0342	Extracellular solute-binding protein, family 3	Unknown (Multi)
D9S8I1	FSU_3194	Fibronectin type III domain protein	Unknown (Multi)
C9RNS6	gdhA FSU_0066	Glutamate dehydrogenase	Unknown (Multi)
A7UG57	FSU_0809	Glycoside hydrolase family 9 (Glycosyl hydrolase, family 9)	Unknown (Multi)
C9RLJ5	FSU_2986	Glycosyl hydrolase, family 16	Unknown (Multi)
C9RS08	FSU_2249	Glycosyl hydrolase, family 3	Unknown (Multi)
C9RP42	grpE FSU_0193	GrpE protein	Unknown (Multi)
C9RM68	FSU_1048	HAMP/GGDEF domain protein	Unknown (Multi)
C9RN92	nadB FSU_0012	L-aspartate oxidase (EC 1.4.3.16)	Unknown (Multi)
C9RK20	FSU_2704	Lipase/acylhydrolase, GDSL family	Unknown (Multi)
A7UG51	FSU_0609	Lipoprotein (Putative lipoprotein)	Unknown (Multi)
C9RL98	FSU_0847	LysM domain protein	Unknown (Multi)
C9RN95	FSU_0016	OmpA family protein	Unknown (Multi)
C9RJJ1	FSU_2655	Outer membrane protein, OmpH family	Unknown (Multi)
C9RNN4	FSU_1317	Peptidase, M23/M37 family	Unknown (Multi)
C9RNT4	FSU_0075	Peptidyl-prolyl cis-trans isomerase (EC 5.2.1.8)	Unknown (Multi)
C9RRK4	FSU_2082	Phosphoglycerate mutase family protein	Unknown (Multi)
C9RN03	FSU_1212	Pilin domain protein	Unknown (Multi)
C9RS60	FSU_2304	Polysaccharide deacetylase family protein	Unknown (Multi)
C9RPM2	FSU_0239	PPIC-type PPIASE domain protein	Unknown (Multi)
C9RS24	FSU_2267	Putative acetyl xylan esterase	Unknown (Multi)
C9RR37	FSU_1893	Putative endoglucanase	Unknown (Multi)
D9S6Z3	FSU_2876	Uncharacterized protein	Unknown (Multi)
C9RJX7	FSU_0636 or FSU_0268	Ribosomal protein S20 or Putative membrane protein	unknown/cytoplasmic memrbaen

## Sheet:  Cellular location regulat prot
Protein IDs	Gene name	Protein name	Fold changes	Sub-cellular location (pSortb)	Sub-cellular location (UniProt)	Transmembrane domain (UniProt)	Catalytic activity (UniProt)	Cellular function (UniProt)	Pathway (UniProt)	Cross-reference (CAZy-UniProt)
C9RQP7	FSU_1751	Uncharacterized protein	2.24778	Cytoplasmic	Unknown	-	-	-	-	-
D9S4M4	FSU_2347	Uncharacterized protein	2.18669	Unknown	Unknown	-	-	-	-	-
C9RQL6	FSU_1711	Uncharacterized protein	2.08894	Unknown	Unknown	-	-	-	-	-
C9RNV0	atpE FSU_0091	V-type sodium ATPase, E subunit	2.01825	Cytoplasmic	Unknown	-	-	-	-	-
C9RLP5	FSU_3040	Putative lipoprotein	1.99427	Extracellular	Unknown	-	-	-	-	-
C9RS21	FSU_2264	Putative endo-1,4-beta-xylanase	1.95382	Unknown	Unknown	-	-	-	-	CBM6;GH43;
A7UG69	FSU_2914	Cellulase	1.93291	Extracellular	Unknown	-	-	-	-	GH5;
C9RMV0	FSU_1155	Uncharacterized protein	1.92044	Unknown	Unknown	-	-	-	-	-
C9RLG2	rbr FSU_0915	Rubrerythrin	1.8994	Cytoplasmic	Unknown	-	-	-	-	-
P14250	cel-3 Fisuc_2230 FSU_2772	Endoglucanase 3	1.82627	Unknown	Membrane; Lipid-anchor	-	Endohydrolysis of (1->4)-beta-D-glucosidic linkages in cellulose, lichenin and cereal beta-D-glucans.	Exhibits both endoglucanase and cellobiosidase activities.	-	GH5;
D9S4N9	FSU_2362	Endoglucanase	1.80754	Unknown	Unknown	-	Endohydrolysis of (1->4)-beta-D-glucosidic linkages in cellulose, lichenin and cereal beta-D-glucans.	-	-	-
C9RKL7	FSU_0748	Response regulator	1.78468	Cytoplasmic membrane	Unknown	-	-	-	-	-
C9RLF7	FSU_0910	RNA methyltransferase, TrmH family, group 3	1.77745	Cytoplasmic	Unknown	-	-	-	-	-
C9RQK0	FSU_1694	Conserved domain protein	1.74866	Cytoplasmic	Unknown	-	-	-	-	-
C9RKS7	FSU_2836	Uncharacterized protein	1.74345	Cytoplasmic membrane	Unknown	Helical	-	-	-	-
C9RIL5	FSU_2402	Uncharacterized protein	1.72806	Unknown	Cell membrane Single-pass type II membrane protein	Helical	-	-	-	-
D9S442	FSU_2274	Xylanase/xylosidase	1.72782	Unknown	Unknown	-	-	-	-	-
C9RNV4	atpD FSU_0095	V-type ATPase, D subunit	1.72566	Unknown	Unknown	-	-	-	-	-
D9SB51	FSU_1795	Conserved domain protein	1.71341	Extracellular	Unknown	-	-	-	-	-
C9RJI9	FSU_2653	Phenylacetate-coenzyme A ligase (EC 6.2.1.30) (Phenylacetyl-CoA ligase)	1.69999	Cytoplasmic	Unknown	-	ATP + phenylacetate + CoA = AMP + diphosphate + phenylacetyl-CoA. {ECO:0000256|PIRNR:PIRNR006444}.	Catalyzes the activation of phenylacetic acid (PA) to phenylacetyl-CoA (PA-CoA).	Aromatic compound metabolism; phenylacetate degradation.	-
C9RJD3	FSU_2590	Helix-turn-helix DNA-binding domain protein	1.69387	Cytoplasmic	Unknown	-	-	-	-	-
P35811	xynC Fisuc_0362 FSU_0777	Endo-1,4-beta-xylanase C (Xylanase C)	1.67545	Extracellular	Unknown	-	Endohydrolysis of (1->4)-beta-D-xylosidic linkages in xylans.	Cleaves xylans with the production of xylose, xylobiose and xylo-oligosaccharides.	Glycan degradation; xylan degradation.	GH11;
Q9F108;D9S458	xynE FSU_2293 or FSU_2294	Beta-xylanase	1.65838	Unknown	Unknown	-	Endohydrolysis of (1->4)-beta-D-xylosidic linkages in xylans.	-	-	CBM6;GH10;
C9RIP9	FSU_2440	Uncharacterized protein	1.6556	Cytoplasmic	Unknown	-	-	-	-	-
A7UG66	FSU_2502	Fibro-slime domain protein	1.65501	Unknown	Unknown	-	-	-	-	-
C9RRC2;D9S8W4	FSU_0968	Uncharacterized protein	1.65457	Cytoplasmic	Unknown	-	-	-	-	-
D9SAB0	FSU_1450	DNA-directed RNA polymerase subunit beta	1.65117	Cytoplasmic	Unknown	-	Nucleoside triphosphate + RNA(n) = diphosphate + RNA(n+1).	DNA-dependent RNA polymerase catalyzes the transcription of DNA into RNA using the four ribonucleoside triphosphates as substrates. {ECO:0000256|HAMAP-Rule:MF_01322,	-	-
A7UG67	FSU_2361	Endoglucanase	1.64243	Unknown	Unknown	-	Endohydrolysis of (1->4)-beta-D-glucosidic linkages in cellulose, lichenin and cereal beta-D-glucans.	-	-	GH9;
C9RNV3	atpB FSU_0094	V-type ATP synthase beta chain (V-ATPase subunit B)	1.63646	Cytoplasmic	Unknown	-	-	Produces ATP from ADP in the presence of a proton gradient across the membrane. The V-type beta chain is a regulatory subunit.	-	-
C9RIM6	FSU_2415	Putative lipoprotein	1.63578	Unknown	Unknown	-	-	-	-	-
C9RP60	FSU_1366	Uncharacterized protein	1.6302	Unknown (Multi)	Unknown	Helical	-	-	-	-
C9RNV2	atpA FSU_0093	V-type ATP synthase alpha chain	1.6233	Cytoplasmic	Unknown	-	ATP + H(2)O + H(+)(In) = ADP + phosphate + H(+)(Out).	Produces ATP from ADP in the presence of a proton gradient across the membrane. The V-type alpha chain is a catalytic subunit.	-	-
C9RMZ0	trx_1 FSU_1196	Thioredoxin	1.61839	Cytoplasmic	Unknown	-	-	-	-	-
A7UG46	FSU_1029	Membrane protein	1.60642	Unknown	Unknown	-	-	-	-	-
C9RPY0	FSU_1506	Thioredoxin family protein	1.60484	Unknown	Unknown	Helical	-	-	-	-
C9RKL8	FSU_0749	Oxidoreductase, short chain dehydrogenase/reductase family	1.59409	Cytoplasmic	Unknown	-	-	-	-	-
C9RIR1	FSU_2461	Exonuclease, DNA polymerase III, epsilon subunit family	1.57083	Cytoplasmic	Unknown	-	-	-	-	-
C9RNZ4	nifJ FSU_0139	Pyruvate-flavodoxin oxidoreductase	1.56894	Unknown	Unknown	-	Pyruvate + CoA + oxidized flavodoxin = acetyl-CoA + CO(2) + reduced flavodoxin.	Oxidoreductase required for the transfer of electrons from pyruvate to flavodoxin.	-	-
C9RJ50	sodB FSU_0477	Superoxide dismutase	1.55585	Periplasmic membrane	Unknown	-	2 superoxide + 2 H(+) = O(2) + H(2)O(2).	Destroys radicals which are normally produced within the cells and which are toxic to biological systems.	-	-
C9RN98	FSU_0019	ADP-ribosylglycohydrolase family protein	1.54535	Unknown	Unknown	-	-	-	-	-
C9RKC7	bdhA FSU_0653	NADH-dependent butanol dehydrogenase A	1.53358	Cytoplasmic	Unknown	-	-	-	-	-
C9RS39	FSU_2282	Conserved domain protein	1.5325	Cytoplasmic	Unknown	-	-	-	-	-
C9RS20	FSU_2263	Putative endo-1,4-beta-xylanase	1.52569	Unknown	Unknown	-	-	-	-	CBM6;GH43;
C9RIL3	FSU_2400	MotA/TolQ/ExbB proton channel family protein	1.50374	Cytoplasmic membrane	Membrane Multi-pass membrane protein	Helical	-	-	-	-
C9RQN5	rpoB FSU_1734	DNA-directed RNA polymerase subunit beta (RNAP subunit beta)	1.49859	Cytoplasmic	Unknown	-	Nucleoside triphosphate + RNA(n) = diphosphate + RNA(n+1).	DNA-dependent RNA polymerase catalyzes the transcription of DNA into RNA using the four ribonucleoside triphosphates as substrates.	-	-
C9RNK1	hup_3 FSU_1282	DNA-binding protein HU	1.49722	Cytoplasmic	Unknown	-	-	Histone-like DNA-binding protein which is capable of wrapping DNA to stabilize it, and thus to prevent its denaturation under extreme environmental conditions.	-	-
D9SAX4	hprK FSU_1698	HPr kinase/phosphorylase (HPrK/P)	1.49269	Cytoplasmic	Unknown	-	ATP + HPr = ADP + P-Ser-HPr. CATALYTIC ACTIVITY: P-Ser-HPr + phosphate = HPr + diphosphate.	Catalyzes the ATP- as well as the pyrophosphate-dependent phosphorylation of a specific serine residue in HPr, a phosphocarrier protein of the phosphoenolpyruvate-dependent sugar phosphotransferase system (PTS). HprK/P also catalyzes the pyrophosphate-producing, inorganic phosphate-dependent dephosphorylation (phosphorolysis) of seryl-phosphorylated HPr (P-Ser-HPr).	-	-
A7UG35	FSU_0222	Diguanylate cyclase (GGDEF) domain protein (GGDEF domain protein)	1.49163	Cytoplasmic membrane	Unknown	-	-	-	-	-
C9RQJ1	FSU_1685	Putative cellulase	1.48459	Extracellular	Unknown	-	-	-	-	GH5;
C9RNQ0	FSU_1335	Uncharacterized protein	1.47776	Unknown	Unknown	-	-	-	-	-
C9RPD3	FSU_1438	Putative phosphoenolpyruvate decarboxylase	1.47507	Unknown	Unknown	-	-	-	-	-
C9RNF0	FSU_1228	Putative cellulase	1.47052	Unknown	Unknown	-	-	-	-	GH5;
C9RQK5	yfiA FSU_1699	Ribosomal subunit interface protein	1.46866	Cytoplasmic	Unknown	-	-	-	-	-
C9RKA2	FSU_2794	Fibrobacter succinogenes major paralogous domain protein	1.46566	Unknown	Unknown	-	-	-	-	-
C9RQK2	FSU_1696	C4-type zinc finger protein, DksA/TraR family	1.46545	Cytoplasmic	Unknown	-	-	-	-	-
C9RQA8	recB FSU_1644	Exodeoxyribonuclease V, beta subunit	1.46409	Cytoplasmic	Unknown	-	-	-	-	-
D9S6R3	FSU_2781	Uncharacterized protein	1.46268	Cytoplasmic	Unknown	-	-	-	-	-
A7UG36	FSU_2401	Membrane protein	1.46231	Outermembrane	Unknown	Helical	-	-	-	-
A7UG62	FSU_2397	TPR domain protein (Tetratricopeptide repeat protein)	1.45849	Unknown	Unknown	-	-	-	-	-
C9RJT9	scpB FSU_0596	Segregation and condensation protein B	1.45816	Cytoplasmic	Cytoplasm	-	-	Participates in chromosomal partition during cell division. May act via the formation of a condensin-like complex containing Smc and ScpA that pull DNA away from mid-cell into both cell halves.	-	-
C9RQE4	FSU_0382	Cellulase	1.45746	Unknown (Multi)	Unknown	-	-	-	-	-
C9RMJ9	FSU_3218	Aminotransferase, DegT/DnrJ/EryC1/StrS family	1.45438	Cytoplasmic	Unknown	-	-	-	-	-
C9RMR9	lpxB FSU_1121	Lipid-A-disaccharide synthase	1.45227	unknown	Unknown	-	UDP-2-N,3-O-bis((3R)-3-hydroxytetradecanoyl)-alpha-D-glucosamine + 2-N,3-O-bis((3R)-3-hydroxytetradecanoyl)-alpha-D-glucosaminyl 1-phosphate = UDP + 2-N,3-O-bis((3R)-3-hydroxytetradecanoyl)-beta-D-glucosaminyl-(1->6)-2-N,3-O-bis((3R)-3-hydroxytetradecanoyl)-alpha-D-glucosaminyl 1-phosphate.	-	Glycolipid biosynthesis; lipid IV(A) biosynthesis; lipid IV(A) from (3R)-3-hydroxytetradecanoyl-[acyl-carrier-protein] and UDP-N-acetyl-alpha-D-glucosamine: step 5/6.	GT19;
C9RS30	FSU_2272	Alpha-galactosidase	1.44693	Periplasmic membrane	Unknown	-	Hydrolysis of terminal, non-reducing alpha-D-galactose residues in alpha-D-galactosides, including galactose oligosaccharides, galactomannans and galactolipids.	-	-	CBM6;GH27;
C9RNW6	FSU_0108	Nitroreductase family protein	1.44488	Unknown	Unknown	-	-	-	-	-
C9RLA8	FSU_0857	Glycosyltransferase, group 1 family	1.44159	Unknown	Unknown	-	-	-	-	GT4;
C9RLD9	FSU_0892	Uncharacterized protein	1.44059	Unknown	Unknown	-	-	-	-	-
C9RN61	FSU_3301	1-deoxy-D-xylulose-5-phosphate synthase	1.43218	Cytoplasmic	Unknown	-	Pyruvate + D-glyceraldehyde 3-phosphate = 1-deoxy-D-xylulose 5-phosphate + CO(2).	Catalyzes the acyloin condensation reaction between C atoms 2 and 3 of pyruvate and glyceraldehyde 3-phosphate to yield 1-deoxy-D-xylulose-5-phosphate (DXP).	Metabolic intermediate biosynthesis; 1-deoxy-D-xylulose 5-phosphate biosynthesis; 1-deoxy-D-xylulose 5-phosphate from D-glyceraldehyde 3-phosphate and pyruvate: step 1/1.	-
A7UG61	FSU_2396	OmpA family protein	1.43115	Outermembrane	Unknown	-	-	-	-	-
D9S827	FSU_0792	Uncharacterized protein	1.42857	Unknown	Unknown	-	-	-	-	-
D9S449	FSU_2283	Helicase, UvrD/REP family	1.42153	Cytoplasmic	Unknown	-	ATP + H(2)O = ADP + phosphate.	-	-	-
C9RP13	FSU_0162	Putative cellobiose/cellodextrin phosphorylase	1.41909	Cytoplasmic membrane	Unknown	-	-	-	-	GH94;
C9RR01	clpP_1 clpP FSU_1856	ATP-dependent Clp protease proteolytic subunit	1.40884	Cytoplasmic	Cytoplasm	-	Hydrolysis of proteins to small peptides in the presence of ATP and magnesium. Alpha-casein is the usual test substrate. In the absence of ATP, only oligopeptides shorter than five residues are hydrolyzed (such as succinyl-Leu-Tyr-|-NHMec; and Leu-Tyr-Leu-|-Tyr-Trp, in which cleavage of the -Tyr-|-Leu- and -Tyr-|-Trp bonds also occurs).	Cleaves peptides in various proteins in a process that requires ATP hydrolysis. Has a chymotrypsin-like activity. Plays a major role in the degradation of misfolded proteins.	-	-
C9RS45	FSU_2288	Beta-galactosidase	1.40793	Outermembrane	Unknown	-	Hydrolysis of terminal non-reducing beta-D-galactose residues in beta-D-galactosides.	-	-	GH2;
C9RS26	FSU_2269	Xylanase/xylosidase	1.4076	Periplasmic membrane	Unknown	-	-	-	-	CBM6;GH43;
D9SAL0	FSU_1567	Exoribonuclease, VacB/RNase II family	1.40449	Cytoplasmic	Unknown	-	-	-	-	-
C9RN35	FSU_3272	Conserved domain protein	1.39942	Unknown	Unknown	-	-	-	-	GH116;
C9RL56	fumB FSU_0807	Fumarate hydratase class I	1.399	Cytoplasmic	Unknown	-	(S)-malate = fumarate + H(2)O.	Catalyzes the reversible hydration of fumarate to (S)-malate.	-	-
D9SBL9	FSU_1995	Lipase domain protein	1.3946	Unknown	Unknown	-	-	-	-	-
C9RQT5	FSU_1790	Putative phosphofructokinase, alpha subunit	1.39333	Cytoplasmic	Unknown	-	-	-	-	-
C9RJN2	FSU_0534	RmuC domain protein	1.39085	Cytoplasmic	Unknown	-	-	-	-	-
C9RNS6	gdhA FSU_0066	Glutamate dehydrogenase	1.39072	Unknown (Multi)	Unknown	-	-	-	-	-
C9RRD4	FSU_2005	Cellulase	1.38477	Unknown	Unknown	-	-	-	-	GH5;
D9S5W9	glgB FSU_0369	1,4-alpha-glucan branching enzyme GlgB	1.37575	unknown	Unknown	-	Transfers a segment of a (1->4)-alpha-D-glucan chain to a primary hydroxy group in a similar glucan chain.	Catalyzes the formation of the alpha-1,6-glucosidic linkages in glycogen by scission of a 1,4-alpha-linked oligosaccharide from growing alpha-1,4-glucan chains and the subsequent attachment of the oligosaccharide to the alpha-1,6 position.	Glycan biosynthesis; glycogen biosynthesis.	-
D9S5P0	thrS FSU_2617	Threonine--tRNA ligase	1.37536	Cytoplasmic	Cytoplasm	-	ATP + L-threonine + tRNA(Thr) = AMP + diphosphate + L-threonyl-tRNA(Thr).	Catalyzes the attachment of threonine to tRNA(Thr) in a two-step reaction: L-threonine is first activated by ATP to form Thr-AMP and then transferred to the acceptor end of tRNA(Thr).	-	-
C9RPN4	dapB FSU_0251	Dihydrodipicolinate reductase	1.37392	Cytoplasmic	Unknown	-	-	-	-	-
C9RLG6	speA FSU_0921	Biosynthetic arginine decarboxylase (ADC)	1.37128	Unknown (Multi)	Unknown	-	L-arginine = agmatine + CO(2).	Catalyzes the biosynthesis of agmatine from arginine.	Amine and polyamine biosynthesis; agmatine biosynthesis; agmatine from L-arginine: step 1/1.	-
C9RK51	FSU_2738	Flavin reductase domain protein	1.36906	Unknown	Unknown	-	-	-	-	-
C9RK62	FSU_2751	Radical SAM domain protein	1.36453	Cytoplasmic membrane	Unknown	-	-	-	-	-
C9RN23	FSU_3259	Uncharacterized protein	1.36383	Cytoplasmic	Unknown	-	-	-	-	-
C9RNM3	FSU_1304	Putative 4-alpha-glucanotransferase	1.35975	Unknown	Unknown	-	-	-	-	GH77;
C9RR37	FSU_1893	Putative endoglucanase	1.35912	Unknown (Multi)	Unknown	-	-	-	-	GH45;
C9RNA8	folP FSU_0029	Dihydropteroate synthase (DHPS)	1.35601	Cytoplasmic	Unknown	-	-	Catalyzes the condensation of para-aminobenzoate (pABA) with 6-hydroxymethyl-7,8-dihydropterin diphosphate (DHPt-PP) to form 7,8-dihydropteroate (H2Pte), the immediate precursor of folate derivatives.	Cofactor biosynthesis; tetrahydrofolate biosynthesis; 7,8-dihydrofolate from 2-amino-4-hydroxy-6-hydroxymethyl-7,8-dihydropteridine diphosphate and 4-aminobenzoate: step 1/2.	-
C9RM35	psd FSU_1012	Phosphatidylserine decarboxylase	1.3509	Cytoplasmic membrane	Unknown	-	Phosphatidyl-L-serine = phosphatidylethanolamine + CO(2).	Catalyzes the formation of phosphatidylethanolamine (PtdEtn) from phosphatidylserine (PtdSer).	Phospholipid metabolism; phosphatidylethanolamine biosynthesis; phosphatidylethanolamine from CDP-diacylglycerol: step 2/2.	-
Q9F4L0	FSU_2292	Beta-xylanase	1.34621	Unknown	Unknown	-	Endohydrolysis of (1->4)-beta-D-xylosidic linkages in xylans.	-	-	CBM6;GH10;
C9RRG9	FSU_2044	CRISPR-associated protein, TM1792/TM1809 family	1.3439	Cytoplasmic	Unknown	-	-	-	-	-
C9RR85	FSU_1953	Conserved domain protein	1.34359	Unknown	Unknown	-	-	-	-	-
C9RNY9	glgC FSU_0133	Glucose-1-phosphate adenylyltransferase	1.33987	Cytoplasmic	Unknown	-	ATP + alpha-D-glucose 1-phosphate = diphosphate + ADP-glucose.	Catalyzes the synthesis of ADP-glucose, a sugar donor used in elongation reactions on alpha-glucans. {ECO:0000256|HAMAP-Rule:MF_00624}.	Glycan biosynthesis; glycogen biosynthesis.	-
C9RQN4	rpoC_2 rpoC FSU_1733	DNA-directed RNA polymerase subunit beta' (RNAP subunit beta')	1.33969	Cytoplasmic	Unknown	-	Nucleoside triphosphate + RNA(n) = diphosphate + RNA(n+1).	DNA-dependent RNA polymerase catalyzes the transcription of DNA into RNA using the four ribonucleoside triphosphates as substrates.	-	-
C9RPZ4	FSU_1521	Uncharacterized protein	1.33537	Cytoplasmic	Unknown	-	-	-	-	-
C9RKF3	pdxS FSU_0681	Pyridoxal 5'-phosphate synthase subunit PdxS (PLP synthase subunit PdxS)	1.33161	Cytoplasmic	Unknown	-	D-ribose 5-phosphate + D-glyceraldehyde 3-phosphate + L-glutamine = pyridoxal 5'-phosphate + L-glutamate + 3 H(2)O + phosphate.	Catalyzes the formation of pyridoxal 5'-phosphate from ribose 5-phosphate (RBP), glyceraldehyde 3-phosphate (G3P) and ammonia. The ammonia is provided by the PdxT subunit. Can also use ribulose 5-phosphate and dihydroxyacetone phosphate as substrates, resulting from enzyme-catalyzed isomerization of RBP and G3P, respectively.	Cofactor biosynthesis; pyridoxal 5'-phosphate biosynthesis.	-
A7UG68	FSU_2303	Glycoside hydrolase family 8	1.33136	Unknown	Unknown	-	-	-	-	GH8;
D9SBZ5	FSU_2142	M18 family aminopeptidase	1.3304	Cytoplasmic	Unknown	-	-	-	-	-
C9RKG6	pheT FSU_0693	Phenylalanine--tRNA ligase beta subunit	1.33002	Cytoplasmic	Cytoplasm	-	ATP + L-phenylalanine + tRNA(Phe) = AMP + diphosphate + L-phenylalanyl-tRNA(Phe).	-	-	-
C9RNI1	FSU_1261	Insecticidal toxin-like protein	1.32254	Outermembrane	Unknown	-	-	-	-	-
C9RNW7	FSU_0109	5'-nucleotidase family protein	1.32097	Periplasmic membrane	Unknown	-	-	-	-	-
C9RQJ3	FSU_1687	Putative oligopeptide/dipeptide ABC transporter, ATP-binding protein	1.3209	Cytoplasmic membrane	Unknown	-	-	-	-	-
C9RRQ3	FSU_2133	Uncharacterized protein	1.32033	Cytoplasmic	Unknown	-	-	-	-	-
D9SAA0	FSU_1440	Putative polysaccharide biosynthesis protein	1.31839	Cytoplasmic	Unknown	-	-	-	-	-
C9RPN5	FSU_0252	Ankyrin repeat family protein	1.31503	Unknown	Unknown	-	-	-	-	-
C9RPE2	ptsI FSU_1447	Phosphoenolpyruvate-protein phosphotransferase	1.31404	Cytoplasmic	Cytoplasm	-	Phosphoenolpyruvate + protein L-histidine = pyruvate + protein N(pi)-phospho-L-histidine.	General (non sugar-specific) component of the phosphoenolpyruvate-dependent sugar phosphotransferase system (sugar PTS). This major carbohydrate active-transport system catalyzes the phosphorylation of incoming sugar substrates concomitantly with their translocation across the cell membrane. Enzyme I transfers the phosphoryl group from phosphoenolpyruvate (PEP) to the phosphoryl carrier protein (…	-	-
C9RP50	carB_1 carB FSU_0201	Carbamoyl-phosphate synthase large chain	1.31199	Unknown (Multi)	Unknown	-	2 ATP + L-glutamine + HCO(3)(-) + H(2)O = 2 ADP + phosphate + L-glutamate + carbamoyl phosphate.	-	Amino-acid biosynthesis; L-arginine biosynthesis; carbamoyl phosphate from bicarbonate: step 1/1. Pyrimidine metabolism; UMP biosynthesis via de novo pathway; (S)-dihydroorotate from bicarbonate: step 1/3.	-
C9RSA0	FSU_2348	Putative lipoprotein	1.30794	Unknown	Unknown	-	-	-	-	-
C9RLT0	FSU_3077	OmpA family protein	1.30131	Outermembrane	Unknown	-	-	-	-	-
C9RQG8	FSU_1662	RelA/SpoT domain protein	1.30032	Cytoplasmic	Unknown	-	-	-	-	-
C9RJM8	ligA FSU_0529	DNA ligase (EC 6.5.1.2) (Polydeoxyribonucleotide synthase [NAD(+)])	1.29775	Cytoplasmic	Unknown	-	NAD(+) + (deoxyribonucleotide)(n)-3'-hydroxyl + 5'-phospho-(deoxyribonucleotide)(m) = (deoxyribonucleotide)(n+m) + AMP + beta-nicotinamide D-nucleotide.	DNA ligase that catalyzes the formation of phosphodiester linkages between 5'-phosphoryl and 3'-hydroxyl groups in double-stranded DNA using NAD as a coenzyme and as the energy source for the reaction. It is essential for DNA replication and repair of damaged DNA.	-	-
C9RP10	FSU_0158	Putative lipoprotein	1.29673	Unknown	Unknown	-	-	-	-	-
C9RJ29	FSU_0452	Conserved domain protein	1.29445	Unknown	Unknown	-	-	-	-	-
D9S6U3	FSU_2814	Uncharacterized protein	1.28873	Unknown	Unknown	-	-	-	-	-
C9RKI0	FSU_0708	Uncharacterized protein	1.28499	Unknown	Unknown	-	-	-	-	-
C9RPQ4	hutH FSU_0271	Histidine ammonia-lyase	1.28373	Cytoplasmic	Unknown	-	-	-	-	-
C9RIJ4	FSU_2377	Uncharacterized protein	1.28134	Unknown	Unknown	-	-	-	-	-
P35810	gyrA Fisuc_0363 FSU_0778	DNA gyrase subunit A	1.28108	Cytoplasmic	Cytoplasm	-	ATP-dependent breakage, passage and rejoining of double-stranded DNA.	A type II topoisomerase that negatively supercoils closed circular double-stranded (ds) DNA in an ATP-dependent manner to modulate DNA topology and maintain chromosomes in an underwound state. Negative supercoiling favors strand separation, and DNA replication, transcription, recombination and repair, all of which involve strand separation. Also able to catalyze the interconversion of other topol…	-	-
C9RM06	purT FSU_0980	Formate-dependent phosphoribosylglycinamide formyltransferase (Formate-dependent GAR transformylase)	1.27906	Cytoplasmic membrane	Unknown	-	Formate + ATP + 5'-phospho-ribosylglycinamide = 5'-phosphoribosyl-N-formylglycinamide + ADP + diphosphate.	Involved in the de novo purine biosynthesis. Catalyzes the transfer of formate to 5-phospho-ribosyl-glycinamide (GAR), producing 5-phospho-ribosyl-N-formylglycinamide (FGAR). Formate is provided by PurU via hydrolysis of 10-formyl-tetrahydrofolate.	Purine metabolism; IMP biosynthesis via de novo pathway; N(2)-formyl-N(1)-(5-phospho-D-ribosyl)glycinamide from N(1)-(5-phospho-D-ribosyl)glycinamide (formate route): step 1/1.	-
C9RJJ2	FSU_2657	Geranylgeranyl reductase family protein	1.27892	Cytoplasmic	Unknown	-	-	-	-	-
C9RKY2	nuoBC nuoB FSU_2894	NADH-quinone oxidoreductase subunit B	1.27779	Cytoplasmic membrane	Cell inner membrane; Peripheral membrane protein; Cytoplasmic side	-	NADH + a quinone = NAD(+) + a quinol.	NDH-1 shuttles electrons from NADH, via FMN and iron-sulfur (Fe-S) centers, to quinones in the respiratory chain. The immediate electron acceptor for the enzyme in this species is believed to be ubiquinone. Couples the redox reaction to proton translocation (for every two electrons transferred, four hydrogen ions are translocated across the cytoplasmic membrane), and thus conserves the redox ener…	-	-
C9RL26	pnp FSU_2945	Polyribonucleotide nucleotidyltransferase	1.27175	Cytoplasmic	Cytoplasm	-	RNA(n+1) + phosphate = RNA(n) + a nucleoside diphosphate.	Involved in mRNA degradation. Catalyzes the phosphorolysis of single-stranded polyribonucleotides processively in the 3'- to 5'-direction.	-	-
A7UG45	FSU_2404	Membrane protein	1.27028	Unknown	Unknown	-	-	-	-	-
C9RRJ6	FSU_2073	Response regulator/GGDEF domain protein	1.26987	Cytoplasmic	Unknown	-	-	-	-	-
D9S524	FSU_0196	Putative mannanase	1.26635	unknown	Unknown	-	-	-	-	-
C9RPR7	FSU_0284	Uncharacterized protein	1.26358	Cytoplasmic	Unknown	-	-	-	-	-
D9S4E6	FSU_0076	Uncharacterized protein	1.26027	Cytoplasmic	Unknown	-	-	-	-	-
C9RN89	hisD FSU_0009	Histidinol dehydrogenase (HDH)	1.2595	Cytoplasmic	Unknown	-	L-histidinol + H(2)O + 2 NAD(+) = L-histidine + 2 NADH.	Catalyzes the sequential NAD-dependent oxidations of L-histidinol to L-histidinaldehyde and then to L-histidine.	Amino-acid biosynthesis; L-histidine biosynthesis; L-histidine from 5-phospho-alpha-D-ribose 1-diphosphate: step 9/9.	-
C9RRB5	argA FSU_1986	Amino-acid N-acetyltransferase	1.25877	Cytoplasmic	Unknown	-	-	-	-	-
C9RRC6	glgA FSU_1997	Starch synthase	1.25745	Cytoplasmic	Unknown	-	-	-	-	GT4;
C9RL79	FSU_0828	Conserved domain protein	1.25589	Cytoplasmic	Unknown	-	-	-	-	-
C9RN03	FSU_1212	Pilin domain protein	1.2552	Unknown (Multi)	Unknown	Helical	-	-	-	-
C9RLJ8	proC FSU_2989	Pyrroline-5-carboxylate reductase (p5C reductase) (p5CR)	1.25497	Cytoplasmic	Cytoplasm	-	L-proline + NAD(P)(+) = 1-pyrroline-5-carboxylate + NAD(P)H.	Catalyzes the reduction of 1-pyrroline-5-carboxylate (PCA) to L-proline.	Amino-acid biosynthesis; L-proline biosynthesis; L-proline from L-glutamate 5-semialdehyde: step 1/1.	-
C9RQ78	FSU_1609	OmpA family protein	1.25448	Unknown	Unknown	-	-	-	-	-
C9RS62	ileS FSU_2306	Isoleucine--tRNA ligase	1.25182	Cytoplasmic	Cytoplasm	-	ATP + L-isoleucine + tRNA(Ile) = AMP + diphosphate + L-isoleucyl-tRNA(Ile).	Catalyzes the attachment of isoleucine to tRNA(Ile). As IleRS can inadvertently accommodate and process structurally similar amino acids such as valine, to avoid such errors it has two additional distinct tRNA(Ile)-dependent editing activities. One activity is designated as 'pretransfer' editing and involves the hydrolysis of activated Val-AMP. The other activity is designated 'posttransfer' edit…	-	-
D9S9B3	FSU_1047	Extracellular solute-binding protein	1.25116	Unknown	Unknown	Helical	-	-	-	-
C9RRC2	FSU_1993	Uncharacterized protein	1.248	Cytoplasmic	Unknown	-	-	-	-	-
C9RR50	FSU_1909	Glycosyltransferase, group 1 family	1.24605	unknown	Unknown	-	-	-	-	GT4;
C9RLM3	guaB FSU_3016	Inosine-5'-monophosphate dehydrogenase (IMP dehydrogenase) (IMPD) (IMPDH)	1.24484	Cytoplasmic	Unknown	-	Inosine 5'-phosphate + NAD(+) + H(2)O = xanthosine 5'-phosphate + NADH.	Catalyzes the conversion of inosine 5'-phosphate (IMP) to xanthosine 5'-phosphate (XMP), the first committed and rate-limiting step in the de novo synthesis of guanine nucleotides, and therefore plays an important role in the regulation of cell growth.	Purine metabolism; XMP biosynthesis via de novo pathway; XMP from IMP: step 1/1.	-
C9RS84	FSU_2332	Type III restriction-modification system-like protein	1.23773	Cytoplasmic	Unknown	-	-	-	-	-
C9RRT3	FSU_2166	Iron-dependent repressor	1.23573	Cytoplasmic	Unknown	-	-	-	-	-
D9S484	FSU_0006	Putative lipoprotein	1.23473	Extracellular	Unknown	-	-	-	-	-
C9RQP8	FSU_1752	Putative lipoprotein	1.23402	Unknown	Unknown	-	-	-	-	-
C9RJE4	mscL FSU_2602	Large-conductance mechanosensitive channel	1.23241	Cytoplasmic membrane	Cell inner membrane; Multi-pass membrane protein	Helical	-	Channel that opens in response to stretch forces in the membrane lipid bilayer. May participate in the regulation of osmotic pressure changes within the cell.	-	-
C9RQU7	dnaN FSU_1802	Beta sliding clamp	1.23014	Cytoplasmic	Cytoplasm	-	-	Confers DNA tethering and processivity to DNA polymerases and other proteins. Acts as a clamp, forming a ring around DNA (a reaction catalyzed by the clamp-loading complex) which diffuses in an ATP-independent manner freely and bidirectionally along dsDNA. Initially characterized for its ability to contact the catalytic subunit of DNA polymerase III (Pol III), a complex, multichain enzyme respons…	-	-
C9RJG7	glgP FSU_2626	Alpha-1,4 glucan phosphorylase	1.22969	Unknown	Unknown	-	((1->4)-alpha-D-glucosyl)(n) + phosphate = ((1->4)-alpha-D-glucosyl)(n-1) + alpha-D-glucose 1-phosphate.	Phosphorylase is an important allosteric enzyme in carbohydrate metabolism. Enzymes from different sources differ in their regulatory mechanisms and in their natural substrates. However, all known phosphorylases share catalytic and structural properties.	-	GT35;
D9SBZ1	dxs FSU_2136	1-deoxy-D-xylulose-5-phosphate synthase	1.22957	Cytoplasmic	Unknown	-	Pyruvate + D-glyceraldehyde 3-phosphate = 1-deoxy-D-xylulose 5-phosphate + CO(2).	Catalyzes the acyloin condensation reaction between C atoms 2 and 3 of pyruvate and glyceraldehyde 3-phosphate to yield 1-deoxy-D-xylulose-5-phosphate (DXP).	Metabolic intermediate biosynthesis; 1-deoxy-D-xylulose 5-phosphate biosynthesis; 1-deoxy-D-xylulose 5-phosphate from D-glyceraldehyde 3-phosphate and pyruvate: step 1/1.	-
C9RPT2	hemB FSU_0299	Porphobilinogen synthase	1.22813	Cytoplasmic	Unknown	-	-	-	-	-
C9RPX3	FSU_0341	Uncharacterized protein	1.22676	Cytoplasmic	Unknown	-	-	-	-	-
C9RQB0	FSU_1646	Uncharacterized protein	1.22614	Unknown	Unknown	-	-	-	-	-
C9RJN9	trpD FSU_0541	Anthranilate phosphoribosyltransferase	1.2235	Cytoplasmic	Unknown	-	N-(5-phospho-D-ribosyl)-anthranilate + diphosphate = anthranilate + 5-phospho-alpha-D-ribose 1-diphosphate.	Catalyzes the transfer of the phosphoribosyl group of 5-phosphorylribose-1-pyrophosphate (PRPP) to anthranilate to yield N-(5'-phosphoribosyl)-anthranilate (PRA).	Amino-acid biosynthesis; L-tryptophan biosynthesis; L-tryptophan from chorismate: step 2/5.	-
C9RIL6	FSU_2403	TonB family protein	1.22306	Unknown	Unknown	Helical	-	-	-	-
C9RN46	ilvB FSU_3284	Acetolactate synthase	1.22197	Cytoplasmic	Unknown	-	2 pyruvate = 2-acetolactate + CO(2).	-	Amino-acid biosynthesis; L-isoleucine biosynthesis; L-isoleucine from 2-oxobutanoate: step 1/4. Amino-acid biosynthesis; L-valine biosynthesis; L-valine from pyruvate: step 1/4.	-
C9RQM6	eno FSU_1724	Enolase	1.21551	Cytoplasmic	Cytoplasm, Secreted, Cell surface	-	2-phospho-D-glycerate = phosphoenolpyruvate + H(2)O.	Catalyzes the reversible conversion of 2-phosphoglycerate into phosphoenolpyruvate. It is essential for the degradation of carbohydrates via glycolysis.	Carbohydrate degradation; glycolysis; pyruvate from D-glyceraldehyde 3-phosphate: step 4/5.	-
C9RLQ8	FSU_3055	ABC transporter, ATP-binding protein	1.21317	Unknown (Multi)	Unknown	-	-	-	-	-
C9RS83	FSU_2331	Putative type III restriction-modification system, Mod subunit	1.21222	Cytoplasmic	Unknown	-	-	-	-	-
C9RR39	FSU_1895	DNA-binding protein	1.21096	Unknown (Multi)	Unknown	-	-	-	-	-
C9RR97	FSU_1967	Rubredoxin domain/rubrerythrin domain protein	1.20519	Cytoplasmic	Unknown	-	-	-	-	-
A7UG58	FSU_2398	TPR domain protein (Tetratricopeptide repeat protein)	1.20455	Unknown	Unknown	-	-	-	-	-
C9RKC6	FSU_0652	Putative lipoprotein	1.20371	Unknown	Unknown	-	-	-	-	-
C9RQY9	rfbK FSU_1843	Phosphomannomutase	1.20362	Cytoplasmic	Unknown	-	-	-	-	-
D9S7D3	FSU_0664	Putative dihydroorotase, multifunctional complex type	1.20351	Cytoplasmic	Unknown	-	-	-	-	-
C9RLJ9	rho Fisuc_2428 FSU_2991	Transcription termination factor Rho	1.20101	Cytoplasmic	Unknown	-	-	Facilitates transcription termination by a mechanism that involves Rho binding to the nascent RNA, activation of Rho's RNA-dependent ATPase activity, and release of the mRNA from the DNA template.	-	-
C9RP91	etfB FSU_1395	Electron transfer flavoprotein, beta subunit	1.19987	Cytoplasmic	Unknown	-	-	-	-	-
C9RLA7	FSU_0856	Putative DNA primase	1.19884	Cytoplasmic	Unknown	-	-	-	-	-
C9RQT3	FSU_1787	DNA-binding response regulator	1.19836	Cytoplasmic	Unknown	-	-	-	-	-
C9RKJ7	ilvC FSU_0727	Ketol-acid reductoisomerase (NADP(+))	1.19531	Cytoplasmic	Unknown	-	-	Involved in the biosynthesis of branched-chain amino acids (BCAA). Catalyzes an alkyl-migration followed by a ketol-acid reduction of (S)-2-acetolactate (S2AL) to yield (R)-2,3-dihydroxy-isovalerate. In the isomerase reaction, S2AL is rearranged via a Mg-dependent methyl migration to produce 3-hydroxy-3-methyl-2-ketobutyrate (HMKB). In the reductase reaction, this 2-ketoacid undergoes a metal-dep…	Amino-acid biosynthesis; L-isoleucine biosynthesis; L-isoleucine from 2-oxobutanoate: step 2/4. Amino-acid biosynthesis; L-valine biosynthesis; L-valine from pyruvate: step 2/4.	-
C9RM86	argG FSU_1067	Argininosuccinate synthase	1.19483	Cytoplasmic	Cytoplasm	-	ATP + L-citrulline + L-aspartate = AMP + diphosphate + N(omega)-(L-arginino)succinate.	-	Amino-acid biosynthesis; L-arginine biosynthesis; L-arginine from L-ornithine and carbamoyl phosphate: step 2/3.	-
C9RPX7	FSU_0345	Putative lipoprotein	1.19401	Unknown	Unknown	-	-	-	-	-
C9RLA2	FSU_0851	Extracellular solute-binding protein, family 5	1.19283	Outermembrane	Unknown	-	-	-	-	-
D9S4G5	FSU_0099	Uncharacterized protein	1.19068	Cytoplasmic	Unknown	-	-	-	-	-
C9RP93	FSU_1397	Acyl-CoA dehydrogenase family protein	1.18286	Cytoplasmic	Unknown	-	-	-	-	-
D9S873	FSU_0845	Uncharacterized protein	1.18226	Unknown	Unknown	-	-	-	-	-
C9RKW1	recN FSU_2873	DNA repair protein RecN (Recombination protein N)	1.18209	Cytoplasmic	Unknown	-	-	May be involved in recombinational repair of damaged DNA.	-	-
D9S7H1	FSU_2932	Cadherin domain protein	1.18171	Outermembrane	Unknown	-	-	-	-	-
C9RJD8	FSU_2596	Putative lipoprotein	1.17987	Unknown	Unknown	-	-	-	-	-
C9RRG8	FSU_2041	CRISPR-associated protein, TM1811 family	1.1787	Cytoplasmic	Unknown	-	-	-	-	-
C9RMQ5	pdxJ FSU_1107	Pyridoxine 5'-phosphate synthase (PNP synthase)	1.17834	Cytoplasmic	Cytoplasm	-	1-deoxy-D-xylulose 5-phosphate + 3-amino-2-oxopropyl phosphate = pyridoxine 5'-phosphate + phosphate + 2 H(2)O.	Catalyzes the complicated ring closure reaction between the two acyclic compounds 1-deoxy-D-xylulose-5-phosphate (DXP) and 3-amino-2-oxopropyl phosphate (1-amino-acetone-3-phosphate or AAP) to form pyridoxine 5'-phosphate (PNP) and inorganic phosphate.	Cofactor biosynthesis; pyridoxine 5'-phosphate biosynthesis; pyridoxine 5'-phosphate from D-erythrose 4-phosphate: step 5/5.	-
D9S772	hepA FSU_0598	RNA polymerase-associated protein HepA	1.17597	Cytoplasmic	Unknown	-	-	-	-	-
C9RKR5	clpB FSU_2824	Protein ClpB	1.17585	Cytoplasmic	Unknown	-	-	-	-	-
C9RQC8	FSU_0361	Putative (3R)-hydroxymyristoyl-(Acyl-carrier-protein) dehydratase	1.17474	Cytoplasmic	Unknown	-	-	-	-	-
D9SB20	ahcY FSU_1754	Adenosylhomocysteinase	1.17362	Cytoplasmic	Cytoplasm	-	S-adenosyl-L-homocysteine + H(2)O = L-homocysteine + adenosine.	May play a key role in the regulation of the intracellular concentration of adenosylhomocysteine.	Amino-acid biosynthesis; L-homocysteine biosynthesis; L-homocysteine from S-adenosyl-L-homocysteine: step 1/1.	-
D9S9E5	ilvE FSU_1080	Branched-chain-amino-acid transaminase	1.17094	Cytoplasmic	Unknown	-	-	-	-	-
A7UG50	FSU_2567	Putative type IV pilin (Type IV pilin)	1.17051	Unknown	Unknown	Helical	-	-	-	-
C9RR30	rpsS FSU_1886	30S ribosomal protein S19	1.17	Cytoplasmic	Unknown	-	-	Protein S19 forms a complex with S13 that binds strongly to the 16S ribosomal RNA.	-	-
C9RMT9	FSU_1144	Amidophosphoribosyltransferase (ATase)	1.16899	Cytoplasmic	Unknown	-	5-phospho-beta-D-ribosylamine + diphosphate + L-glutamate = L-glutamine + 5-phospho-alpha-D-ribose 1-diphosphate + H(2)O.	-	Purine metabolism; IMP biosynthesis via de novo pathway; N(1)-(5-phospho-D-ribosyl)glycinamide from 5-phospho-alpha-D-ribose 1-diphosphate: step 1/2.	-
D9SBE7	FSU_1907	Conserved domain protein	1.16769	Cytoplasmic	Unknown	-	-	-	-	-
C9RS81	FSU_2329	Conserved domain protein	1.16603	Unknown (Multi)	Unknown	-	-	-	-	-
C9RJK7	FSU_0507	Peptidase, M20/M25/M40 family	1.16467	Cytoplasmic	Unknown	-	-	-	-	-
D9S977	FSU_1005	Conserved domain protein	1.16227	Cytoplasmic	Unknown	-	-	-	-	-
C9RKH0	dnaX FSU_0697	DNA polymerase III subunit gamma/tau	1.16165	Cytoplasmic	Unknown	-	Deoxynucleoside triphosphate + DNA(n) = diphosphate + DNA(n+1).	DNA polymerase III is a complex, multichain enzyme responsible for most of the replicative synthesis in bacteria. This DNA polymerase also exhibits 3' to 5' exonuclease activity.	-	-
C9RL06	tpiA FSU_2922	Triosephosphate isomerase (TIM) (TPI)	1.15861	Cytoplasmic	Cytoplasm	-	D-glyceraldehyde 3-phosphate = glycerone phosphate.	Involved in the gluconeogenesis. Catalyzes stereospecifically the conversion of dihydroxyacetone phosphate (DHAP) to D-glyceraldehyde-3-phosphate (G3P).	Carbohydrate biosynthesis; gluconeogenesis. Carbohydrate degradation; glycolysis; D-glyceraldehyde 3-phosphate from glycerone phosphate: step 1/1.	-
C9RMV3	thrC FSU_1158	Threonine synthase	1.15658	Cytoplasmic	Unknown	-	O-phospho-L-homoserine + H(2)O = L-threonine + phosphate. {ECO:0000256|PIRNR:PIRNR038945}.	Catalyzes the gamma-elimination of phosphate from L-phosphohomoserine and the beta-addition of water to produce L-threonine.	Amino-acid biosynthesis; L-threonine biosynthesis; L-threonine from L-aspartate: step 5/5.	-
C9RJN8	trpE FSU_0540	Anthranilate synthase component I	1.15588	Cytoplasmic	Unknown	-	-	-	-	-
C9RL65	tkt FSU_0815	Transketolase	1.15223	Cytoplasmic	Unknown	-	-	-	-	-
C9RL91	glnS FSU_0840	Glutamine--tRNA ligase (GlnRS)	1.15146	Cytoplasmic	Cytoplasm	-	ATP + L-glutamine + tRNA(Gln) = AMP + diphosphate + L-glutaminyl-tRNA(Gln).	-	-	-
C9RNE3	rfbA FSU_1220	Glucose-1-phosphate thymidylyltransferase	1.14864	Cytoplasmic	Unknown	-	dTTP + alpha-D-glucose 1-phosphate = diphosphate + dTDP-alpha-D-glucose.	Catalyzes the formation of dTDP-glucose, from dTTP and glucose 1-phosphate, as well as its pyrophosphorolysis.	-	-
D9S6K8	FSU_0506	Dihydroorotate oxidase	1.14808	Cytoplasmic membrane	Unknown	-	-	-	-	-
C9RQJ4	FSU_1688	Oligopeptide/dipeptide ABC transporter, ATP-binding protein	1.14774	Cytoplasmic membrane	Unknown	-	-	-	-	-
C9RP09	FSU_0157	Peptidase, M3 family	1.1444	Cytoplasmic	Unknown	-	-	-	-	-
C9RIX3	FSU_0395	Meso-diaminopimelate D-dehydrogenase (DAPDH)	1.12613	Unknown	Unknown	-	Meso-2,6-diaminoheptanedioate + H(2)O + NADP(+) = L-2-amino-6-oxoheptanedioate + NH(3) + NADPH.	Catalyzes the reversible NADPH-dependent reductive amination of L-2-amino-6-oxopimelate, the acyclic form of L-tetrahydrodipicolinate, to generate the meso compound, D,L-2,6-diaminopimelate.	Amino-acid biosynthesis; L-lysine biosynthesis via DAP pathway; DL-2,6-diaminopimelate from (S)-tetrahydrodipicolinate: step 1/1.	-
D9S822	ilvD FSU_0787	Dihydroxy-acid dehydratase (DAD)	1.12274	Cytoplasmic	Unknown	-	2,3-dihydroxy-3-methylbutanoate = 3-methyl-2-oxobutanoate + H(2)O.	-	Amino-acid biosynthesis; L-isoleucine biosynthesis; L-isoleucine from 2-oxobutanoate: step 3/4. Amino-acid biosynthesis; L-valine biosynthesis; L-valine from pyruvate: step 3/4.	-
C9RPL9	pfp FSU_0236	Pyrophosphate--fructose 6-phosphate 1-phosphotransferase	1.12181	Cytoplasmic	Cytoplasm	-	Diphosphate + D-fructose 6-phosphate = phosphate + D-fructose 1,6-bisphosphate.	Catalyzes the phosphorylation of D-fructose 6-phosphate, the first committing step of glycolysis. Uses inorganic phosphate (PPi) as phosphoryl donor instead of ATP like common ATP-dependent phosphofructokinases (ATP-PFKs), which renders the reaction reversible, and can thus function both in glycolysis and gluconeogenesis. Consistently, PPi-PFK can replace the enzymes of both the forward (ATP-PFK)…	Carbohydrate degradation; glycolysis; D-glyceraldehyde 3-phosphate and glycerone phosphate from D-glucose: step 3/4.	-
C9RQT8	pta FSU_1793	Phosphate acetyltransferase	1.12135	Cytoplasmic	Unknown	-	-	-	-	-
C9RNN6	glmS FSU_1319	Glutamine--fructose-6-phosphate aminotransferase [isomerizing]	1.11401	Cytoplasmic	Cytoplasm	-	L-glutamine + D-fructose 6-phosphate = L-glutamate + D-glucosamine 6-phosphate.	Catalyzes the first step in hexosamine metabolism, converting fructose-6P into glucosamine-6P using glutamine as a nitrogen source.	-	-
C9RRD7	FSU_2008	Uncharacterized protein	1.11161	Unknown	Unknown	-	-	-	-	-
C9RQH1	gpi pgi FSU_1665	Glucose-6-phosphate isomerase (GPI)	1.1104	Cytoplasmic	Cytoplasm	-	D-glucose 6-phosphate = D-fructose 6-phosphate.	-	Carbohydrate biosynthesis; gluconeogenesis. Carbohydrate degradation; glycolysis; D-glyceraldehyde 3-phosphate and glycerone phosphate from D-glucose: step 2/4.	-
D9S5U2	FSU_0342	Extracellular solute-binding protein, family 3	1.10802	Unknown (Multi)	Unknown	-	-	-	-	-
D9S4C9	FSU_0058	Carboxyl transferase domain protein	1.09495	Cytoplasmic	Unknown	-	-	-	-	-
C9RMM1	FSU_3239	Uncharacterized protein	-1.07766	Cytoplasmic	Unknown	-	-	-	-	-
C9RNT1	FSU_0071	Conserved domain protein	-1.08721	Unknown	Unknown	Helical	-	-	-	-
C9RJ72	gapA FSU_0503	Glyceraldehyde-3-phosphate dehydrogenase	-1.09844	Cytoplasmic	Unknown	-	-	-	-	-
C9RL41	rplS FSU_2962	50S ribosomal protein L19	-1.10747	Cytoplasmic	Unknown	-	-	This protein is located at the 30S-50S ribosomal subunit interface and may play a role in the structure and function of the aminoacyl-tRNA binding site.	-	-
C9RR23	rplX FSU_1879	50S ribosomal protein L24	-1.119	Cytoplasmic	Unknown	-	-	One of the proteins that surrounds the polypeptide exit tunnel on the outside of the subunit. One of two assembly initiator proteins, it binds directly to the 5'-end of the 23S rRNA, where it nucleates assembly of the 50S subunit.	-	-
C9RMG5	FSU_3183	Conserved domain protein	-1.12231	Unknown	Unknown	-	-	-	-	-
C9RMC5	FSU_3142	Putative lipoprotein	-1.12747	Periplasmic membrane	Unknown	-	-	-	-	-
C9RNK8	FSU_1289	Putative pyruvate carboxylase, B subunit	-1.1372	Cytoplasmic	Unknown	-	-	-	-	-
C9RR33	rplD FSU_1889	50S ribosomal protein L4	-1.13755	Cytoplasmic	Unknown	-	-	Forms part of the polypeptide exit tunnel. One of the primary rRNA binding proteins, this protein initially binds near the 5'-end of the 23S rRNA. It is important during the early stages of 50S assembly. It makes multiple contacts with different domains of the 23S rRNA in the assembled 50S subunit and ribosome.	-	-
C9RJJ9	nuoE FSU_2664	NADH-quinone oxidoreductase, E subunit	-1.14449	Unknown	Unknown	-	-	-	-	-
C9RKD6	FSU_0662	Putative type IV pilus assembly protein PilM	-1.14667	Cytoplasmic	Unknown	-	-	-	-	-
C9RK11	FSU_2694	Conserved domain protein	-1.14897	Unknown	Unknown	-	-	-	-	-
A7UG44	FSU_0230	Membrane protein	-1.15031	Unknown	Unknown	-	-	-	-	-
D9S889	FSU_3096	Uncharacterized protein	-1.15044	Unknown	Unknown	Helical	-	-	-	-
C9RJW9	FSU_0627	Putative lipoprotein	-1.15045	Unknown	Unknown	-	-	-	-	-
C9RN94	FSU_0015	Uncharacterized protein	-1.15141	Unknown	Unknown	-	-	-	-	-
C9RQN8	rplA FSU_1737	50S ribosomal protein L1	-1.15293	Cytoplasmic	Unknown	-	-	Binds directly to 23S rRNA. The L1 stalk is quite mobile in the ribosome, and is involved in E site tRNA release. {ECO:0000256|HAMAP-Rule:MF_01318}.; FUNCTION: Protein L1 is also a translational repressor protein, it controls the translation of the L11 operon by binding to its mRNA.	-	-
D9S4D5	FSU_0064	Putative 1-acyl-sn-glycerol-3-phosphate acyltransferase	-1.15842	Cytoplasmic	Unknown	Helical	-	-	-	-
C9RP33	dnaJ FSU_0184	Chaperone protein DnaJ	-1.15998	Cytoplasmic	Cytoplasm	-	-	Participates actively in the response to hyperosmotic and heat shock by preventing the aggregation of stress-denatured proteins and by disaggregating proteins, also in an autonomous, DnaK-independent fashion. Unfolded proteins bind initially to DnaJ; upon interaction with the DnaJ-bound protein, DnaK hydrolyzes its bound ATP, resulting in the formation of a stable complex. GrpE releases ADP from …	-	-
D9S5H0	FSU_2536	Uncharacterized protein	-1.16009	Cytoplasmic	Unknown	-	-	-	-	-
C9RLD5	map FSU_0888	Methionine aminopeptidase (MAP) (MetAP) (Peptidase M)	-1.16175	Cytoplasmic	Unknown	-	Release of N-terminal amino acids, preferentially methionine, from peptides and arylamides.	-	-	-
D9S5A5	FSU_0286	Fimbriae-associated domain protein	-1.16431	Cytoplasmic membrane	Unknown	Helical	-	-	-	-
D9SAL4	rsmG FSU_1571	Ribosomal RNA small subunit methyltransferase G	-1.16556	Cytoplasmic	Cytoplasm	-	-	Specifically methylates the N7 position of a guanine in 16S rRNA.	-	-
C9RNP8	FSU_1333	Putative lipoprotein	-1.1656	Periplasmic membrane	Unknown	-	-	-	-	-
C9RPS1	FSU_0288	Uncharacterized protein	-1.16601	Unknown	Unknown	-	-	-	-	-
C9RP04	fbaA FSU_0150	Fructose-bisphosphate aldolase, class II	-1.16732	Cytoplasmic	Unknown	-	-	-	-	-
C9RSA6	frr FSU_2353	Ribosome-recycling factor (RRF) (Ribosome-releasing factor)	-1.17277	Cytoplasmic	Cytoplasm	-	-	Responsible for the release of ribosomes from messenger RNA at the termination of protein biosynthesis. May increase the efficiency of translation by recycling ribosomes from one round of translation to another. {ECO:0000256|HAMAP-Rule:MF_00040}.	-	-
C9RQF0	rluD FSU_0389	Pseudouridine synthase	-1.17341	Cytoplasmic	Unknown	-	RNA uridine = RNA pseudouridine.	Responsible for synthesis of pseudouridine from uracil.	-	-
C9RQN9	rplK FSU_1738	50S ribosomal protein L11	-1.17351	Cytoplasmic	Unknown	-	-	Forms part of the ribosomal stalk which helps the ribosome interact with GTP-bound translation factors.	-	-
C9RPX9	pilT FSU_1505	Twitching motility protein PilT	-1.1743	Cytoplasmic	Unknown	-	-	-	-	-
C9RRI3	clpP_2 clpP FSU_2061	ATP-dependent Clp protease proteolytic subunit	-1.18042	Cytoplasmic	Cytoplasm	-	Hydrolysis of proteins to small peptides in the presence of ATP and magnesium. Alpha-casein is the usual test substrate. In the absence of ATP, only oligopeptides shorter than five residues are hydrolyzed (such as succinyl-Leu-Tyr-|-NHMec; and Leu-Tyr-Leu-|-Tyr-Trp, in which cleavage of the -Tyr-|-Leu- and -Tyr-|-Trp bonds also occurs).	Cleaves peptides in various proteins in a process that requires ATP hydrolysis. Has a chymotrypsin-like activity. Plays a major role in the degradation of misfolded proteins.	-	-
C9RPF5	mltG FSU_1461	Endolytic murein transglycosylase	-1.18267	Cytoplasmic	Cell inner membrane; Single-pass membrane protein	Helical	-	Functions as a peptidoglycan terminase that cleaves nascent peptidoglycan strands endolytically to terminate their elongation.	-	-
C9RNC6	FSU_0049	Putative lipoprotein	-1.18277	Unknown	Unknown	-	-	-	-	-
C9RJR3	FSU_0565	Cys/Met metabolism PLP-dependent enzyme	-1.1885	Cytoplasmic	Unknown	-	-	-	-	-
C9RMT0	FSU_1133	RNA polymerase sigma-70 factor	-1.19089	Cytoplasmic	Unknown	-	-	Sigma factors are initiation factors that promote the attachment of RNA polymerase to specific initiation sites and are then released.	-	-
C9RLC2	FSU_0874	Flotillin family protein	-1.19146	Cytoplasmic membrane	Unknown	Helical	-	-	-	-
C9RJE1	FSU_2599	Uncharacterized protein	-1.19264	Unknown	Unknown	-	-	-	-	-
C9RQH6	FSU_1670	ATPase, AAA family	-1.19535	Cytoplasmic	Unknown	-	-	-	-	-
C9RRK0	FSU_2077	Putative tyrosine-protein kinase	-1.1969	Cytoplasmic membrane	Unknown	Helical	-	-	-	-
A7UG57	FSU_0809	Glycoside hydrolase family 9 (Glycosyl hydrolase, family 9)	-1.19865	Unknown (Multi)	Unknown	-	-	-	-	GH9;
C9RL67	FSU_0817	O-antigen modification glycosyltransferase	-1.19901	Cytoplasmic membrane	Unknown	Helical	-	-	-	GT2;
C9RIQ0	FSU_2441	Carbohydrate-binding protein	-1.20327	Unknown (Multi)	Unknown	-	-	-	-	CBM4;
C9RPF4	FSU_1460	Uncharacterized protein	-1.20352	Unknown	Unknown	-	-	-	-	-
D9SBZ4	FSU_2141	Mce-like protein	-1.20368	Unknown	Unknown	Helical	-	-	-	-
C9RNF6	rplT FSU_1234	50S ribosomal protein L20	-1.20442	Cytoplasmic	Unknown	-	-	Binds directly to 23S ribosomal RNA and is necessary for the in vitro assembly process of the 50S ribosomal subunit. It is not involved in the protein synthesizing functions of that subunit.	-	-
C9RP29	FSU_0180	OmpA family protein	-1.20451	Outermembrane	Unknown	-	-	-	-	-
C9RL22	FSU_2941	UPF0365 protein	-1.20875	Cytoplasmic	Cell membrane, Single-pass membrane protein	Helical	-	-	-	-
D9S8E2	FSU_3151	BadF/BadG/BcrA/BcrD ATPase family protein	-1.20889	Cytoplasmic	Unknown	-	-	-	-	-
C9RR34	rplC FSU_1890	50S ribosomal protein L3	-1.20892	Cytoplasmic	Unknown	-	-	One of the primary rRNA binding proteins, it binds directly near the 3'-end of the 23S rRNA, where it nucleates assembly of the 50S subunit. {ECO:0000256|HAMAP-Rule:MF_01325, ECO:0000256|RuleBase:RU003906}.	-	-
D9S7A1	rpmE FSU_0628	50S ribosomal protein L31	-1.20945	Cytoplasmic	Unknown	-	-	-	-	-
C9RN63	FSU_3303	Rhodanese-like protein	-1.21189	Unknown	Unknown	-	-	-	-	-
C9RLQ7	FSU_3054	Conserved domain protein	-1.21193	Cytoplasmic	Unknown	-	-	-	-	-
C9RPS2	FSU_0289	Putative lipoprotein	-1.21287	Unknown	Unknown	-	-	-	-	-
C9RS04	rpmH FSU_2245	50S ribosomal protein L34	-1.22039	Cytoplasmic	Unknown	-	-	-	-	-
C9RL15	FSU_2931	Cadherin domain protein	-1.22069	Unknown	Unknown	-	-	-	-	-
C9RNF7	rpmI FSU_1235	50S ribosomal protein L35	-1.22219	Cytoplasmic	Unknown	-	-	-	-	-
C9RIR4	FSU_2465	Uncharacterized protein	-1.22587	Cytoplasmic	Unknown	-	-	-	-	-
C9RJ13	FSU_0435	MotA/TolQ/ExbB proton channel family protein	-1.2277	Cytoplasmic membrane	Membrane, Multi-pass membrane protein	Helical	-	-	-	-
D9S6H2	FSU_0459	Uncharacterized protein	-1.23002	Unknown	Unknown	-	-	-	-	-
D9S7C5	greA FSU_0656	Transcription elongation factor GreA (Transcript cleavage factor GreA)	-1.23245	Cytoplasmic	Unknown	-	-	Necessary for efficient RNA polymerase transcription elongation past template-encoded arresting sites. The arresting sites in DNA have the property of trapping a certain fraction of elongating RNA polymerases that pass through, resulting in locked ternary complexes. Cleavage of the nascent transcript by cleavage factors such as GreA or GreB allows the resumption of elongation from the new 3'termi…	-	-
D9S7Z8	obg FSU_0761	GTPase Obg	-1.23444	Cytoplasmic	Cytoplasm	-	-	An essential GTPase which binds GTP, GDP and possibly (p)ppGpp with moderate affinity, with high nucleotide exchange rates and a fairly low GTP hydrolysis rate. Plays a role in control of the cell cycle, stress response, ribosome biogenesis and in those bacteria that undergo differentiation, in morphogenesis control. {ECO:0000256|HAMAP-Rule:MF_01454}.	-	-
C9RPL2	asd FSU_0229	Aspartate-semialdehyde dehydrogenase (ASA dehydrogenase)	-1.23747	Cytoplasmic	Unknown	-	L-aspartate 4-semialdehyde + phosphate + NADP(+) = L-4-aspartyl phosphate + NADPH.	Catalyzes the NADPH-dependent formation of L-aspartate-semialdehyde (L-ASA) by the reductive dephosphorylation of L-aspartyl-4-phosphate.	Amino-acid biosynthesis; L-lysine biosynthesis via DAP pathway; (S)-tetrahydrodipicolinate from L-aspartate: step 2/4. Amino-acid biosynthesis; L-methionine biosynthesis via de novo pathway; L-homoserine from L-aspartate: step 2/3. Amino-acid biosynthesis; L-threonine biosynthesis; L-threonine from L-aspartate: step 2/5.	-
C9RNM1	secDF secD secF FSU_1302	Multifunctional fusion protein	-1.23876	Cytoplasmic membrane	Cell inner membrane; Multi-pass membrane protein	Helical	-	Part of the Sec protein translocase complex. Interacts with the SecYEG preprotein conducting channel. SecDF uses the proton motive force (PMF) to complete protein translocation after the ATP-dependent function of SecA.	-	-
C9RMF9	FSU_3177	Sua5/YciO/YrdC/YwlC family protein	-1.24009	Cytoplasmic	Unknown	-	-	-	-	-
C9RLK2	panC FSU_2994	Pantothenate synthetase (PS)	-1.24617	Cytoplasmic	Cytoplasm	-	ATP + (R)-pantoate + beta-alanine = AMP + diphosphate + (R)-pantothenate. {ECO:0000256|HAMAP-Rule:MF_00158, ECO:0000256|SAAS:SAAS00387728}.	Catalyzes the condensation of pantoate with beta-alanine in an ATP-dependent reaction via a pantoyl-adenylate intermediate.	Cofactor biosynthesis; (R)-pantothenate biosynthesis; (R)-pantothenate from (R)-pantoate and beta-alanine: step 1/1.	-
D9S9M7	FSU_1179	Conserved domain protein	-1.25011	Extracellular	Unknown	Helical	-	-	-	-
C9RKP0	FSU_0771	Probable transcriptional regulatory protein	-1.25232	Cytoplasmic	Cytoplasm	-	-	-	-	-
C9RK61	FSU_2750	Uncharacterized protein	-1.25269	Cytoplasmic membrane	Unknown	Helical	-	-	-	-
C9RP42	grpE FSU_0193	Protein GrpE (HSP-70 cofactor)	-1.25462	Unknown (Multi)	Cytoplasm	-	-	Participates actively in the response to hyperosmotic and heat shock by preventing the aggregation of stress-denatured proteins, in association with DnaK and GrpE. It is the nucleotide exchange factor for DnaK and may function as a thermosensor. Unfolded proteins bind initially to DnaJ; upon interaction with the DnaJ-bound protein, DnaK hydrolyzes its bound ATP, resulting in the formation of a st…	-	-
C9RND2	FSU_0055	Putative lipoprotein	-1.25627	Unknown	Unknown	-	-	-	-	-
C9RM12	ftsZ FSU_0987	Cell division protein FtsZ	-1.25903	Unknown (Multi)	Unknown	-	-	Essential cell division protein that forms a contractile ring structure (Z ring) at the future cell division site. The regulation of the ring assembly controls the timing and the location of cell division. One of the functions of the FtsZ ring is to recruit other cell division proteins to the septum to produce a new cell wall between the dividing cells. Binds GTP and shows GTPase activity. {ECO:0…	-	-
C9RK28	rluB FSU_2713	Pseudouridine synthase	-1.25996	Cytoplasmic	Unknown	-	-	-	-	-
A7UG43	FSU_2007	Cellulose-binding domain protein (Cellulose-binding protein)	-1.26013	Unknown	Unknown	-	-	-	-	CBM30;
C9RLH7	rpsP FSU_2965	30S ribosomal protein S16	-1.26049	Cytoplasmic	Unknown	-	-	-	-	-
D9S8I1	FSU_3194	Fibronectin type III domain protein	-1.26069	Unknown (Multi)	Unknown	-	-	-	-	-
C9RL11	recA FSU_2927	Protein RecA (Recombinase A)	-1.26089	Cytoplasmic	Cytoplasm	-	-	Can catalyze the hydrolysis of ATP in the presence of single-stranded DNA, the ATP-dependent uptake of single-stranded DNA by duplex DNA, and the ATP-dependent hybridization of homologous single-stranded DNAs. It interacts with LexA causing its activation and leading to its autocatalytic cleavage.	-	-
C9RJJ8	nuoD_1 nuoD FSU_2663	NADH-quinone oxidoreductase subunit D	-1.26258	Cytoplasmic	Cell inner membranePeripheral membrane protein Cytoplasmic side	-	NADH + a quinone = NAD(+) + a quinol.	NDH-1 shuttles electrons from NADH, via FMN and iron-sulfur (Fe-S) centers, to quinones in the respiratory chain. The immediate electron acceptor for the enzyme in this species is believed to be ubiquinone. Couples the redox reaction to proton translocation (for every two electrons transferred, four hydrogen ions are translocated across the cytoplasmic membrane), and thus conserves the redox ener…	-	-
D9S6A4	nadA FSU_2711	Quinolinate synthase	-1.2632	Cytoplasmic	Unknown	-	Glycerone phosphate + iminosuccinate = pyridine-2,3-dicarboxylate + 2 H(2)O + phosphate.	Catalyzes the condensation of iminoaspartate with dihydroxyacetone phosphate to form quinolinate. {ECO:0000256|SAAS:SAAS00921618}.	Cofactor biosynthesis; NAD(+) biosynthesis; quinolinate from iminoaspartate: step 1/1.	-
C9RNS5	FSU_0065	Patatin-like phospholipase family protein	-1.26372	Cytoplasmic	Unknown	-	-	-	-	-
C9RJU7	FSU_0604	Putative peptidoglycan-associated lipoprotein	-1.2769	Unknown	Unknown	-	-	-	-	-
C9RJL9	FSU_0520	Uncharacterized protein	-1.27706	Cytoplasmic membrane	Unknown	Helical	-	-	-	-
D9SAE5	alaS FSU_1489	Alanine--tRNA ligase	-1.27765	Cytoplasmic	Cytoplasm	-	ATP + L-alanine + tRNA(Ala) = AMP + diphosphate + L-alanyl-tRNA(Ala).	Catalyzes the attachment of alanine to tRNA(Ala) in a two-step reaction: alanine is first activated by ATP to form Ala-AMP and then transferred to the acceptor end of tRNA(Ala). Also edits incorrectly charged Ser-tRNA(Ala) and Gly-tRNA(Ala) via its editing domain.	-	-
C9RJP8	cysN FSU_0550	Sulfate adenylyltransferase subunit 1	-1.28096	Cytoplasmic	Unknown	-	ATP + sulfate = diphosphate + adenylyl sulfate.	May be the GTPase, regulating ATP sulfurylase activity.	Sulfur metabolism; hydrogen sulfide biosynthesis; sulfite from sulfate: step 1/3.	-
C9RRQ5	crtE FSU_2135	Geranylgeranyl diphosphate synthase	-1.28111	Cytoplasmic	Unknown	-	-	-	-	-
D9S9L7	FSU_1169	Glycosyl hydrolase, family 57	-1.28379	unknown	Unknown	-	-	-	-	-
C9RND9	FSU_1216	Polysaccharide biosynthesis/export protein	-1.28382	Outermembrane	Unknown	-	-	-	-	-
C9RP95	FSU_1399	Radical SAM domain protein	-1.28628	Cytoplasmic	Unknown	-	-	-	-	-
C9RR41	FSU_1897	LemA family protein	-1.29087	Unknown (Multi)	Unknown	Helical	-	-	-	-
D9S750	FSU_0573	HesA/MoeB/ThiF family protein	-1.29149	Cytoplasmic	Unknown	-	-	-	-	-
C9RNE0	ptP FSU_1217	Low molecular weight protein tyrosine-phosphatase	-1.2931	Cytoplasmic	Unknown	-	-	-	-	-
C9RML3	FSU_3231	Hydro-lyase, tartrate/fumarate family	-1.29535	Cytoplasmic	Unknown	-	-	-	-	-
A7UG63	FSU_2012	Chitinase (Putative chitinase)	-1.29629	Unknown	Unknown	-	-	-	-	GH18;
C9RKM2	FSU_0753	SEC-C domain protein	-1.30949	Cytoplasmic	Unknown	-	-	-	-	-
C9RJJ7	nuoC FSU_2662	NADH-quinone oxidoreductase subunit C	-1.31105	Cytoplasmic	Cell inner membrane, Peripheral membrane protein, Cytoplasmic side	-	NADH + a quinone = NAD(+) + a quinol.	NDH-1 shuttles electrons from NADH, via FMN and iron-sulfur (Fe-S) centers, to quinones in the respiratory chain. The immediate electron acceptor for the enzyme in this species is believed to be ubiquinone. Couples the redox reaction to proton translocation (for every two electrons transferred, four hydrogen ions are translocated across the cytoplasmic membrane), and thus conserves the redox ener…	-	-
C9RNP6	FSU_1330	Uncharacterized protein	-1.31236	Unknown	Unknown	-	-	-	-	-
C9RM87	FSU_1068	Uncharacterized protein	-1.31257	Unknown	Unknown	Helical	-	-	-	-
D9S6F4	FSU_0436	Uncharacterized protein	-1.31514	Cytoplasmic	Unknown	-	-	-	-	-
C9RRE0	FSU_2011	Putative lipoprotein	-1.31736	Unknown	Unknown	-	-	-	-	-
D9S4A7	ftsH FSU_0030	ATP-dependent zinc metalloprotease FtsH	-1.3186	Cytoplasmic membrane	Cell inner membrane; Multi-pass membrane protein; Cytoplasmic side	Helical	-	Acts as a processive, ATP-dependent zinc metallopeptidase for both cytoplasmic and membrane proteins. Plays a role in the quality control of integral membrane proteins. {ECO:0000256|HAMAP-Rule:MF_01458}.	-	-
C9RM79	FSU_1060	Putative lipoprotein	-1.32587	Unknown	Unknown	-	-	-	-	-
C9RRQ4	FSU_2134	Putative lipoprotein	-1.3269	Unknown	Unknown	-	-	-	-	-
C9RP34	dnaK FSU_0185	Chaperone protein DnaK (HSP70)	-1.33462	Cytoplasmic	Unknown	-	-	FUNCTION: Acts as a chaperone.	-	-
C9RKL2	FSU_0743	Uncharacterized protein	-1.33708	Periplasmic membrane	Unknown	Helical	-	-	-	-
C9RME1	FSU_3158	Conserved domain protein	-1.33865	Cytoplasmic membrane	Unknown	-	-	-	-	-
C9RKE9	htpG FSU_0677	Chaperone protein HtpG (Heat shock protein HtpG) (High temperature protein G)	-1.339	Cytoplasmic	Cytoplasm	-	-	Molecular chaperone. Has ATPase activity.	-	-
C9RND8	FSU_0062	Putative 3-oxoacyl-(Acyl-carrier-protein) reductase	-1.33999	Cytoplasmic	Unknown	-	-	-	-	-
D9S9L1	FSU_1159	Peptidase, M16 family	-1.34287	Unknown	Unknown	-	-	-	-	-
D9S9S2	infC FSU_1236	Translation initiation factor IF-3	-1.34328	Cytoplasmic	Cytoplasm	-	-	IF-3 binds to the 30S ribosomal subunit and shifts the equilibrum between 70S ribosomes and their 50S and 30S subunits in favor of the free subunits, thus enhancing the availability of 30S subunits on which protein synthesis initiation begins.	-	-
C9RIT3	FSU_2487	Putative lipoprotein	-1.35117	Unknown	Unknown	-	-	-	-	-
C9RJJ6	nuoB FSU_2661	NADH-quinone oxidoreductase subunit B	-1.35205	Cytoplasmic membrane	Cell inner membrane; Peripheral membrane protein, Cytoplasmic side	-	NADH + a quinone = NAD(+) + a quinol.	NDH-1 shuttles electrons from NADH, via FMN and iron-sulfur (Fe-S) centers, to quinones in the respiratory chain. The immediate electron acceptor for the enzyme in this species is believed to be ubiquinone. Couples the redox reaction to proton translocation (for every two electrons transferred, four hydrogen ions are translocated across the cytoplasmic membrane), and thus conserves the redox ener…	-	-
D9S937	purN FSU_3274	Phosphoribosylglycinamide formyltransferase	-1.35239	Cytoplasmic	Unknown	-	10-formyltetrahydrofolate + N(1)-(5-phospho-D-ribosyl)glycinamide = tetrahydrofolate + N(2)-formyl-N(1)-(5-phospho-D-ribosyl)glycinamide.	Catalyzes the transfer of a formyl group from 10-formyltetrahydrofolate to 5-phospho-ribosyl-glycinamide (GAR), producing 5-phospho-ribosyl-N-formylglycinamide (FGAR) and tetrahydrofolate.	Purine metabolism; IMP biosynthesis via de novo pathway; N(2)-formyl-N(1)-(5-phospho-D-ribosyl)glycinamide from N(1)-(5-phospho-D-ribosyl)glycinamide (10-formyl THF route): step 1/1.	-
D9S7A2	FSU_0629	Putative lipoprotein	-1.35615	Unknown	Unknown	-	-	-	-	-
C9RPX0	FSU_0338	Penicillin binding transpeptidase domain protein	-1.35674	Unknown	Unknown	-	-	-	-	-
C9RM41	FSU_1018	Putative lipoprotein	-1.36575	Unknown	Unknown	-	-	-	-	-
D9S777	FSU_0603	Putative lipoprotein	-1.36668	Unknown	Unknown	-	-	-	-	-
D9S652	FSU_2654	Outer membrane protein, OMP85 family	-1.36895	Outermembrane	Unknown	-	-	-	-	-
C9RPR3	FSU_0280	Uncharacterized protein	-1.37	Unknown	Unknown	-	-	-	-	-
D9S491	FSU_0013	Peptidylprolyl isomerase	-1.38343	Outermembrane	Unknown	Helical	Peptidylproline (omega=180) = peptidylproline (omega=0).	-	-	-
C9RQ00	cysK_2 FSU_1527	Cysteine synthase	-1.38345	Cytoplasmic	Unknown	-	O-acetyl-L-serine + hydrogen sulfide = L-cysteine + acetate.	-	-	-
C9RKV6	FSU_2867	Putative lipoprotein	-1.38638	Unknown	Unknown	-	-	-	-	-
C9RJ09	FSU_0431	Tetratricopeptide repeat protein	-1.3926	Unknown	Unknown	-	-	-	-	-
C9RRC0	FSU_1991	Nitroreductase family protein	-1.39524	Cytoplasmic	Unknown	-	-	-	-	-
C9RPI5	pflB FSU_1495	Formate C-acetyltransferase	-1.39634	Cytoplasmic	Unknown	-	-	-	-	-
C9RLP6	FSU_3041	Uncharacterized protein	-1.3983	Unknown	Unknown	-	-	-	-	-
C9RKC5	FSU_2817	Putative lipoprotein	-1.39854	Unknown	Unknown	-	-	-	-	-
C9RNN5	FSU_1318	Peptidyl-prolyl cis-trans isomerase	-1.3992	Outermembrane	Unknown	-	Peptidylproline (omega=180) = peptidylproline (omega=0).	-	-	-
D9S5M3	FSU_2597	Uncharacterized protein	-1.40234	Outermembrane	Unknown	-	-	-	-	-
C9RKC3	FSU_2815	Uncharacterized protein	-1.40438	Cytoplasmic	Unknown	Helical	-	-	-	-
C9RKA3	FSU_2795	Xylanase-like protein	-1.4146	Unknown	Unknown	-	-	-	-	GH30;
C9RIJ2	purE FSU_2375	N5-carboxyaminoimidazole ribonucleotide mutase	-1.41691	Unknown	Unknown	-	5-carboxyamino-1-(5-phospho-D-ribosyl)imidazole = 5-amino-1-(5-phospho-D-ribosyl)imidazole-4-carboxylate.	Catalyzes the conversion of N5-carboxyaminoimidazole ribonucleotide (N5-CAIR) to 4-carboxy-5-aminoimidazole ribonucleotide (CAIR).	Purine metabolism; IMP biosynthesis via de novo pathway; 5-amino-1-(5-phospho-D-ribosyl)imidazole-4-carboxylate from 5-amino-1-(5-phospho-D-ribosyl)imidazole (N5-CAIR route): step 2/2.	-
C9RM71	bioB FSU_1052	Biotin synthase	-1.42154	Cytoplasmic	Unknown	-	Dethiobiotin + sulfur-(sulfur carrier) + 2 S-adenosyl-L-methionine + 2 reduced [2Fe-2S] ferredoxin = biotin + (sulfur carrier) + 2 L-methionine + 2 5'-deoxyadenosine + 2 oxidized [2Fe-2S] ferredoxin.	Catalyzes the conversion of dethiobiotin (DTB) to biotin by the insertion of a sulfur atom into dethiobiotin via a radical-based mechanism.	Cofactor biosynthesis; biotin biosynthesis; biotin from 7,8-diaminononanoate: step 2/2.	-
D9S691	FSU_2695	Uncharacterized protein	-1.43244	Unknown	Unknown	-	-	-	-	-
D9S819	FSU_0784	Conserved domain protein	-1.43501	Unknown	Unknown	-	-	-	-	-
C9RNF4	maeB FSU_1232	NADP-dependent malic enzyme	-1.43592	Cytoplasmic	Unknown	-	-	-	-	-
C9RQN2	rpsG FSU_1731	30S ribosomal protein S7	-1.43728	Cytoplasmic	Unknown	-	-	One of the primary rRNA binding proteins, it binds directly to 16S rRNA where it nucleates assembly of the head domain of the 30S subunit. Is located at the subunit interface close to the decoding center, probably blocks exit of the E-site tRNA.	-	-
C9RPG2	FSU_1468	Putative lipoprotein	-1.4483	Unknown	Unknown	-	-	-	-	-
C9RKI3	FSU_0711	Tetratricopeptide repeat protein	-1.45282	Periplasmic membrane	Unknown	-	-	-	-	-
D9S8D8	FSU_3147	Conserved domain protein	-1.45385	Unknown	Unknown	-	-	-	-	-
C9RR67	FSU_1929	LemA family protein	-1.45469	Unknown	Unknown	-	-	-	-	-
A7UG34	FSU_0700	Outer membrane efflux protein	-1.46134	Unknown	Unknown	-	-	-	-	-
C9RLZ7	FSU_0971	Putative DNA topoisomerase IV, B subunit	-1.46468	Cytoplasmic	Unknown	-	-	-	-	-
C9RJP4	FSU_0546	Putative sulfite reductase	-1.46539	Cytoplasmic	Unknown	-	-	-	-	-
C9RK09	FSU_2692	Diguanylate cyclase (GGDEF) domain protein	-1.47186	Cytoplasmic membrane	Unknown	-	-	-	-	-
C9RKH3	FSU_0701	Efflux transporter, RND family, MFP subunit	-1.47441	Unknown	Unknown	-	-	-	-	-
D9S9D1	FSU_1066	Uncharacterized protein	-1.48168	Unknown	Unknown	-	-	-	-	-
C9RR31	rplB FSU_1887	50S ribosomal protein L2	-1.48598	Cytoplasmic	Unknown	-	-	One of the primary rRNA binding proteins. Required for association of the 30S and 50S subunits to form the 70S ribosome, for tRNA binding and peptide bond formation. It has been suggested to have peptidyltransferase activity; this is somewhat controversial. Makes several contacts with the 16S rRNA in the 70S ribosome.	-	-
D9S7F9	FSU_0694	Uncharacterized protein	-1.49291	Unknown	Unknown	-	-	-	-	-
C9RRB9	FSU_1990	Putative lipoprotein	-1.49524	Unknown	Unknown	-	-	-	-	-
C9RJR4	FSU_0566	Uncharacterized protein	-1.49825	Unknown	Unknown	-	-	-	-	-
C9RLF0	rpsR FSU_0903	30S ribosomal protein S18	-1.50222	Cytoplasmic	Unknown	-	-	Binds as a heterodimer with protein S6 to the central domain of the 16S rRNA, where it helps stabilize the platform of the 30S subunit.	-	-
C9RN83	FSU_0003	Putative lipoprotein	-1.50673	Unknown	Unknown	-	-	-	-	-
C9RJS2	FSU_0574	Uncharacterized protein	-1.50725	Cytoplasmic	Unknown	-	-	-	-	-
C9RMR5	FSU_1117	Putative lipoprotein	-1.51444	Unknown	Unknown	-	-	-	-	-
C9RNF2	FSU_1230	Putative lipoprotein	-1.51885	Outermembrane	Unknown	-	-	-	-	-
C9RLR4	fdrA FSU_3061	Succinate dehydrogenase or fumarate reductase, flavoprotein subunit	-1.52328	Cytoplasmic membrane	Unknown	-	-	-	-	-
C9RLY0	FSU_0954	Sulfate permease	-1.52575	Cytoplasmic membrane	Membrane, Multi-pass membrane protein	Helical	-	-	-	-
C9RK99	engA der FSU_2789	GTPase Der (GTP-binding protein EngA)	-1.53392	Cytoplasmic	Unknown	-	-	GTPase that plays an essential role in the late steps of ribosome biogenesis.	-	-
C9RNL4	FSU_1295	Putative carboxyl-terminal protease	-1.5366	Cytoplasmic membrane	Unknown	-	-	-	-	-
C9RQB4	FSU_0347	Cellulase	-1.54644	Periplasmic membrane	Unknown	-	-	-	-	GH5;
C9RK00	FSU_2682	Putative helicase	-1.54858	Cytoplasmic	Unknown	-	-	-	-	-
C9RNA1	FSU_0022	ABC transporter, ATP-binding protein	-1.55088	Cytoplasmic	Unknown	-	-	-	-	-
C9RLR5;C9RLS3	FSU_3070	Succinate dehydrogenase and fumarate reductase iron-sulfur protein	-1.56215	Cytoplasmic membrane	Unknown	-	-	-	-	-
D9S8R3	trpS FSU_0907	Tryptophan--tRNA ligase	-1.56604	Cytoplasmic	Cytoplasm	-	ATP + L-tryptophan + tRNA(Trp) = AMP + diphosphate + L-tryptophyl-tRNA(Trp).	-	-	-
C9RRK5	FSU_2083	Putative lipoprotein	-1.57101	Unknown	Unknown	-	-	-	-	-
C9RML5	FSU_3233	Tartrate/fumarate family protein	-1.57226	Cytoplasmic	Unknown	-	-	-	-	-
C9RLS4	FSU_3071	Putative amino acid ABC transporter, periplasmic amino acid-binding protein	-1.58012	Periplasmic membrane	Unknown	-	-	-	-	-
C9RMS4	FSU_1126	Uncharacterized protein	-1.58489	Cytoplasmic	Unknown	-	-	-	-	-
C9RM27	FSU_1003	OmpA family protein	-1.58689	Outermembrane	Unknown	-	-	-	-	-
D9S9X9	FSU_1305	Putative BatD protein	-1.58734	Unknown	Unknown	Helical	-	-	-	-
C9RIJ7	FSU_2382	Putative lipoprotein	-1.60282	Unknown	Unknown	-	-	-	-	-
D9S4D4	fabZ FSU_0063	Beta-hydroxyacyl-(Acyl-carrier-protein) dehydratase FabZ	-1.61602	Cytoplasmic	Unknown	-	-	-	-	-
C9RQM9	FSU_1727	Putative lipoprotein	-1.62171	Unknown	Unknown	-	-	-	-	-
C9RJ11	FSU_0433	Biopolymer transport protein, ExbD/TolR family	-1.62389	Unknown	Cell membrane, Single-pass type II membrane protein	Helical	-	-	-	-
C9RLP9	FSU_3044	Carbohydrate-binding protein, CBM 6 family	-1.63673	Extracellular	Unknown	-	-	-	-	CBM35;
C9RMR0	FSU_1112	Putative lipoprotein	-1.64932	Unknown	Unknown	-	-	-	-	-
C9RS07	yidC FSU_2248	Membrane protein insertase YidC (Foldase YidC)	-1.657	Cytoplasmic membrane	Cell inner membrane; Multi-pass membrane protein	Helical	-	Required for the insertion and/or proper folding and/or complex formation of integral membrane proteins into the membrane. Involved in integration of membrane proteins that insert both dependently and independently of the Sec translocase complex, as well as at least some lipoproteins. Aids folding of multispanning membrane proteins.	-	-
C9RM80	FSU_1061	Putative lipoprotein	-1.65968	Unknown	Unknown	-	-	-	-	-
C9RK73	FSU_2762	Mce-like protein	-1.67676	Cytoplasmic	Unknown	Helical	-	-	-	-
C9RLJ5	FSU_2986	Glycosyl hydrolase, family 16	-1.68446	Unknown (Multi)	Unknown	-	-	-	-	GH16;
D9SAE6	FSU_1490	Uncharacterized protein	-1.68911	Unknown	Unknown	-	-	-	-	-
D9S4Y4	FSU_0151	OmpA family protein	-1.69098	Cytoplasmic membrane	Unknown	-	-	-	-	-
D9SBL3	FSU_1989	Putative lipoprotein	-1.70245	Unknown	Unknown	-	-	-	-	-
C9RQL4	FSU_1709	Putative lipoprotein	-1.70615	Unknown	Unknown	-	-	-	-	-
C9RLR5	fdrB FSU_3062	Succinate dehydrogenase and fumarate reductase iron-sulfur protein	-1.70637	Cytoplasmic membrane	Unknown	-	-	-	-	-
C9RJI4	FSU_2644	Uncharacterized protein	-1.70851	Unknown	Unknown	-	-	-	-	-
C9RL18	FSU_2934	Uncharacterized protein	-1.71729	Unknown	Unknown	-	-	-	-	-
C9RK95	FSU_2784	Uncharacterized protein	-1.7229	Unknown	Unknown	-	-	-	-	-
C9RRT7	FSU_2170	Uncharacterized protein	-1.74543	Unknown	Unknown	-	-	-	-	-
C9RRB6	FSU_1987	Putative lipoprotein	-1.77589	Unknown	Unknown	-	-	-	-	-
C9RP30	FSU_0181	Putative tyrosine-protein kinase	-1.80361	Cytoplasmic membrane	Unknown	Helical	-	-	-	-
C9RPI2	FSU_1491	Putative lipoprotein	-1.82116	Unknown	Unknown	-	-	-	-	-
D9SAE8	FSU_1492	Putative lipoprotein	-1.82343	Unknown	Unknown	-	-	-	-	-
D9S9M8	FSU_1180	Putative lipoprotein	-1.82611	Extracellular	Unknown	-	-	-	-	-
C9RRR7	FSU_2147	Tetratricopeptide repeat protein	-1.83652	Unknown	Unknown	-	-	-	-	-
C9RK20	FSU_2704	Lipase/acylhydrolase, GDSL family	-1.8463	Unknown (Multi)	Unknown	-	-	-	-	-
C9RJ37	FSU_0464	Putative lipoprotein	-1.84667	Unknown	Unknown	-	-	-	-	-
D9S425	FSU_2257	Fibrobacter succinogenes major paralogous domain protein	-1.87206	Unknown	Unknown	-	-	-	-	-
C9RMV2	FSU_1157	Putative lipoprotein	-1.88253	Unknown	Unknown	-	-	-	-	-
D9S993	FSU_1024	Uncharacterized protein	-1.88928	Cytoplasmic	Unknown	-	-	-	-	-
C9RKM9	FSU_0759	Conserved domain protein	-1.90947	Periplasmic membrane	Unknown	-	-	-	-	-
C9RPF1	FSU_1457	BatA protein	-1.92721	Cytoplasmic membrane	Unknown	Helical	-	-	-	-
C9RQ04	FSU_1533	Putative FeMo cofactor biosynthesis protein NifB	-1.93729	Cytoplasmic	Unknown	-	-	-	-	-
C9RNT4	FSU_0075	Peptidyl-prolyl cis-trans isomerase (PPIase)	-1.99652	Unknown (Multi)	Unknown	-	Peptidylproline (omega=180) = peptidylproline (omega=0).	PPIases accelerate the folding of proteins. It catalyzes the cis-trans isomerization of proline imidic peptide bonds in oligopeptides. {ECO:0000256|RuleBase:RU363019}.	-	-
C9RMY4	FSU_1190	Putative lipoprotein	-2.00083	Unknown	Unknown	-	-	-	-	-
C9RLE8	FSU_0901	Uncharacterized protein	-2.0156	Unknown	Unknown	-	-	-	-	-
C9RP20	FSU_0169	Conserved domain protein	-2.01961	Unknown	Unknown	-	-	-	-	-
C9RL89	FSU_0838	Conserved domain protein	-2.02879	Unknown	Unknown	-	-	-	-	-
C9RJJ1	FSU_2655	Outer membrane protein, OmpH family	-2.0497	Unknown (Multi)	Unknown	-	-	-	-	-
C9RLR3	frdC FSU_3060	Succinate dehydrogenase cytochrome B subunit, b558 family	-2.05571	Cytoplasmic membrane	Unknown	Helical	-	-	-	-
C9RIS5	rlpA FSU_2476	Probable endolytic peptidoglycan transglycosylase RlpA	-2.08814	Unknown	Unknown	-	-	Lytic transglycosylase with a strong preference for naked glycan strands that lack stem peptides.	-	-
C9RPE9	FSU_1454	BatB protein	-2.09426	Cytoplasmic membrane	Unknown	Helical	-	-	-	-
C9RQ14	FSU_1544	Putative nitrogenase molybdenum-iron protein, beta subunit	-2.10071	Cytoplasmic	Unknown	-	-	-	-	-
C9RMD2	FSU_3149	Putative endo-1,4-beta-glucanase	-2.11474	Unknown	Unknown	-	-	-	-	GH8;
C9RQ50	FSU_1580	Uncharacterized protein	-2.13503	Unknown	Unknown	-	-	-	-	-
C9RM07	FSU_0981	Conserved domain protein	-2.2232	Unknown	Unknown	-	-	-	-	-
C9RMA7	ppa FSU_3124	Inorganic diphosphatase	-2.29898	Cytoplasmic	Unknown	-	-	-	-	-
C9RQ06	FSU_1535	Putative nitrogenase molybdenum-iron protein, alpha subunit	-2.31663	Cytoplasmic	Unknown	-	-	-	-	-
D9S8Z7	FSU_1004	Uncharacterized protein	-2.32047	Unknown	Unknown	-	-	-	-	-
C9RQ05	FSU_1534	Putative nitrogenase, molybdenum-iron protein, beta subunit	-2.32406	Cytoplasmic	Unknown	-	-	-	-	-
C9RL98	FSU_0847	LysM domain protein	-2.33549	Unknown (Multi)	Unknown	-	-	-	-	CBM50;
C9RLS7	FSU_3074	Uncharacterized protein	-2.41278	Unknown	Unknown	-	-	-	-	-
C9RKZ8	FSU_2910	Putative lipoprotein	-2.42428	Outermembrane	Unknown	-	-	-	-	-
C9RJZ6	FSU_2678	Uncharacterized protein	-2.57551	Unknown	Unknown	-	-	-	-	-
C9RMP1	FSU_1088	Putative lipoprotein	-2.58827	Unknown	Unknown	-	-	-	-	-
C9RQZ7	FSU_1851	Uncharacterized protein	-2.6331	Unknown	Unknown	-	-	-	-	-
C9RKE2	FSU_0669	Peptidase, M23/M37 family	-2.65214	Unknown	Unknown	-	-	-	-	-
C9RJ90	FSU_2544	Uncharacterized protein	-2.72796	Unknown	Unknown	-	-	-	-	-
C9RJE0	FSU_2598	Uncharacterized protein	-2.73241	Unknown	Unknown	-	-	-	-	-
C9RQ16;C9RQ03	nifH_2 nifH FSU_1546	Nitrogenase iron protein	-2.73984	Cytoplasmic	Unknown	-	8 reduced ferredoxin + 8 H(+) + N(2) + 16 ATP + 16 H(2)O = 8 oxidized ferredoxin + H(2) + 2 NH(3) + 16 ADP + 16 phosphate.	The key enzymatic reactions in nitrogen fixation are catalyzed by the nitrogenase complex, which has 2 components: the iron protein and the molybdenum-iron protein.	-	-
C9RM02	FSU_0976	Putative metal ABC transporter, periplasmic metal-binding adhesion liprotein	-2.88499	Unknown	Unknown	-	-	-	-	-
C9RMA8	FSU_3125	Uncharacterized protein	-3.05195	Unknown	Unknown	-	-	-	-	-
C9RM25	FSU_1000	Thiol-disulfide oxidoreductase-like protein	-3.13995	Unknown	Unknown	-	-	-	-	-
C9RKT1	FSU_2840	Putative lipoprotein	-3.25255	Unknown	Unknown	-	-	-	-	-
C9RS13	FSU_2256	Peptidylprolyl isomerase	-3.28021	Periplasmic membrane	Unknown	-	-	-	-	-
C9RJQ0	FSU_0552	Sulfate ABC transporter, periplasmic sulfate-binding protein	-3.31923	Periplasmic membrane	Unknown	-	-	-	-	-
C9RQT0	FSU_1784	Putative lipoprotein	-3.35158	Unknown	Unknown	-	-	-	-	-
C9RLW8	surA FSU_0941	Peptidylprolyl isomerase	-3.42087	Periplasmic membrane	Unknown	-	Peptidylproline (omega=180) = peptidylproline (omega=0).	-	-	-
D9SC01	FSU_2149	Uncharacterized protein	-3.42429	Unknown	Unknown	-	-	-	-	-
A7UG51	FSU_0609	Lipoprotein (Putative lipoprotein)	-3.50013	Unknown (Multi)	Unknown	-	-	-	-	-
C9RPH2	FSU_1480	Putative lipoprotein	-3.5481	Unknown	Unknown	-	-	-	-	-
C9RKQ2	FSU_0783	Putative lipoprotein	-3.56055	Extracellular	Unknown	-	-	-	-	-
C9RMP7	FSU_1094	Uncharacterized protein	-3.68026	Unknown	Unknown	-	-	-	-	-
C9RNK7	FSU_1288	OmpA family protein	-3.78152	Cytoplasmic membrane	Unknown	-	-	-	-	-
A7UG52	FSU_2807	Membrane protein	-3.80091	Unknown	Unknown	-	-	-	-	-
D9S8N8	FSU_0881	Uncharacterized protein	-3.96005	Unknown	Unknown	-	-	-	-	-
C9RPM2	FSU_0239	Peptidylprolyl isomerase	-4.02085	Unknown (Multi)	Unknown	-	Peptidylproline (omega=180) = peptidylproline (omega=0).	-	-	-
C9RR96	FSU_1966	Uncharacterized protein	-4.60139	Unknown	Unknown	-	-	-	-	-
A7UG56	FSU_1783	Membrane protein	-5.37356	Unknown	Unknown	-	-	-	-	-
D9SBI4	FSU_1955	Uncharacterized protein	-5.40958	Cytoplasmic	Unknown	-	-	-	-	-
C9RQ13	FSU_1543	Uncharacterized protein	-5.42839	Outermembrane	Unknown	-	-	-	-	-

## Sheet: Non-cytoplasmic regulated
Protein IDs	Gene ID	Protein names	Fold change	Sub-cellular location (pSortb)	Sub-cellular location (UniProt)	Gravy Index	Molecular mass (kDa)	pI	Signal peptides (amino acid position) (SignalP)	Transmembrane domain (UniProt)	Catalytic activity (UniProt)	Cellular function (UniProt)	Pathway (UniProt)	Cross-reference (CAZy)
C9RLA8	FSU_0857	Glycosyltransferase, group 1 family	1.44159	Unknown	Unknown	-0.27	45.065	9.13	No	-	-	-	-	GT4;
C9RR50	FSU_1909	Glycosyltransferase, group 1 family	1.24605	unknown	Unknown	-0.079	45.07	9.36	No	-	-	-	-	GT4;
C9RJG7	glgP FSU_2626	Glycogen phosphorylase	1.22969	Unknown	Unknown	-0.345	94.389	6.2	No	-	((1->4)-alpha-D-glucosyl)(n) + phosphate = ((1->4)-alpha-D-glucosyl)(n-1) + alpha-D-glucose 1-phosphate.	Phosphorylase is an important allosteric enzyme in carbohydrate metabolism. Enzymes from different sources differ in their regulatory mechanisms and in their natural substrates. However, all known phosphorylases share catalytic and structural properties.	-	GT35;
C9RL67	FSU_0817	O-antigen modification glycosyltransferase	-1.19901	Cytoplasmic membrane	Unknown	0.00957096	34.38	8.8	No	Helical	-	-	-	GT2;
C9RMR9	lpxB FSU_1121	Lipid-A-disaccharide synthetase	1.45227	unknown	Unknown	0.09	43.039	6.48	No	-	UDP-2-N,3-O-bis((3R)-3-hydroxytetradecanoyl)-alpha-D-glucosamine + 2-N,3-O-bis((3R)-3-hydroxytetradecanoyl)-alpha-D-glucosaminyl 1-phosphate = UDP + 2-N,3-O-bis((3R)-3-hydroxytetradecanoyl)-beta-D-glucosaminyl-(1->6)-2-N,3-O-bis((3R)-3-hydroxytetradecanoyl)-alpha-D-glucosaminyl 1-phosphate.	-	Glycolipid biosynthesis; lipid IV(A) biosynthesis; lipid IV(A) from (3R)-3-hydroxytetradecanoyl-[acyl-carrier-protein] and UDP-N-acetyl-alpha-D-glucosamine: step 5/6.	GT19;
C9RP13	FSU_0162	Putative cellobiose/cellodextrin phosphorylase	1.41909	Cytoplasmic membrane	Unknown	-0.352019	93.662	8.16	No	-	-	-	-	GH94;
A7UG67	FSU_2361	Endoglucanase	1.64243	Unknown	Unknown	-0.251935	64.665	5.82	Yes (26-27)	-	Endohydrolysis of (1->4)-beta-D-glucosidic linkages in cellulose, lichenin and cereal beta-D-glucans.	-	-	GH9;
A7UG57	FSU_0809	Glycoside hydrolase family 9	-1.19865	Unknown (Multi)	Unknown	-0.335369	231.114	4.94	Yes (18-19)	-	-	-	-	GH9;
D9S4N9	FSU_2362	Endoglucanase	1.80754	Unknown	Unknown	-0.309023	69.055	5.85	Yes (23-24)	-	Endohydrolysis of (1->4)-beta-D-glucosidic linkages in cellulose, lichenin and cereal beta-D-glucans.	-	-	GH9
A7UG68	FSU_2303	Glycoside hydrolase family 8	1.33136	Unknown	Unknown	-0.219415	81.395	5.55	No	-	-	-	-	GH8;
C9RMD2	FSU_3149	Putative endo-1,4-beta-glucanase	-2.11474	Unknown	Unknown	-0.343659	50.388	5.32	Yes (20-21)	-	-	-	-	GH8;
C9RNM3	FSU_1304	Putative 4-alpha-glucanotransferase	1.35975	Unknown	Unknown	-0.316	75.935	5.59	No	-	-	-	-	GH77;
D9S9L7	FSU_1169	Glycosyl hydrolase, family 57	-1.28379	unknown	Unknown	-0.485	93.015	5.97	No	-	-	-	-	GH57
A7UG69	FSU_2914	Cellulase	1.93291	Extracellular	Unknown	-0.358571	96.201	5.18	Yes (20-21)	-	-	-	-	GH5;
P14250	cel-3 Fisuc_2230 FSU_2772	Endoglucanase 3 (Cellulase 3) (Endo-1,4-beta-glucanase 3) (EG3)	1.82627	Unknown	Membrane; Lipid-anchor	-0.359422	44.584	4.82	Yes (25-26)	-	Endohydrolysis of (1->4)-beta-D-glucosidic linkages in cellulose, lichenin and cereal beta-D-glucans.	Exhibits both endoglucanase and cellobiosidase activities.	-	GH5;
C9RQJ1	FSU_1685	Putative cellulase	1.48459	Extracellular	Unknown	-0.278226	78.025	6.91	Yes (20-21)	-	-	-	-	GH5;
C9RNF0	FSU_1228	Putative cellulase	1.47052	Unknown	Unknown	-0.24697	75.877	5.17	Yes (21-22)	-	-	-	-	GH5;
C9RRD4	FSU_2005	Cellulase	1.38477	Unknown	Unknown	-0.238501	40.007	4.87	Yes (19-20)	-	-	-	-	GH5;
C9RQB4	FSU_0347	Cellulase	-1.54644	Periplasmic membrane	Unknown	-0.436842	50.498	6.24	Yes (25-26)	-	-	-	-	GH5;
D9S524	FSU_0196	Putative mannanase	1.26635	unknown	Unknown	-0.38	60.746	5.73	No	-	-	-	-	GH5
C9RR37	FSU_1893	Putative endoglucanase	1.35912	Unknown (Multi)	Unknown	-0.210469	56.439	5.71	Yes (18-19)	-	-	-	-	GH45;
D9S442	FSU_2274	Xylanase/xylosidase	1.72782	Unknown	Unknown	-0.459302	74.236	5.08	Yes (21-22)	-	-	-	-	GH43,CBM6,CBM6
C9RKA3	FSU_2795	Xylanase-like protein	-1.4146	Unknown	Unknown	-0.27605	75.212	5.33	Yes (17-18)	-	-	-	-	GH30;
C9RS45	FSU_2288	Beta-galactosidase	1.40793	Outermembrane	Unknown	-0.621717	130.547	6.08	Yes (23-24)	-	Hydrolysis of terminal non-reducing beta-D-galactose residues in beta-D-galactosides.	-	-	GH2;
A7UG63	FSU_2012	Chitinase (Putative chitinase)	-1.29629	Unknown	Unknown	-0.0188571	35.547	4.38	Yes (19-20)	-	-	-	-	GH18;
C9RLJ5	FSU_2986	Glycosyl hydrolase, family 16	-1.68446	Unknown (Multi)	Unknown	-0.667865	51.477	6.04	Yes (19-20)	-	-	-	-	GH16;
D9S5W9	glgB FSU_0369	1,4-alpha-glucan branching enzyme GlgB	1.37575	unknown	Unknown	-0.425	85.972	5.78	No	-	Transfers a segment of a (1->4)-alpha-D-glucan chain to a primary hydroxy group in a similar glucan chain.	Catalyzes the formation of the alpha-1,6-glucosidic linkages in glycogen by scission of a 1,4-alpha-linked oligosaccharide from growing alpha-1,4-glucan chains and the subsequent attachment of the oligosaccharide to the alpha-1,6 position. {ECO:0000256|HAMAP-Rule:MF_00685, ECO:0000256|SAAS:SAAS00077459}.	Glycan biosynthesis; glycogen biosynthesis.	GH13
C9RN35	FSU_3272	Conserved domain protein	1.39942	Unknown	Unknown	-0.216428	116.053	6.23	No	-	-	-	-	GH116;
P35811	xynC Fisuc_0362 FSU_0777	Endo-1,4-beta-xylanase C (Xylanase C)	1.67545	Extracellular	Unknown	-0.515625	63.837	7.28	Yes (25-26)	-	Endohydrolysis of (1->4)-beta-D-xylosidic linkages in xylans.	Cleaves xylans with the production of xylose, xylobiose and xylo-oligosaccharides.	Glycan degradation; xylan degradation.	GH11;
Q9F108;D9S458	xynE FSU_2293 or FSU_2294	Beta-xylanase	1.65838	Unknown	Unknown	-0.503409	64.433	5.08	Yes (23-24)	-	Endohydrolysis of (1->4)-beta-D-xylosidic linkages in xylans.	-	-	GH10,CBM6,CBMnc	2 isoforms
C9RS21	FSU_2264	Putative endo-1,4-beta-xylanase	1.95382	Unknown	Unknown	-0.365753	76.33	5.29	Yes (22-23)	-	-	-	-	CBM6;GH43;
C9RS20	FSU_2263	Putative endo-1,4-beta-xylanase	1.52569	Unknown	Unknown	-0.478514	78.343	5.34	Yes (22-23)	-	-	-	-	CBM6;GH43;
C9RS26	FSU_2269	Xylanase/xylosidase	1.4076	Periplasmic membrane	Unknown	-0.400257	82.617	5.11	Yes (23-24)	-	-	-	-	CBM6;GH43;
C9RS30	FSU_2272	Alpha-galactosidase	1.44693	Periplasmic membrane	Unknown	-0.558413	67.395	5.16	Yes (29-30)	-	Hydrolysis of terminal, non-reducing alpha-D-galactose residues in alpha-D-galactosides, including galactose oligosaccharides, galactomannans and galactolipids.	-	-	CBM6;GH27;
Q9F4L0	FSU_2292	Beta-xylanase	1.34621	Unknown	Unknown	-0.459551	66.649	5.04	Yes (22-23)	-	Endohydrolysis of (1->4)-beta-D-xylosidic linkages in xylans.	-	-	CBM6;GH10;
C9RL98	FSU_0847	LysM domain protein	-2.33549	Unknown (Multi)	Unknown	-0.39013	41.008	8.69	Yes (20-21)	-	-	-	-	CBM50;
C9RIQ0	FSU_2441	Carbohydrate-binding protein	-1.20327	Unknown (Multi)	Unknown	-0.198341	47.25	4.88	No	-	-	-	-	CBM4;
C9RLP9	FSU_3044	Carbohydrate-binding protein, CBM 6 family	-1.63673	Extracellular	Unknown	-0.277383	65.237	7.14	Yes (24-25)	-	-	-	-	CBM35;
A7UG43	FSU_2007	Cellulose-binding domain protein (Cellulose-binding protein)	-1.26013	Unknown	Unknown	-0.300778	25.315	5.37	Yes (35-36)	-	-	-	-	CBM30;
C9RQE4	FSU_0382	Cellulase	1.45746	Unknown (Multi)	Unknown	-0.550712	116.331	7.27	Yes (23-24)	-	-	-	-	CBM30,CBM30,CBM11,GH51
D9S4M4	FSU_2347	Uncharacterized protein	2.18669	Unknown	Unknown	-0.708738	12.19	4.22	No	-	-	-	-	-
C9RQL6	FSU_1711	Uncharacterized protein	2.08894	Unknown	Unknown	-0.606087	12.761	5.27	No	-	-	-	-	-
C9RLP5	FSU_3040	Putative lipoprotein	1.99427	Extracellular	Unknown	-0.391968	24.435	5.03	Yes (23-24)	-	-	-	-	-
C9RMV0	FSU_1155	Uncharacterized protein	1.92044	Unknown	Unknown	-0.377834	42.666	9.71	No	-	-	-	-	-
C9RKL7	FSU_0748	Response regulator	1.78468	Cytoplasmic membrane	Unknown	-0.276003	150.354	5.43	No	-	-	-	-	-
C9RKS7	FSU_2836	Uncharacterized protein	1.74345	Cytoplasmic membrane	Unknown	-0.02	34.213	7.68	No	Helical	-	-	-	-
C9RIL5	FSU_2402	Uncharacterized protein	1.72806	Unknown	Cell membrane Single-pass type II membrane protein	0.02	18.244	4.69	No	Helical	-	-	-	-
C9RNV4	atpD FSU_0095	V-type ATPase, D subunit	1.72566	Unknown	Unknown	-0.448095	23.981	9.87	No	-	-	-	-	-
D9SB51	FSU_1795	Conserved domain protein	1.71341	Extracellular	Unknown	-0.231221	139.237	5.09	No	-	-	-	-	-
A7UG66	FSU_2502	Fibro-slime domain protein	1.65501	Unknown	Unknown	-0.311879	165.837	4.92	Yes (32-33)	-	-	-	-	-
C9RIM6	FSU_2415	Putative lipoprotein	1.63578	Unknown	Unknown	-0.463057	89.375	5.18	Yes (27-28)	-	-	-	-	-
C9RP60	FSU_1366	Uncharacterized protein	1.6302	Unknown (Multi)	Unknown	-0.61992	28.835	8.58	No	Helical	-	-	-	-
A7UG46	FSU_1029	Membrane protein (Uncharacterized protein)	1.60642	Unknown	Unknown	-0.333418	42.247	4.8	Yes (20-21)	-	-	-	-	-
C9RPY0	FSU_1506	Thioredoxin family protein	1.60484	Unknown	Unknown	-0.174419	19.489	8.78	No	Helical	-	-	-	-
C9RNZ4	nifJ FSU_0139	Pyruvate synthase	1.56894	Unknown	Unknown	-0.138267	129.294	7.23	No	-	Pyruvate + CoA + oxidized flavodoxin = acetyl-CoA + CO(2) + reduced flavodoxin.	Oxidoreductase required for the transfer of electrons from pyruvate to flavodoxin. {ECO:0000256|PIRNR:PIRNR000159}.	-	-
C9RJ50	sodB FSU_0477	Superoxide dismutase	1.55585	Periplasmic membrane	Unknown	-0.213065	22.389	5.38	No	-	2 superoxide + 2 H(+) = O(2) + H(2)O(2).	Destroys radicals which are normally produced within the cells and which are toxic to biological systems.	-	-
C9RN98	FSU_0019	ADP-ribosylglycohydrolase family protein	1.54535	Unknown	Unknown	-0.227574	29.817	4.99	No	-	-	-	-	-
C9RIL3	FSU_2400	MotA/TolQ/ExbB proton channel family protein	1.50374	Cytoplasmic membrane	Membrane Multi-pass membrane protein	0.460849	23.055	9.14	No	Helical	-	-	-	-
A7UG35	FSU_0222	Diguanylate cyclase (GGDEF) domain protein (GGDEF domain protein)	1.49163	Cytoplasmic membrane	Unknown	-0.268421	49.838	5.94	No	-	-	-	-	-
C9RNQ0	FSU_1335	Uncharacterized protein	1.47776	Unknown	Unknown	-0.486947	50.044	5.22	Yes (17-18)	-	-	-	-	-
C9RPD3	FSU_1438	Putative phosphoenolpyruvate decarboxylase	1.47507	Unknown	Unknown	-0.166133	40.614	6.23	No	-	-	-	-	-
C9RKA2	FSU_2794	Fibrobacter succinogenes major paralogous domain protein	1.46566	Unknown	Unknown	-0.387311	70.117	4.57	No	-	-	-	-	-
A7UG36	FSU_2401	Membrane protein	1.46231	Outermembrane	Unknown	-0.200338	32.441	4.72	No	Helical	-	-	-	-
A7UG62	FSU_2397	TPR domain protein (Tetratricopeptide repeat protein)	1.45849	Unknown	Unknown	-0.340617	81.47	5.4	Yes (23-24)	-	-	-	-	-
C9RNW6	FSU_0108	Nitroreductase family protein	1.44488	Unknown	Unknown	-0.123699	19.386	6.08	No	-	-	-	-	-
C9RLD9	FSU_0892	Uncharacterized protein	1.44059	Unknown	Unknown	0.110088	24.669	5.58	No	-	-	-	-	-
A7UG61	FSU_2396	OmpA family protein	1.43115	Outermembrane	Unknown	-0.407632	53.039	4.74	Yes (28-29)	-	-	-	-	-
D9S827	FSU_0792	Uncharacterized protein	1.42857	Unknown	Unknown	-0.411543	102.455	5.29	No	-	-	-	-	-
D9SBL9	FSU_1995	Lipase domain protein	1.3946	Unknown	Unknown	-0.440449	45.901	5.35	No	-	-	-	-	-
C9RNS6	gdhA FSU_0066	Glutamate dehydrogenase	1.39072	Unknown (Multi)	Unknown	-0.235412	48.622	6.86	No	-	-	-	-	-
C9RLG6	speA FSU_0921	Arginine decarboxylase	1.37128	Unknown (Multi)	Unknown	-0.262816	71.331	5.06	No	-	L-arginine = agmatine + CO(2).	Catalyzes the biosynthesis of agmatine from arginine.	Amine and polyamine biosynthesis; agmatine biosynthesis; agmatine from L-arginine: step 1/1.	-
C9RK51	FSU_2738	Flavin reductase domain protein	1.36906	Unknown	Unknown	-0.0497297	19.964	5.39	No	-	-	-	-	-
C9RK62	FSU_2751	Radical SAM domain protein	1.36453	Cytoplasmic membrane	Unknown	-0.336327	56.504	8.41	No	-	-	-	-	-
C9RM35	psd FSU_1012	Phosphatidylserine decarboxylase	1.3509	Cytoplasmic membrane	Unknown	-0.207018	31.835	9.5	No	-	Phosphatidyl-L-serine = phosphatidylethanolamine + CO(2). {ECO:0000256|SAAS:SAAS00530757}.	Catalyzes the formation of phosphatidylethanolamine (PtdEtn) from phosphatidylserine (PtdSer).	Phospholipid metabolism; phosphatidylethanolamine biosynthesis; phosphatidylethanolamine from CDP-diacylglycerol: step 2/2.	-
C9RR85	FSU_1953	Conserved domain protein	1.34359	Unknown	Unknown	-0.337629	160.998	4.84	Yes (20-21)	-	-	-	-	-
C9RNI1	FSU_1261	Insecticidal toxin-like protein	1.32254	Outermembrane	Unknown	-0.575458	247.797	5.06	No	-	-	-	-	-
C9RNW7	FSU_0109	5'-nucleotidase family protein	1.32097	Periplasmic membrane	Unknown	0.0028463	56.697	5.43	No	-	-	-	-	-
C9RQJ3	FSU_1687	Putative oligopeptide/dipeptide ABC transporter, ATP-binding protein	1.3209	Cytoplasmic membrane	Unknown	-0.323048	30.503	8.6	No	-	-	-	-	-
C9RPN5	FSU_0252	Ankyrin repeat family protein	1.31503	Unknown	Unknown	-0.252439	24.792	8.42	Yes (19-20)	-	-	-	-	-
C9RP50	carB_1 FSU_0201	Carbamoyl-phosphate synthase, large subunit	1.31199	Unknown (Multi)	Unknown	-0.15713	120.435	5.37	No	-	2 ATP + L-glutamine + HCO(3)(-) + H(2)O = 2 ADP + phosphate + L-glutamate + carbamoyl phosphate.	-	Amino-acid biosynthesis; L-arginine biosynthesis; carbamoyl phosphate from bicarbonate: step 1/1. Pyrimidine metabolism; UMP biosynthesis via de novo pathway; (S)-dihydroorotate from bicarbonate: step 1/3.	-
C9RSA0	FSU_2348	Putative lipoprotein	1.30794	Unknown	Unknown	-0.323936	41.623	5.73	No	-	-	-	-	-
C9RLT0	FSU_3077	OmpA family protein	1.30131	Outermembrane	Unknown	-0.381395	82.055	4.71	Yes (19-20)	-	-	-	-	-
C9RP10	FSU_0158	Putative lipoprotein	1.29673	Unknown	Unknown	-0.0168889	23.26	4.88	Yes (19-20)	-	-	-	-	-
C9RJ29	FSU_0452	Conserved domain protein	1.29445	Unknown	Unknown	-0.234146	87.056	8.49	No	-	-	-	-	-
D9S6U3	FSU_2814	Uncharacterized protein	1.28873	Unknown	Unknown	-0.226531	26.822	10.07	No	-	-	-	-	-
C9RKI0	FSU_0708	Uncharacterized protein	1.28499	Unknown	Unknown	-0.114501	58.497	8.89	No	-	-	-	-	-
C9RIJ4	FSU_2377	Uncharacterized protein	1.28134	Unknown	Unknown	-0.500299	35.611	5.31	Yes (18-19)	-	-	-	-	-
C9RM06	purT FSU_0980	Phosphoribosylglycinamide formyltransferase 2	1.27906	Cytoplasmic membrane	Unknown	-0.0822335	42.916	5.68	No	-	Formate + ATP + 5'-phospho-ribosylglycinamide = 5'-phosphoribosyl-N-formylglycinamide + ADP + diphosphate.	Involved in the de novo purine biosynthesis. Catalyzes the transfer of formate to 5-phospho-ribosyl-glycinamide (GAR), producing 5-phospho-ribosyl-N-formylglycinamide (FGAR). Formate is provided by PurU via hydrolysis of 10-formyl-tetrahydrofolate.	Purine metabolism; IMP biosynthesis via de novo pathway; N(2)-formyl-N(1)-(5-phospho-D-ribosyl)glycinamide from N(1)-(5-phospho-D-ribosyl)glycinamide (formate route): step 1/1.	-
C9RKY2	nuoBC nuoB FSU_2894	NADH-quinone oxidoreductase subunit B	1.27779	Cytoplasmic membrane	Cell inner membrane; Peripheral membrane protein; Cytoplasmic side	-0.290692	48.044	5.88	No	-	NADH + a quinone = NAD(+) + a quinol.	NDH-1 shuttles electrons from NADH, via FMN and iron-sulfur (Fe-S) centers, to quinones in the respiratory chain. The immediate electron acceptor for the enzyme in this species is believed to be ubiquinone. Couples the redox reaction to proton translocation (for every two electrons transferred, four hydrogen ions are translocated across the cytoplasmic membrane), and thus conserves the redox ener…	-	-
A7UG45	FSU_2404	Membrane protein (Uncharacterized protein)	1.27028	Unknown	Unknown	-0.267972	48.258	4.79	No	-	-	-	-	-
C9RN03	FSU_1212	Pilin domain protein	1.2552	Unknown (Multi)	Unknown	-0.355391	52.094	5.23	No	Helical	-	-	-	-
C9RQ78	FSU_1609	OmpA family protein	1.25448	Unknown	Unknown	-0.274146	22.491	8.74	No	-	-	-	-	-
D9S9B3	FSU_1047	Extracellular solute-binding protein	1.25116	Unknown	Unknown	-0.218182	57.575	7.77	No	Helical	-	-	-	-
D9S484	FSU_0006	Putative lipoprotein	1.23473	Extracellular	Unknown	0.112982	48.136	4.71	Yes (20-21)	-	-	-	-	-
C9RQP8	FSU_1752	Putative lipoprotein	1.23402	Unknown	Unknown	-0.530725	56.811	4.71	Yes (23-24)	-	-	-	-	-
C9RJE4	mscL FSU_2602	Large-conductance mechanosensitive channel	1.23241	Cytoplasmic membrane	Cell inner membrane; Multi-pass membrane protein	0.461745	15.945	9.21	No	Helical	-	Channel that opens in response to stretch forces in the membrane lipid bilayer. May participate in the regulation of osmotic pressure changes within the cell.	-	-
C9RQB0	FSU_1646	Uncharacterized protein	1.22614	Unknown	Unknown	-0.392308	26.158	8.94	No	-	-	-	-	-
C9RIL6	FSU_2403	TonB family protein	1.22306	Unknown	Unknown	-0.393182	32.452	9.84	No	Helical	-	-	-	-
C9RQM6	eno FSU_1724.	Enolase	1.22	Cytoplasmic	Cytoplasm, Secreted, Cell surface	-0.152	50510	8..91	No	-	2-phospho-D-glycerate = phosphoenolpyruvate + H(2)O.	Catalyzes the reversible conversion of 2-phosphoglycerate into phosphoenolpyruvate. It is essential for the degradation of carbohydrates via glycolysis.	Carbohydrate degradation; glycolysis; pyruvate from D-glyceraldehyde 3-phosphate: step 4/5.	-
C9RLQ8	FSU_3055	ABC transporter, ATP-binding protein	1.21317	Unknown (Multi)	Unknown	-0.0967273	30.31	6.85	No	-	-	-	-	-
C9RR39	FSU_1895	DNA-binding protein	1.21096	Unknown (Multi)	Unknown	-0.219469	12.361	9.45	No	-	-	-	-	-
A7UG58	FSU_2398	TPR domain protein (Tetratricopeptide repeat protein)	1.20455	Unknown	Unknown	-0.617183	144.635	8.47	Yes (20-21)	-	-	-	-	-
C9RKC6	FSU_0652	Putative lipoprotein	1.20371	Unknown	Unknown	-0.657895	32.385	6.62	Yes (17-18)	-	-	-	-	-
C9RPX7	FSU_0345	Putative lipoprotein	1.19401	Unknown	Unknown	-0.613	53.473	4.52	No	-	-	-	-	-
C9RLA2	FSU_0851	Extracellular solute-binding protein, family 5	1.19283	Outermembrane	Unknown	-0.372513	67.084	5.89	No	-	-	-	-	-
D9S873	FSU_0845	Uncharacterized protein	1.18226	Unknown	Unknown	-0.285497	65.592	5.78	No	-	-	-	-	-
D9S7H1	FSU_2932	Cadherin domain protein	1.18171	Outermembrane	Unknown	-0.422234	315.61	4.68	Yes (23-24)	-	-	-	-	-
C9RJD8	FSU_2596	Putative lipoprotein	1.17987	Unknown	Unknown	-0.539	39.22	8.81	No	-	-	-	-	-
A7UG50	FSU_2567	Putative type IV pilin (Type IV pilin)	1.17051	Unknown	Unknown	-0.0832335	17.516	5.43	No	Helical	-	-	-	-
C9RS81	FSU_2329	Conserved domain protein	1.16603	Unknown (Multi)	Unknown	-0.441399	139.129	5.6	No	-	-	-	-	-
D9S6K8	FSU_0506	Dihydroorotate oxidase	1.14808	Cytoplasmic membrane	Unknown	-0.287632	42.32	8.89	No	-	-	-	-	-
C9RQJ4	FSU_1688	Oligopeptide/dipeptide ABC transporter, ATP-binding protein	1.14774	Cytoplasmic membrane	Unknown	-0.138253	36.622	8.33	No	-	-	-	-	-
C9RIX3	FSU_0395	Meso-diaminopimelate D-dehydrogenase (DAPDH)	1.12613	Unknown	Unknown	-0.169725	35.752	6.76	No	-	Meso-2,6-diaminoheptanedioate + H(2)O + NADP(+) = L-2-amino-6-oxoheptanedioate + NH(3) + NADPH.	Catalyzes the reversible NADPH-dependent reductive amination of L-2-amino-6-oxopimelate, the acyclic form of L-tetrahydrodipicolinate, to generate the meso compound, D,L-2,6-diaminopimelate.	Amino-acid biosynthesis; L-lysine biosynthesis via DAP pathway; DL-2,6-diaminopimelate from (S)-tetrahydrodipicolinate: step 1/1.	-
C9RRD7	FSU_2008	Uncharacterized protein	1.11161	Unknown	Unknown	-0.3375	83.295	5.39	Yes (19-20)	-	-	-	-	-
D9S5U2	FSU_0342	Extracellular solute-binding protein, family 3	1.10802	Unknown (Multi)	Unknown	-0.130896	61.167	5.4	No	-	-	-	-	-
C9RNT1	FSU_0071	Conserved domain protein	-1.08721	Unknown	Unknown	-0.15	68.888	7.95	No	Helical	-	-	-	-
C9RMG5	FSU_3183	Conserved domain protein	-1.12231	Unknown	Unknown	-0.466357	60.589	8.76	No	-	-	-	-	-
C9RMC5	FSU_3142	Putative lipoprotein	-1.12747	Periplasmic membrane	Unknown	-0.204615	69.477	5.49	Yes (21-22)	-	-	-	-	-
C9RJJ9	nuoE FSU_2664	NADH-quinone oxidoreductase, E subunit	-1.14449	Unknown	Unknown	-0.212181	37.941	6.75	No	-	-	-	-	-
C9RK11	FSU_2694	Conserved domain protein	-1.14897	Unknown	Unknown	-0.344351	53.411	7.54	No	-	-	-	-	-
A7UG44	FSU_0230	Membrane protein (Uncharacterized protein)	-1.15031	Unknown	Unknown	-0.207335	43.006	4.6	Yes (19-20)	-	-	-	-	-
D9S889	FSU_3096	Uncharacterized protein	-1.15044	Unknown	Unknown	-0.315756	34.133	5.24	No	Helical	-	-	-	-
C9RJW9	FSU_0627	Putative lipoprotein	-1.15045	Unknown	Unknown	-0.372667	32.699	9.54	No	-	-	-	-	-
C9RN94	FSU_0015	Uncharacterized protein	-1.15141	Unknown	Unknown	-0.339429	37.623	6.74	Yes (21-22)	-	-	-	-	-
C9RNM1	secDF FSU_1302	Protein-export membrane protein SecDF	-1.15842	Cytoplasmic membrane	Cell inner membrane; Multi-pass membrane protein	0.285402	93.186	8.96	No	Helical	-	Part of the Sec protein translocase complex. Interacts with the SecYEG preprotein conducting channel. SecDF uses the proton motive force (PMF) to complete protein translocation after the ATP-dependent function of SecA.	-	-
D9S4D5	FSU_0064	Putative 1-acyl-sn-glycerol-3-phosphate acyltransferase	-1.15842	Cytoplasmic	Unknown	-0.063	27.979	9.27	No	Helical	-	-	-	-
D9S5A5	FSU_0286	Fimbriae-associated domain protein	-1.16431	Cytoplasmic membrane	Unknown	-0.00189873	67.316	4.49	No	Helical	-	-	-	-
C9RNP8	FSU_1333	Putative lipoprotein	-1.1656	Periplasmic membrane	Unknown	-0.1875	57.644	4.61	Yes (23-24)	-	-	-	-	-
C9RPS1	FSU_0288	Uncharacterized protein	-1.16601	Unknown	Unknown	-0.0764706	24.062	5.95	Yes (21-22)	-	-	-	-	-
C9RPF5	FSU_1461	Uncharacterized protein	-1.18267	Cytoplasmic	Cell inner membrane; Single-pass membrane protein	-0.28	40.629	8.96	No	Helical	-	Functions as a peptidoglycan terminase that cleaves nascent peptidoglycan strands endolytically to terminate their elongation.	-	-
C9RNC6	FSU_0049	Putative lipoprotein	-1.18277	Unknown	Unknown	-0.789831	10.289	4.88	Yes (22-23)	-	-	-	-	-
C9RLC2	FSU_0874	Flotillin family protein	-1.19146	Cytoplasmic membrane	Unknown	-0.321627	55.171	5.4	No	Helical	-	-	-	-
C9RJE1	FSU_2599	Uncharacterized protein	-1.19264	Unknown	Unknown	-0.23321	56.609	5.76	Yes (25-26)	-	-	-	-	-
C9RRK0	FSU_2077	Putative tyrosine-protein kinase	-1.1969	Cytoplasmic membrane	Unknown	-0.0917847	78.332	8.14	No	Helical	-	-	-	-
C9RPF4	FSU_1460	Uncharacterized protein	-1.20352	Unknown	Unknown	-0.302721	14.021	4.55	Yes (21-22)	-	-	-	-	-
D9SBZ4	FSU_2141	Mce-like protein	-1.20368	Unknown	Unknown	-0.0126935	35.369	5.23	No	Helical	-	-	-	-
C9RP29	FSU_0180	OmpA family protein	-1.20451	Outermembrane	Unknown	-0.272231	69.003	5.16	Yes (17-18)	-	-	-	-	-
C9RL22	FSU_2941	UPF0365 protein FSU_2941	-1.20875	Cytoplasmic	Cell membrane, Single-pass membrane protein	0.265	34.808	7.76	No	Helical	-	-	-	-
C9RN63	FSU_3303	Rhodanese-like protein	-1.21189	Unknown	Unknown	0.0328767	13.657	8.73	Yes (20-21)	-	-	-	-	-
C9RPS2	FSU_0289	Putative lipoprotein	-1.21287	Unknown	Unknown	-0.159857	31.238	4.86	No	-	-	-	-	-
C9RL15	FSU_2931	Cadherin domain protein	-1.22069	Unknown	Unknown	-0.455734	217.854	4.67	Yes (27-28)	-	-	-	-	-
C9RJ13	FSU_0435	MotA/TolQ/ExbB proton channel family protein	-1.2277	Cytoplasmic membrane	Membrane, Multi-pass membrane protein	-0.0793103	52.573	9.15	Yes(49-50)	Helical	-	-	-	-
D9S6H2	FSU_0459	Uncharacterized protein	-1.23002	Unknown	Unknown	-0.608561	233.719	5.38	Yes (23-24)	-	-	-	-	-
D9S9M7	FSU_1179	Conserved domain protein	-1.25011	Extracellular	Unknown	-0.0711752	46.207	4.82	No	Helical	-	-	-	-
C9RK61	FSU_2750	Uncharacterized protein	-1.25269	Cytoplasmic membrane	Unknown	-0.00035461	32.588	6.02	No	Helical	-	-	-	-
C9RP42	grpE FSU_0193	GrpE protein	-1.25462	Unknown (Multi)	Cytoplasm	-0.930901	26.213	4.76	No	-	-	Participates actively in the response to hyperosmotic and heat shock by preventing the aggregation of stress-denatured proteins, in association with DnaK and GrpE. It is the nucleotide exchange factor for DnaK and may function as a thermosensor. Unfolded proteins bind initially to DnaJ; upon interaction with the DnaJ-bound protein, DnaK hydrolyzes its bound ATP, resulting in the formation of a st…	-	-
C9RND2	FSU_0055	Putative lipoprotein	-1.25627	Unknown	Unknown	-0.430672	86.47	5.13	Yes (23-24)	-	-	-	-	-
C9RM12	ftsZ FSU_0987	Cell division protein FtsZ	-1.25903	Unknown (Multi)	Unknown	-0.150449	58.48	4.88	No	-	-	Essential cell division protein that forms a contractile ring structure (Z ring) at the future cell division site. The regulation of the ring assembly controls the timing and the location of cell division. One of the functions of the FtsZ ring is to recruit other cell division proteins to the septum to produce a new cell wall between the dividing cells. Binds GTP and shows GTPase activity. {ECO:0…	-	-
D9S8I1	FSU_3194	Fibronectin type III domain protein	-1.26069	Unknown (Multi)	Unknown	-0.606763	77.873	4.78	No	-	-	-	-	-
C9RJJ8	nuoD_1 nuoD FSU_2663	NADH-quinone oxidoreductase subunit D	-1.26258	Cytoplasmic	Cell inner membranePeripheral membrane protein Cytoplasmic side	-0.121	44.245	5.28	No	-	NADH + a quinone = NAD(+) + a quinol.	NDH-1 shuttles electrons from NADH, via FMN and iron-sulfur (Fe-S) centers, to quinones in the respiratory chain. The immediate electron acceptor for the enzyme in this species is believed to be ubiquinone. Couples the redox reaction to proton translocation (for every two electrons transferred, four hydrogen ions are translocated across the cytoplasmic membrane), and thus conserves the redox ener…	-	-
C9RJU7	FSU_0604	Putative peptidoglycan-associated lipoprotein	-1.2769	Unknown	Unknown	-0.398438	21.493	4.95	No	-	-	-	-	-
C9RJL9	FSU_0520	Uncharacterized protein	-1.27706	Cytoplasmic membrane	Unknown	-0.289222	57.527	5.51	No	Helical	-	-	-	-
C9RND9	FSU_1216	Polysaccharide biosynthesis/export protein	-1.28382	Outermembrane	Unknown	-0.181283	39.495	5.58	Yes (21-22)	-	-	-	-	-
C9RR41	FSU_1897	LemA family protein	-1.29087	Unknown (Multi)	Unknown	0.0675676	20.494	7.81	No	Helical	-	-	-	-
C9RJJ7	nuoC FSU_2662	NADH-quinone oxidoreductase subunit C	-1.31105	Cytoplasmic	Cell inner membrane, Peripheral membrane protein, Cytoplasmic side	-0.409	23.109	5.48	No	-	NADH + a quinone = NAD(+) + a quinol.	NDH-1 shuttles electrons from NADH, via FMN and iron-sulfur (Fe-S) centers, to quinones in the respiratory chain. The immediate electron acceptor for the enzyme in this species is believed to be ubiquinone. Couples the redox reaction to proton translocation (for every two electrons transferred, four hydrogen ions are translocated across the cytoplasmic membrane), and thus conserves the redox ener…	-	-
C9RNP6	FSU_1330	Uncharacterized protein	-1.31236	Unknown	Unknown	-0.189157	36.175	8.8	No	-	-	-	-	-
C9RM87	FSU_1068	Uncharacterized protein	-1.31257	Unknown	Unknown	-0.348225	37.577	9.08	No	Helical	-	-	-	-
C9RRE0	FSU_2011	Putative lipoprotein	-1.31736	Unknown	Unknown	-0.279452	21.716	4.58	Yes (23-24)	-	-	-	-	-
D9S4A7	ftsH FSU_0030	ATP-dependent zinc metalloprotease FtsH	-1.3186	Cytoplasmic membrane	Cell inner membrane; Multi-pass membrane protein; Cytoplasmic side	-0.376036	74.874	5.72	No	Helical	-	Acts as a processive, ATP-dependent zinc metallopeptidase for both cytoplasmic and membrane proteins. Plays a role in the quality control of integral membrane proteins. {ECO:0000256|HAMAP-Rule:MF_01458}.	-	-
C9RM79	FSU_1060	Putative lipoprotein	-1.32587	Unknown	Unknown	-0.302544	56.682	4.44	No	-	-	-	-	-
C9RRQ4	FSU_2134	Putative lipoprotein	-1.3269	Unknown	Unknown	-0.177306	57..420	4.7	Yes (21-22)	-	-	-	-	-
C9RKL2	FSU_0743	Uncharacterized protein	-1.33708	Periplasmic membrane	Unknown	-0.314348	25.131	6.63	No	Helical	-	-	-	-
C9RME1	FSU_3158	Conserved domain protein	-1.33865	Cytoplasmic membrane	Unknown	-0.201034	64.29	8.22	No	-	-	-	-	-
D9S9L1	FSU_1159	Peptidase, M16 family	-1.34287	Unknown	Unknown	-0.306504	52.674	8.71	Yes (28-29)	-	-	-	-	-
C9RIT3	FSU_2487	Putative lipoprotein	-1.35117	Unknown	Unknown	-0.246933	35.205	4.79	No	-	-	-	-	-
C9RJJ6	nuoB FSU_2661	NADH-quinone oxidoreductase subunit B	-1.35205	Cytoplasmic membrane	Cell inner membrane; Peripheral membrane protein, Cytoplasmic side	-0.283412	23.966	6.62	No	-	NADH + a quinone = NAD(+) + a quinol.	NDH-1 shuttles electrons from NADH, via FMN and iron-sulfur (Fe-S) centers, to quinones in the respiratory chain. The immediate electron acceptor for the enzyme in this species is believed to be ubiquinone. Couples the redox reaction to proton translocation (for every two electrons transferred, four hydrogen ions are translocated across the cytoplasmic membrane), and thus conserves the redox ener…	-	-
D9S7A2	FSU_0629	Putative lipoprotein	-1.35615	Unknown	Unknown	-0.144811	23.248	9.74	No	-	-	-	-	-
C9RPX0	FSU_0338	Penicillin binding transpeptidase domain protein	-1.35674	Unknown	Unknown	-0.385339	49.85	9.07	No	-	-	-	-	-
C9RM41	FSU_1018	Putative lipoprotein	-1.36575	Unknown	Unknown	-0.278474	54.817	4.64	Yes (17-18)	-	-	-	-	-
D9S777	FSU_0603	Putative lipoprotein	-1.36668	Unknown	Unknown	-0.244	31.872	6.24	No	-	-	-	-	-
D9S652	FSU_2654	Outer membrane protein, OMP85 family	-1.36895	Outermembrane	Unknown	-0.388136	108.242	5.2	No	-	-	-	-	-
C9RPR3	FSU_0280	Uncharacterized protein	-1.37	Unknown	Unknown	-0.229167	35.616	5.16	Yes (20-21)	-	-	-	-	-
D9S491	FSU_0013	Peptidylprolyl isomerase	-1.38343	Outermembrane	Unknown	-0.267213	74.36	5.35	No	Helical	Peptidylproline (omega=180) = peptidylproline (omega=0).	-	-	-
C9RKV6	FSU_2867	Putative lipoprotein	-1.38638	Unknown	Unknown	-0.372989	35.945	4.8	Yes (22-23)	-	-	-	-	-
C9RJ09	FSU_0431	Tetratricopeptide repeat protein	-1.3926	Unknown	Unknown	-0.383862	39.988	6.22	No	-	-	-	-	-
C9RLP6	FSU_3041	Uncharacterized protein	-1.3983	Unknown	Unknown	-0.0366834	19.702	5.37	Yes (21-22)	-	-	-	-	-
C9RKC5	FSU_2817	Putative lipoprotein	-1.39854	Unknown	Unknown	0.0259101	48.499	4.54	Yes (20-21)	-	-	-	-	-
C9RNN5	FSU_1318	Peptidyl-prolyl cis-trans isomerase	-1.3992	Outermembrane	Unknown	-0.450923	29.667	7.65	No	-	Peptidylproline (omega=180) = peptidylproline (omega=0).	-	-	-
D9S5M3	FSU_2597	Uncharacterized protein	-1.40234	Outermembrane	Unknown	-0.219677	41.786	4.64	No	-	-	-	-	-
C9RKC3	FSU_2815	Uncharacterized protein	-1.40438	Cytoplasmic	Unknown	-0.193	28.693	8.69	No	Helical	-	-	-	-
C9RIJ2	purE FSU_2375	N5-carboxyaminoimidazole ribonucleotide mutase (N5-CAIR mutase)	-1.41691	Unknown	Unknown	0.348428	16.19	6.9	No	-	5-carboxyamino-1-(5-phospho-D-ribosyl)imidazole = 5-amino-1-(5-phospho-D-ribosyl)imidazole-4-carboxylate.	Catalyzes the conversion of N5-carboxyaminoimidazole ribonucleotide (N5-CAIR) to 4-carboxy-5-aminoimidazole ribonucleotide (CAIR).	Purine metabolism; IMP biosynthesis via de novo pathway; 5-amino-1-(5-phospho-D-ribosyl)imidazole-4-carboxylate from 5-amino-1-(5-phospho-D-ribosyl)imidazole (N5-CAIR route): step 2/2.	-
D9S691	FSU_2695	Uncharacterized protein	-1.43244	Unknown	Unknown	0.0182879	27.822	8.39	No	-	-	-	-	-
D9S819	FSU_0784	Conserved domain protein	-1.43501	Unknown	Unknown	-0.28134	41.891	6.7	Yes (36-37)	-	-	-	-	-
C9RPG2	FSU_1468	Putative lipoprotein	-1.4483	Unknown	Unknown	-0.40977	17.644	5.74	Yes (19-20)	-	-	-	-	-
C9RKI3	FSU_0711	Tetratricopeptide repeat protein	-1.45282	Periplasmic membrane	Unknown	-0.655955	45.738	8.97	Yes (29-30)	-	-	-	-	-
D9S8D8	FSU_3147	Conserved domain protein	-1.45385	Unknown	Unknown	-0.276098	107.492	5.09	No	-	-	-	-	-
C9RR67	FSU_1929	LemA family protein	-1.45469	Unknown	Unknown	-0.108955	22.275	8.77	No	-	-	-	-	-
A7UG34	FSU_0700	Outer membrane efflux protein	-1.46134	Unknown	Unknown	-0.377919	50.206	5.15	Yes (21-22)	-	-	-	-	-
C9RK09	FSU_2692	Diguanylate cyclase (GGDEF) domain protein	-1.47186	Cytoplasmic membrane	Unknown	-0.119339	68.069	8.66	No	-	-	-	-	-
C9RKH3	FSU_0701	Efflux transporter, RND family, MFP subunit	-1.47441	Unknown	Unknown	-0.115473	37.256	9.45	No	-	-	-	-	-
D9S9D1	FSU_1066	Uncharacterized protein	-1.48168	Unknown	Unknown	-0.293657	29.349	6.59	No	-	-	-	-	-
D9S7F9	FSU_0694	Uncharacterized protein	-1.49291	Unknown	Unknown	-0.405696	17.201	5.19	No	-	-	-	-	-
C9RRB9	FSU_1990	Putative lipoprotein	-1.49524	Unknown	Unknown	-0.434694	82.287	4.88	Yes (23-24)	-	-	-	-	-
C9RJR4	FSU_0566	Uncharacterized protein	-1.49825	Unknown	Unknown	-0.417073	9.127	4.46	No	-	-	-	-	-
C9RN83	FSU_0003	Putative lipoprotein	-1.50673	Unknown	Unknown	-0.670989	47.825	4.85	Yes (21-22)	-	-	-	-	-
C9RMR5	FSU_1117	Putative lipoprotein	-1.51444	Unknown	Unknown	-0.193839	21.28	4.92	Yes (19-20)	-	-	-	-	-
C9RNF2	FSU_1230	Putative lipoprotein	-1.51885	Outermembrane	Unknown	-0.128116	73.022	4.46	Yes (20-21)	-	-	-	-	-
C9RLR4	fdrA FSU_3061	Succinate dehydrogenase or fumarate reductase, flavoprotein subunit	-1.52328	Cytoplasmic membrane	Unknown	-0.363265	70.572	6.93	No	-	-	-	-	-
C9RLY0	FSU_0954	Sulfate permease	-1.52575	Cytoplasmic membrane	Membrane, Multi-pass membrane protein	0.570032	67.248	6.69	No	Helical	-	-	-	-
C9RNL4	FSU_1295	Putative carboxyl-terminal protease	-1.5366	Cytoplasmic membrane	Unknown	-0.358754	63.385	9.13	Yes (24-25)	-	-	-	-	-
C9RLR5;C9RLS3	fdrB FSU_3062	Succinate dehydrogenase and fumarate reductase iron-sulfur protein	-1.56215	Cytoplasmic membrane	Unknown	-0.115415	28.006	6.52	No	-	-	-	-	-
C9RRK5	FSU_2083	Putative lipoprotein	-1.57101	Unknown	Unknown	-0.465416	81.713	4.96	No	-	-	-	-	-
C9RLS4	FSU_3071	Putative amino acid ABC transporter, periplasmic amino acid-binding protein	-1.58012	Periplasmic membrane	Unknown	-0.132319	26.58	5.14	Yes (21-22)	-	-	-	-	-
C9RM27	FSU_1003	OmpA family protein	-1.58689	Outermembrane	Unknown	-0.451852	80.593	4.84	Yes (17-18)	-	-	-	-	-
D9S9X9	FSU_1305	Putative BatD protein	-1.58734	Unknown	Unknown	-0.305172	70.698	9.43	No	Helical	-	-	-	-
C9RIJ7	FSU_2382	Putative lipoprotein	-1.60282	Unknown	Unknown	-0.297253	19.189	4.7	No	-	-	-	-	-
C9RQM9	FSU_1727	Putative lipoprotein	-1.62171	Unknown	Unknown	-0.294203	20.926	5.14	Yes (23-24)	-	-	-	-	-
C9RJ11	FSU_0433	Biopolymer transport protein, ExbD/TolR family	-1.62389	Unknown	Cell membrane, Single-pass type II membrane protein	0.0761194	14.731	7.88	No	Helical	-	-	-	-
C9RMR0	FSU_1112	Putative lipoprotein	-1.64932	Unknown	Unknown	-0.440748	58.743	4.65	Yes (20-21)	-	-	-	-	-
C9RS07	FSU_2248	Membrane protein insertase YidC	-1.657	Cytoplasmic membrane	Cell inner membrane; Multi-pass membrane protein	0.0228896	67.957	9.09	No	Helical	-	Required for the insertion and/or proper folding and/or complex formation of integral membrane proteins into the membrane. Involved in integration of membrane proteins that insert both dependently and independently of the Sec translocase complex, as well as at least some lipoproteins. Aids folding of multispanning membrane proteins.	-	-
C9RM80	FSU_1061	Putative lipoprotein	-1.65968	Unknown	Unknown	-0.130493	45.02	4.31	Yes (25-26)	-	-	-	-	-
C9RK73	FSU_2762	Mce-like protein	-1.67676	Cytoplasmic	Unknown	-0.139	33.473	5.14	No	Helical	-	-	-	-
D9SAE6	FSU_1490	Uncharacterized protein	-1.68911	Unknown	Unknown	0.172727	19.849	4.87	No	-	-	-	-	-
D9S4Y4	FSU_0151	OmpA family protein	-1.69098	Cytoplasmic membrane	Unknown	-0.566047	23.937	6.65	No	-	-	-	-	-
D9SBL3	FSU_1989	Putative lipoprotein	-1.70245	Unknown	Unknown	-0.392679	64.996	4.93	No	-	-	-	-	-
C9RQL4	FSU_1709	Putative lipoprotein	-1.70615	Unknown	Unknown	-0.342881	64.332	4.69	Yes (19-20)	-	-	-	-	-
C9RLR5	fdrB	Succinate dehydrogenase and fumarate reductase iron-sulfur protein	-1.70637	Cytoplasmic membrane	Unknown	-0.101938	28.006	6.52	No	-	-	-	-	-
C9RJI4	FSU_2644	Uncharacterized protein	-1.70851	Unknown	Unknown	0.071371	25.432	4.78	Yes (18-19)	-	-	-	-	-
C9RL18	FSU_2934	Uncharacterized protein	-1.71729	Unknown	Unknown	-0.353556	47.074	7.28	Yes (21-22)	-	-	-	-	-
C9RK95	FSU_2784	Uncharacterized protein	-1.7229	Unknown	Unknown	-0.334571	36.146	9.58	Yes (24-25)	-	-	-	-	-
C9RRT7	FSU_2170	Uncharacterized protein	-1.74543	Unknown	Unknown	-0.16738	38.306	4.19	Yes (25-26)	-	-	-	-	-
C9RRB6	FSU_1987	Putative lipoprotein	-1.77589	Unknown	Unknown	-0.555932	66.468	4.86	Yes (17-18)	-	-	-	-	-
C9RP30	FSU_0181	Putative tyrosine-protein kinase	-1.80361	Cytoplasmic membrane	Unknown	-0.164903	80.264	7.97	No	Helical	-	-	-	-
C9RPI2	FSU_1491	Putative lipoprotein	-1.82116	Unknown	Unknown	0.153488	16.246	6.34	Yes (22-23)	-	-	-	-	-
D9SAE8	FSU_1492	Putative lipoprotein	-1.82343	Unknown	Unknown	-0.104819	15.987	5.72	Yes (24-25)	-	-	-	-	-
D9S9M8	FSU_1180	Putative lipoprotein	-1.82611	Extracellular	Unknown	-0.732258	46.485	4.69	No	-	-	-	-	-
C9RRR7	FSU_2147	Tetratricopeptide repeat protein	-1.83652	Unknown	Unknown	-0.675904	25.52	6.28	Yes (22-23)	-	-	-	-	-
C9RK20	FSU_2704	Lipase/acylhydrolase, GDSL family	-1.8463	Unknown (Multi)	Unknown	-0.186857	35.847	6.56	Yes (26-27)	-	-	-	-	-
C9RJ37	FSU_0464	Putative lipoprotein	-1.84667	Unknown	Unknown	-0.296667	17.166	7.01	No	-	-	-	-	-
D9S425	FSU_2257	Fibrobacter succinogenes major paralogous domain protein	-1.87206	Unknown	Unknown	-0.276506	37.13	4.63	No	-	-	-	-	-
C9RMV2	FSU_1157	Putative lipoprotein	-1.88253	Unknown	Unknown	-0.419579	52.062	5.36	Yes (22-23)	-	-	-	-	-
C9RKM9	FSU_0759	Conserved domain protein	-1.90947	Periplasmic membrane	Unknown	-0.60317	39.887	5.86	No	-	-	-	-	-
C9RPF1	FSU_1457	BatA protein	-1.92721	Cytoplasmic membrane	Unknown	0.0133515	40.98	9.18	No	Helical	-	-	-	-
C9RNT4	FSU_0075	Peptidyl-prolyl cis-trans isomerase	-1.99652	Unknown (Multi)	Unknown	-0.0701149	16.696	5.74	Yes (19-20)	-	Peptidylproline (omega=180) = peptidylproline (omega=0).	PPIases accelerate the folding of proteins. It catalyzes the cis-trans isomerization of proline imidic peptide bonds in oligopeptides. {ECO:0000256|RuleBase:RU363019}.	-	-
C9RMY4	FSU_1190	Putative lipoprotein	-2.00083	Unknown	Unknown	-0.668844	19.851	4.56	Yes (21-22)	-	-	-	-	-
C9RLE8	FSU_0901	Uncharacterized protein	-2.0156	Unknown	Unknown	-0.257672	100.667	4.66	Yes (21-22)	-	-	-	-	-
C9RP20	FSU_0169	Conserved domain protein	-2.01961	Unknown	Unknown	-1.25392	11.222	9.96	No	-	-	-	-	-
C9RL89	FSU_0838	Conserved domain protein	-2.02879	Unknown	Unknown	-0.792174	36.758	9.51	Yes (22-23)	-	-	-	-	-
C9RJJ1	FSU_2655	Outer membrane protein, OmpH family	-2.0497	Unknown (Multi)	Unknown	-0.419883	17.713	6.03	Yes (19-20)	-	-	-	-	-
C9RLR3	frdC FSU_3060	Succinate dehydrogenase cytochrome B subunit, b558 family	-2.05571	Cytoplasmic membrane	Unknown	0.403559	31.59	9.04	No	Helical	-	-	-	-
C9RIS5	FSU_2476	Rare lipoprotein A family protein	-2.08814	Unknown	Unknown	-0.237589	15.426	9.94	No	-	-	Lytic transglycosylase with a strong preference for naked glycan strands that lack stem peptides.	-	-
C9RPE9	FSU_1454	BatB protein	-2.09426	Cytoplasmic membrane	Unknown	-0.00555556	38.346	9.54	No	Helical	-	-	-	-
C9RQ50	FSU_1580	Uncharacterized protein	-2.13503	Unknown	Unknown	-0.196399	37.063	4.66	Yes (21-22)	-	-	-	-	-
C9RM07	FSU_0981	Conserved domain protein	-2.2232	Unknown	Unknown	-0.606818	60.784	4.63	No	-	-	-	-	-
D9S8Z7	FSU_1004	Uncharacterized protein	-2.32047	Unknown	Unknown	-0.6183	127.845	4.62	No	-	-	-	-	-
C9RLS7	FSU_3074	Uncharacterized protein	-2.41278	Unknown	Unknown	-0.39103	32.336	4.43	Yes (21-22)	-	-	-	-	-
C9RKZ8	FSU_2910	Putative lipoprotein	-2.42428	Outermembrane	Unknown	-0.665364	60.112	4.84	Yes (22-23)	-	-	-	-	-
C9RJZ6	FSU_2678	Uncharacterized protein	-2.57551	Unknown	Unknown	-0.0336312	127.486	6.05	Yes (22-23)	-	-	-	-	-
C9RMP1	FSU_1088	Putative lipoprotein	-2.58827	Unknown	Unknown	-0.10347	32.478	4.51	Yes (22-23)	-	-	-	-	-
C9RQZ7	FSU_1851	Uncharacterized protein	-2.6331	Unknown	Unknown	-0.288529	79.46	6.03	Yes (19-20)	-	-	-	-	-
C9RKE2	FSU_0669	Peptidase, M23/M37 family	-2.65214	Unknown	Unknown	-0.454993	73.52	5.71	Yes (21-22)	-	-	-	-	-
C9RJ90	FSU_2544	Uncharacterized protein	-2.72796	Unknown	Unknown	-0.0554264	26.339	4.88	Yes (18-19)	-	-	-	-	-
C9RJE0	FSU_2598	Uncharacterized protein	-2.73241	Unknown	Unknown	-0.169524	21.365	6.82	Yes (21-22)	-	-	-	-	-
C9RM02	FSU_0976	Putative metal ABC transporter, periplasmic metal-binding adhesion liprotein	-2.88499	Unknown	Unknown	-0.271034	32.866	9.39	No	-	-	-	-	-
C9RMA8	FSU_3125	Uncharacterized protein	-3.05195	Unknown	Unknown	-1.19119	16.675	9.01	Yes (21-22)	-	-	-	-	-
C9RM25	FSU_1000	Thiol-disulfide oxidoreductase-like protein	-3.13995	Unknown	Unknown	-0.0705556	20.498	8.97	Yes (12-13)	-	-	-	-	-
C9RKT1	FSU_2840	Putative lipoprotein	-3.25255	Unknown	Unknown	-0.272353	74.18	4.68	No	-	-	-	-	-
C9RS13	FSU_2256	Peptidyl-prolyl cis-trans isomerase	-3.28021	Periplasmic membrane	Unknown	-0.115404	40.858	5.97	Yes (18-19)	-	-	-	-	-
C9RJQ0	FSU_0552	Sulfate ABC transporter, periplasmic sulfate-binding protein	-3.31923	Periplasmic membrane	Unknown	-0.40118	35.435	5.41	Yes (22-23)	-	-	-	-	-
C9RQT0	FSU_1784	Putative lipoprotein	-3.35158	Unknown	Unknown	-0.371287	20.356	5.06	Yes (20-21)	-	-	-	-	-
C9RLW8	surA FSU_0941	Peptidylprolyl isomerase	-3.42087	Periplasmic membrane	Unknown	-0.309602	46.261	6.48	Yes (19-20)	-	Peptidylproline (omega=180) = peptidylproline (omega=0).	-	-	-
D9SC01	FSU_2149	Uncharacterized protein	-3.42429	Unknown	Unknown	-0.273899	35.374	4.91	No	-	-	-	-	-
A7UG51	FSU_0609	Lipoprotein (Putative lipoprotein)	-3.50013	Unknown (Multi)	Unknown	-0.500559	17.866	4.84	Yes (19-20)	-	-	-	-	-
C9RPH2	FSU_1480	Putative lipoprotein	-3.5481	Unknown	Unknown	-0.275193	70.004	4.62	Yes (26-27)	-	-	-	-	-
C9RKQ2	FSU_0783	Putative lipoprotein	-3.56055	Extracellular	Unknown	-0.603207	75.673	4.82	Yes (17-18)	-	-	-	-	-
C9RMP7	FSU_1094	Uncharacterized protein	-3.68026	Unknown	Unknown	-0.449479	19.949	9.07	Yes (18-19)	-	-	-	-	-
C9RNK7	FSU_1288	OmpA family protein	-3.78152	Cytoplasmic membrane	Unknown	-0.824771	71.852	8.59	Yes (21-22)	-	-	-	-	-
A7UG52	FSU_2807	Membrane protein (Uncharacterized protein)	-3.80091	Unknown	Unknown	-0.30338	36.358	7.08	Yes (20-21)	-	-	-	-	-
D9S8N8	FSU_0881	Uncharacterized protein	-3.96005	Unknown	Unknown	-0.585054	39.882	6.15	Yes (19-20)	-	-	-	-	-
C9RPM2	FSU_0239	PPIC-type PPIASE domain protein	-4.02085	Unknown (Multi)	Unknown	-0.422388	34.89	9.43	Yes (22-23)	-	Peptidylproline (omega=180) = peptidylproline (omega=0).	-	-	-
C9RR96	FSU_1966	Uncharacterized protein	-4.60139	Unknown	Unknown	-0.184375	19.324	8.7	Yes (21-22)	-	-	-	-	-
A7UG56	FSU_1783	Membrane protein (Uncharacterized protein)	-5.37356	Unknown	Unknown	-0.451366	17.926	7.93	Yes (20-21)	-	-	-	-	-
C9RQ13	FSU_1543	Uncharacterized protein	-5.42839	Outermembrane	Unknown	-0.134491	40.795	5.15	Yes (22-23)	-	-	-	-	-
